# Supplementary material for: Transcriptogram analysis reveals relationship between viral titer and gene sets responses during Corona-virus infection
Source: NAR Genom Bioinform. 2022 Mar 15;4(1):lqac020. doi: 10.1093/nargab/lqac020 (PMC8923009; doi:10.1093/nargab/lqac020)
Supplement: lqac020_Supplemental_Files [file lqac020_supplemental_files.zip]

Archive with 10 entries (10 files):
- AF1-OrderedGeneList.txt
- AF2-Bgenes.xlsx
- AF3-PantherOverrepresentationtestReactomePathways.txt
- AF4A-ClusterA-R-GOBP-KEGGannotations.txt
- AF4B-ClusterB-R-GOBP-KEGGannotations.txt
- AF4C-ClusterC-R-GOBP-KEGGannotations.txt
- SM1-MOCKXXMOCK0h.mp4
- SM2-WTXXMOCK0h.mp4
- SM3-WTXXMOCKXXh.mp4
- SupplementaryInformation.pdf
