# Supplementary material for: Transcriptogram analysis reveals relationship between viral titer and gene sets responses during Corona-virus infection
Source: NAR Genom Bioinform. 2022 Mar 15;4(1):lqac020. doi: 10.1093/nargab/lqac020 (PMC8923009; doi:10.1093/nargab/lqac020)
Supplement: lqac020_Supplemental_Files [file lqac020_supplemental_files.zip › AF1-OrderedGeneList.txt]

Protein	Geneposition
ENSP00000354003	1
ENSP00000360217	2
ENSP00000318409	3
ENSP00000004103	4
ENSP00000244426	5
ENSP00000417601	6
ENSP00000335292	7
ENSP00000296327	8
ENSP00000420357	9
ENSP00000225729	10
ENSP00000368799	11
ENSP00000368797	12
ENSP00000331152	13
ENSP00000335376	14
ENSP00000306887	15
ENSP00000338235	16
ENSP00000296597	17
ENSP00000403004	18
ENSP00000332706	19
ENSP00000379051	20
ENSP00000270637	21
ENSP00000388320	22
ENSP00000264265	23
ENSP00000222482	24
ENSP00000362616	25
ENSP00000362171	26
ENSP00000297258	27
ENSP00000357711	28
ENSP00000339122	29
ENSP00000365693	30
ENSP00000327650	31
ENSP00000313921	32
ENSP00000012134	33
ENSP00000368698	34
ENSP00000300107	35
ENSP00000368809	36
ENSP00000347324	37
ENSP00000275300	38
ENSP00000355930	39
ENSP00000282391	40
ENSP00000333920	41
ENSP00000368754	42
ENSP00000254325	43
ENSP00000347514	44
ENSP00000368391	45
ENSP00000276681	46
ENSP00000304311	47
ENSP00000233735	48
ENSP00000265322	49
ENSP00000215567	50
ENSP00000295491	51
ENSP00000265304	52
ENSP00000343577	53
ENSP00000420825	54
ENSP00000389998	55
ENSP00000376827	56
ENSP00000335094	57
ENSP00000381184	58
ENSP00000261499	59
ENSP00000398391	60
ENSP00000304941	61
ENSP00000356774	62
ENSP00000075120	63
ENSP00000340450	64
ENSP00000303070	65
ENSP00000244930	66
ENSP00000263985	67
ENSP00000358042	68
ENSP00000229384	69
ENSP00000356134	70
ENSP00000420588	71
ENSP00000215591	72
ENSP00000355471	73
ENSP00000304440	74
ENSP00000333926	75
ENSP00000222115	76
ENSP00000338573	77
ENSP00000362026	78
ENSP00000366271	79
ENSP00000265651	80
ENSP00000329632	81
ENSP00000393154	82
ENSP00000308606	83
ENSP00000244333	84
ENSP00000289361	85
ENSP00000315775	86
ENSP00000204726	87
ENSP00000299886	88
ENSP00000397441	89
ENSP00000351473	90
ENSP00000255945	91
ENSP00000330374	92
ENSP00000244519	93
ENSP00000348751	94
ENSP00000244061	95
ENSP00000410071	96
ENSP00000294008	97
ENSP00000328940	98
ENSP00000390018	99
ENSP00000413171	100
ENSP00000401321	101
ENSP00000229304	102
ENSP00000282641	103
ENSP00000302833	104
ENSP00000305107	105
ENSP00000315474	106
ENSP00000355304	107
ENSP00000296370	108
ENSP00000282493	109
ENSP00000362718	110
ENSP00000307134	111
ENSP00000374409	112
ENSP00000258443	113
ENSP00000363680	114
ENSP00000355629	115
ENSP00000305442	116
ENSP00000297135	117
ENSP00000258654	118
ENSP00000305459	119
ENSP00000369129	120
ENSP00000363851	121
ENSP00000400880	122
ENSP00000333329	123
ENSP00000392249	124
ENSP00000390759	125
ENSP00000355140	126
ENSP00000412673	127
ENSP00000328115	128
ENSP00000386029	129
ENSP00000240304	130
ENSP00000232978	131
ENSP00000358242	132
ENSP00000318423	133
ENSP00000362702	134
ENSP00000356355	135
ENSP00000238616	136
ENSP00000283921	137
ENSP00000326296	138
ENSP00000405890	139
ENSP00000272369	140
ENSP00000376127	141
ENSP00000282516	142
ENSP00000262999	143
ENSP00000312029	144
ENSP00000320821	145
ENSP00000417677	146
ENSP00000351132	147
ENSP00000328998	148
ENSP00000354850	149
ENSP00000258457	150
ENSP00000380734	151
ENSP00000233084	152
ENSP00000160382	153
ENSP00000269138	154
ENSP00000261700	155
ENSP00000413020	156
ENSP00000361584	157
ENSP00000216038	158
ENSP00000359740	159
ENSP00000359991	160
ENSP00000385057	161
ENSP00000354775	162
ENSP00000309749	163
ENSP00000355001	164
ENSP00000354130	165
ENSP00000240619	166
ENSP00000247881	167
ENSP00000249284	168
ENSP00000405095	169
ENSP00000240687	170
ENSP00000247883	171
ENSP00000375091	172
ENSP00000338461	173
ENSP00000341625	174
ENSP00000365243	175
ENSP00000226798	176
ENSP00000263384	177
ENSP00000355217	178
ENSP00000362608	179
ENSP00000310008	180
ENSP00000389182	181
ENSP00000382218	182
ENSP00000295959	183
ENSP00000278070	184
ENSP00000223190	185
ENSP00000387006	186
ENSP00000355596	187
ENSP00000393642	188
ENSP00000315112	189
ENSP00000381698	190
ENSP00000293441	191
ENSP00000260058	192
ENSP00000304689	193
ENSP00000379093	194
ENSP00000414202	195
ENSP00000265636	196
ENSP00000278903	197
ENSP00000262211	198
ENSP00000245441	199
ENSP00000389381	200
ENSP00000338814	201
ENSP00000328671	202
ENSP00000364801	203
ENSP00000285737	204
ENSP00000353826	205
ENSP00000245816	206
ENSP00000327724	207
ENSP00000375092	208
ENSP00000240615	209
ENSP00000247879	210
ENSP00000375095	211
ENSP00000375094	212
ENSP00000240691	213
ENSP00000334050	214
ENSP00000335677	215
ENSP00000297792	216
ENSP00000351416	217
ENSP00000362314	218
ENSP00000328103	219
ENSP00000196169	220
ENSP00000350170	221
ENSP00000250113	222
ENSP00000225388	223
ENSP00000357442	224
ENSP00000302327	225
ENSP00000353863	226
ENSP00000355228	227
ENSP00000350580	228
ENSP00000259791	229
ENSP00000340210	230
ENSP00000263408	231
ENSP00000354458	232
ENSP00000224181	233
ENSP00000360281	234
ENSP00000322061	235
ENSP00000347358	236
ENSP00000324956	237
ENSP00000381567	238
ENSP00000314499	239
ENSP00000386520	240
ENSP00000339906	241
ENSP00000312631	242
ENSP00000359506	243
ENSP00000340505	244
ENSP00000379183	245
ENSP00000262646	246
ENSP00000327541	247
ENSP00000309031	248
ENSP00000272638	249
ENSP00000321617	250
ENSP00000370293	251
ENSP00000234160	252
ENSP00000310226	253
ENSP00000257700	254
ENSP00000317580	255
ENSP00000234739	256
ENSP00000217073	257
ENSP00000308012	258
ENSP00000281589	259
ENSP00000408239	260
ENSP00000362621	261
ENSP00000337623	262
ENSP00000308193	263
ENSP00000357905	264
ENSP00000272424	265
ENSP00000314311	266
ENSP00000368459	267
ENSP00000237853	268
ENSP00000323065	269
ENSP00000232424	270
ENSP00000272937	271
ENSP00000242462	272
ENSP00000371786	273
ENSP00000252809	274
ENSP00000378180	275
ENSP00000368664	276
ENSP00000308926	277
ENSP00000306734	278
ENSP00000364597	279
ENSP00000329736	280
ENSP00000344215	281
ENSP00000216639	282
ENSP00000259939	283
ENSP00000397157	284
ENSP00000309132	285
ENSP00000299333	286
ENSP00000219551	287
ENSP00000331462	288
ENSP00000354045	289
ENSP00000323663	290
ENSP00000314441	291
ENSP00000250937	292
ENSP00000210060	293
ENSP00000392147	294
ENSP00000262843	295
ENSP00000312678	296
ENSP00000216218	297
ENSP00000361900	298
ENSP00000349525	299
ENSP00000299440	300
ENSP00000359301	301
ENSP00000228289	302
ENSP00000354660	303
ENSP00000269973	304
ENSP00000326933	305
ENSP00000348722	306
ENSP00000315182	307
ENSP00000308332	308
ENSP00000370842	309
ENSP00000350005	310
ENSP00000402406	311
ENSP00000252329	312
ENSP00000417748	313
ENSP00000329915	314
ENSP00000368872	315
ENSP00000295822	316
ENSP00000336702	317
ENSP00000327465	318
ENSP00000353375	319
ENSP00000355899	320
ENSP00000253247	321
ENSP00000380982	322
ENSP00000274289	323
ENSP00000309117	324
ENSP00000342152	325
ENSP00000266269	326
ENSP00000360874	327
ENSP00000346120	328
ENSP00000258772	329
ENSP00000352137	330
ENSP00000261173	331
ENSP00000308620	332
ENSP00000350844	333
ENSP00000377265	334
ENSP00000201031	335
ENSP00000351593	336
ENSP00000054950	337
ENSP00000369373	338
ENSP00000303844	339
ENSP00000319170	340
ENSP00000258484	341
ENSP00000320893	342
ENSP00000343298	343
ENSP00000362728	344
ENSP00000354778	345
ENSP00000407310	346
ENSP00000330349	347
ENSP00000216277	348
ENSP00000250024	349
ENSP00000365505	350
ENSP00000371388	351
ENSP00000338371	352
ENSP00000379144	353
ENSP00000336783	354
ENSP00000378090	355
ENSP00000352271	356
ENSP00000385485	357
ENSP00000381237	358
ENSP00000344504	359
ENSP00000016946	360
ENSP00000369162	361
ENSP00000372221	362
ENSP00000378461	363
ENSP00000252050	364
ENSP00000338770	365
ENSP00000304997	366
ENSP00000361186	367
ENSP00000206542	368
ENSP00000265260	369
ENSP00000362107	370
ENSP00000420267	371
ENSP00000295934	372
ENSP00000343746	373
ENSP00000370521	374
ENSP00000360660	375
ENSP00000274764	376
ENSP00000262888	377
ENSP00000311505	378
ENSP00000306138	379
ENSP00000377372	380
ENSP00000257979	381
ENSP00000319104	382
ENSP00000383301	383
ENSP00000235329	384
ENSP00000313454	385
ENSP00000359380	386
ENSP00000358297	387
ENSP00000339566	388
ENSP00000284503	389
ENSP00000269346	390
ENSP00000040738	391
ENSP00000333537	392
ENSP00000264345	393
ENSP00000292782	394
ENSP00000363036	395
ENSP00000276326	396
ENSP00000410007	397
ENSP00000373698	398
ENSP00000258200	399
ENSP00000264126	400
ENSP00000401867	401
ENSP00000356214	402
ENSP00000350331	403
ENSP00000344401	404
ENSP00000417587	405
ENSP00000298510	406
ENSP00000328251	407
ENSP00000256785	408
ENSP00000224807	409
ENSP00000263239	410
ENSP00000359478	411
ENSP00000200652	412
ENSP00000294338	413
ENSP00000398885	414
ENSP00000406378	415
ENSP00000233893	416
ENSP00000352565	417
ENSP00000290399	418
ENSP00000262901	419
ENSP00000366482	420
ENSP00000310966	421
ENSP00000347178	422
ENSP00000387278	423
ENSP00000337501	424
ENSP00000301011	425
ENSP00000262498	426
ENSP00000318415	427
ENSP00000350090	428
ENSP00000323687	429
ENSP00000310590	430
ENSP00000320508	431
ENSP00000389277	432
ENSP00000383911	433
ENSP00000335106	434
ENSP00000297012	435
ENSP00000255612	436
ENSP00000265755	437
ENSP00000358372	438
ENSP00000306528	439
ENSP00000219204	440
ENSP00000301068	441
ENSP00000216024	442
ENSP00000334130	443
ENSP00000408451	444
ENSP00000395703	445
ENSP00000346080	446
ENSP00000298910	447
ENSP00000332359	448
ENSP00000378477	449
ENSP00000361707	450
ENSP00000283943	451
ENSP00000216237	452
ENSP00000307705	453
ENSP00000362227	454
ENSP00000344393	455
ENSP00000304133	456
ENSP00000242159	457
ENSP00000417303	458
ENSP00000348849	459
ENSP00000253329	460
ENSP00000323588	461
ENSP00000306999	462
ENSP00000269142	463
ENSP00000370460	464
ENSP00000393159	465
ENSP00000262376	466
ENSP00000263208	467
ENSP00000411099	468
ENSP00000307870	469
ENSP00000253458	470
ENSP00000354346	471
ENSP00000382688	472
ENSP00000369649	473
ENSP00000335614	474
ENSP00000348784	475
ENSP00000383402	476
ENSP00000265150	477
ENSP00000385722	478
ENSP00000318641	479
ENSP00000363360	480
ENSP00000261211	481
ENSP00000296953	482
ENSP00000360821	483
ENSP00000259335	484
ENSP00000396813	485
ENSP00000267023	486
ENSP00000360483	487
ENSP00000410818	488
ENSP00000288071	489
ENSP00000274680	490
ENSP00000416304	491
ENSP00000265529	492
ENSP00000160827	493
ENSP00000381824	494
ENSP00000318374	495
ENSP00000346913	496
ENSP00000337405	497
ENSP00000358571	498
ENSP00000367991	499
ENSP00000403683	500
ENSP00000330221	501
ENSP00000311609	502
ENSP00000345917	503
ENSP00000406888	504
ENSP00000370968	505
ENSP00000329466	506
ENSP00000343619	507
ENSP00000239165	508
ENSP00000291582	509
ENSP00000225648	510
ENSP00000226105	511
ENSP00000395046	512
ENSP00000381290	513
ENSP00000306123	514
ENSP00000258455	515
ENSP00000276585	516
ENSP00000350815	517
ENSP00000346483	518
ENSP00000297229	519
ENSP00000258499	520
ENSP00000349932	521
ENSP00000355987	522
ENSP00000316240	523
ENSP00000354580	524
ENSP00000359859	525
ENSP00000389075	526
ENSP00000332162	527
ENSP00000272930	528
ENSP00000310088	529
ENSP00000275053	530
ENSP00000329454	531
ENSP00000327107	532
ENSP00000342143	533
ENSP00000357484	534
ENSP00000261514	535
ENSP00000331305	536
ENSP00000348593	537
ENSP00000311280	538
ENSP00000261574	539
ENSP00000327179	540
ENSP00000268802	541
ENSP00000371169	542
ENSP00000373810	543
ENSP00000005558	544
ENSP00000261741	545
ENSP00000314193	546
ENSP00000319771	547
ENSP00000308179	548
ENSP00000370589	549
ENSP00000264279	550
ENSP00000254940	551
ENSP00000263657	552
ENSP00000261406	553
ENSP00000326981	554
ENSP00000371101	555
ENSP00000331815	556
ENSP00000328854	557
ENSP00000232888	558
ENSP00000244230	559
ENSP00000202816	560
ENSP00000253237	561
ENSP00000413572	562
ENSP00000199320	563
ENSP00000229214	564
ENSP00000291576	565
ENSP00000296792	566
ENSP00000368887	567
ENSP00000250237	568
ENSP00000366672	569
ENSP00000360412	570
ENSP00000362105	571
ENSP00000283109	572
ENSP00000363642	573
ENSP00000259239	574
ENSP00000236051	575
ENSP00000258531	576
ENSP00000253107	577
ENSP00000382392	578
ENSP00000230340	579
ENSP00000257829	580
ENSP00000285814	581
ENSP00000362153	582
ENSP00000353246	583
ENSP00000402338	584
ENSP00000354040	585
ENSP00000337518	586
ENSP00000348596	587
ENSP00000363384	588
ENSP00000234701	589
ENSP00000359596	590
ENSP00000359594	591
ENSP00000304151	592
ENSP00000301364	593
ENSP00000261015	594
ENSP00000338862	595
ENSP00000364320	596
ENSP00000346725	597
ENSP00000359688	598
ENSP00000322396	599
ENSP00000226796	600
ENSP00000397121	601
ENSP00000332198	602
ENSP00000296435	603
ENSP00000221996	604
ENSP00000338673	605
ENSP00000368565	606
ENSP00000234170	607
ENSP00000395772	608
ENSP00000303398	609
ENSP00000340578	610
ENSP00000417970	611
ENSP00000368332	612
ENSP00000317992	613
ENSP00000290551	614
ENSP00000256015	615
ENSP00000281156	616
ENSP00000372547	617
ENSP00000367817	618
ENSP00000336528	619
ENSP00000415822	620
ENSP00000323913	621
ENSP00000355580	622
ENSP00000247153	623
ENSP00000316950	624
ENSP00000355245	625
ENSP00000299001	626
ENSP00000362306	627
ENSP00000362287	628
ENSP00000343745	629
ENSP00000266987	630
ENSP00000318176	631
ENSP00000265351	632
ENSP00000307525	633
ENSP00000414237	634
ENSP00000398208	635
ENSP00000381064	636
ENSP00000327889	637
ENSP00000310260	638
ENSP00000343274	639
ENSP00000349977	640
ENSP00000261693	641
ENSP00000221801	642
ENSP00000320557	643
ENSP00000249364	644
ENSP00000340176	645
ENSP00000272223	646
ENSP00000358062	647
ENSP00000324511	648
ENSP00000300249	649
ENSP00000233969	650
ENSP00000359024	651
ENSP00000367808	652
ENSP00000304336	653
ENSP00000357112	654
ENSP00000376849	655
ENSP00000218340	656
ENSP00000337040	657
ENSP00000366997	658
ENSP00000361433	659
ENSP00000265564	660
ENSP00000263579	661
ENSP00000324203	662
ENSP00000274606	663
ENSP00000358563	664
ENSP00000268043	665
ENSP00000221855	666
ENSP00000369736	667
ENSP00000355560	668
ENSP00000347719	669
ENSP00000244625	670
ENSP00000397453	671
ENSP00000330813	672
ENSP00000302051	673
ENSP00000346046	674
ENSP00000416821	675
ENSP00000346027	676
ENSP00000355317	677
ENSP00000297579	678
ENSP00000352928	679
ENSP00000356737	680
ENSP00000328478	681
ENSP00000261326	682
ENSP00000339580	683
ENSP00000303019	684
ENSP00000321711	685
ENSP00000352678	686
ENSP00000348107	687
ENSP00000258169	688
ENSP00000322408	689
ENSP00000372489	690
ENSP00000363064	691
ENSP00000265990	692
ENSP00000260447	693
ENSP00000295453	694
ENSP00000295463	695
ENSP00000339692	696
ENSP00000336616	697
ENSP00000328939	698
ENSP00000342812	699
ENSP00000253320	700
ENSP00000155093	701
ENSP00000336725	702
ENSP00000382840	703
ENSP00000366843	704
ENSP00000299626	705
ENSP00000391210	706
ENSP00000392330	707
ENSP00000328287	708
ENSP00000348704	709
ENSP00000362300	710
ENSP00000220592	711
ENSP00000307181	712
ENSP00000266483	713
ENSP00000310120	714
ENSP00000391123	715
ENSP00000337759	716
ENSP00000306275	717
ENSP00000265727	718
ENSP00000375857	719
ENSP00000338727	720
ENSP00000246747	721
ENSP00000377769	722
ENSP00000391311	723
ENSP00000306449	724
ENSP00000364204	725
ENSP00000382819	726
ENSP00000366396	727
ENSP00000298746	728
ENSP00000263629	729
ENSP00000257189	730
ENSP00000365624	731
ENSP00000352927	732
ENSP00000312222	733
ENSP00000285407	734
ENSP00000279227	735
ENSP00000342858	736
ENSP00000273062	737
ENSP00000273179	738
ENSP00000381148	739
ENSP00000294241	740
ENSP00000264951	741
ENSP00000398597	742
ENSP00000366135	743
ENSP00000315476	744
ENSP00000374354	745
ENSP00000323046	746
ENSP00000221233	747
ENSP00000368984	748
ENSP00000314608	749
ENSP00000298992	750
ENSP00000328352	751
ENSP00000306561	752
ENSP00000217372	753
ENSP00000246868	754
ENSP00000387911	755
ENSP00000359939	756
ENSP00000373715	757
ENSP00000381216	758
ENSP00000282486	759
ENSP00000371155	760
ENSP00000263326	761
ENSP00000268957	762
ENSP00000265192	763
ENSP00000302768	764
ENSP00000355279	765
ENSP00000285896	766
ENSP00000390147	767
ENSP00000382780	768
ENSP00000257262	769
ENSP00000354676	770
ENSP00000250498	771
ENSP00000376472	772
ENSP00000295770	773
ENSP00000221167	774
ENSP00000222329	775
ENSP00000300181	776
ENSP00000313050	777
ENSP00000260385	778
ENSP00000004982	779
ENSP00000328720	780
ENSP00000323184	781
ENSP00000318085	782
ENSP00000339086	783
ENSP00000358174	784
ENSP00000314132	785
ENSP00000326884	786
ENSP00000401514	787
ENSP00000251775	788
ENSP00000373825	789
ENSP00000352312	790
ENSP00000374490	791
ENSP00000304327	792
ENSP00000301921	793
ENSP00000262715	794
ENSP00000284856	795
ENSP00000342535	796
ENSP00000309606	797
ENSP00000320503	798
ENSP00000280665	799
ENSP00000310596	800
ENSP00000252622	801
ENSP00000296581	802
ENSP00000410758	803
ENSP00000206474	804
ENSP00000359239	805
ENSP00000203166	806
ENSP00000369871	807
ENSP00000243706	808
ENSP00000253669	809
ENSP00000351811	810
ENSP00000264018	811
ENSP00000300146	812
ENSP00000364813	813
ENSP00000297109	814
ENSP00000250916	815
ENSP00000307023	816
ENSP00000387188	817
ENSP00000261383	818
ENSP00000311273	819
ENSP00000262442	820
ENSP00000216068	821
ENSP00000382379	822
ENSP00000297908	823
ENSP00000241600	824
ENSP00000380702	825
ENSP00000337386	826
ENSP00000336712	827
ENSP00000248673	828
ENSP00000280362	829
ENSP00000375881	830
ENSP00000240185	831
ENSP00000361949	832
ENSP00000220959	833
ENSP00000379607	834
ENSP00000270632	835
ENSP00000382984	836
ENSP00000337439	837
ENSP00000367841	838
ENSP00000242577	839
ENSP00000327191	840
ENSP00000325313	841
ENSP00000228958	842
ENSP00000394869	843
ENSP00000358529	844
ENSP00000349052	845
ENSP00000355145	846
ENSP00000273783	847
ENSP00000266126	848
ENSP00000353575	849
ENSP00000253039	850
ENSP00000252602	851
ENSP00000371734	852
ENSP00000261441	853
ENSP00000316948	854
ENSP00000263381	855
ENSP00000388330	856
ENSP00000315017	857
ENSP00000274311	858
ENSP00000160740	859
ENSP00000297857	860
ENSP00000299427	861
ENSP00000363559	862
ENSP00000296802	863
ENSP00000296577	864
ENSP00000320252	865
ENSP00000292314	866
ENSP00000261951	867
ENSP00000229195	868
ENSP00000330060	869
ENSP00000221232	870
ENSP00000289382	871
ENSP00000320949	872
ENSP00000273064	873
ENSP00000308472	874
ENSP00000264903	875
ENSP00000350990	876
ENSP00000354673	877
ENSP00000053468	878
ENSP00000296102	879
ENSP00000341082	880
ENSP00000225969	881
ENSP00000333837	882
ENSP00000300151	883
ENSP00000354525	884
ENSP00000317376	885
ENSP00000288937	886
ENSP00000373404	887
ENSP00000253099	888
ENSP00000264995	889
ENSP00000420714	890
ENSP00000362036	891
ENSP00000350686	892
ENSP00000331845	893
ENSP00000230640	894
ENSP00000337313	895
ENSP00000222644	896
ENSP00000306697	897
ENSP00000369895	898
ENSP00000367265	899
ENSP00000233616	900
ENSP00000305230	901
ENSP00000230658	902
ENSP00000401489	903
ENSP00000411177	904
ENSP00000285298	905
ENSP00000354722	906
ENSP00000323063	907
ENSP00000419449	908
ENSP00000349856	909
ENSP00000412521	910
ENSP00000395270	911
ENSP00000237530	912
ENSP00000364188	913
ENSP00000282999	914
ENSP00000216774	915
ENSP00000308897	916
ENSP00000306548	917
ENSP00000245539	918
ENSP00000308845	919
ENSP00000322439	920
ENSP00000419038	921
ENSP00000296805	922
ENSP00000260102	923
ENSP00000296411	924
ENSP00000315152	925
ENSP00000393241	926
ENSP00000398427	927
ENSP00000351543	928
ENSP00000298428	929
ENSP00000420227	930
ENSP00000400635	931
ENSP00000237694	932
ENSP00000354812	933
ENSP00000314196	934
ENSP00000370408	935
ENSP00000299714	936
ENSP00000263672	937
ENSP00000233025	938
ENSP00000264597	939
ENSP00000268220	940
ENSP00000267884	941
ENSP00000312066	942
ENSP00000216190	943
ENSP00000253108	944
ENSP00000362688	945
ENSP00000261868	946
ENSP00000348708	947
ENSP00000262803	948
ENSP00000260443	949
ENSP00000395886	950
ENSP00000413134	951
ENSP00000298283	952
ENSP00000407125	953
ENSP00000403931	954
ENSP00000250784	955
ENSP00000288666	956
ENSP00000411513	957
ENSP00000217256	958
ENSP00000232905	959
ENSP00000368927	960
ENSP00000416892	961
ENSP00000319910	962
ENSP00000370258	963
ENSP00000358140	964
ENSP00000332604	965
ENSP00000369681	966
ENSP00000296255	967
ENSP00000251453	968
ENSP00000009589	969
ENSP00000233609	970
ENSP00000278572	971
ENSP00000369757	972
ENSP00000262056	973
ENSP00000354125	974
ENSP00000252115	975
ENSP00000398131	976
ENSP00000342810	977
ENSP00000415110	978
ENSP00000412264	979
ENSP00000389103	980
ENSP00000387412	981
ENSP00000381447	982
ENSP00000371069	983
ENSP00000240349	984
ENSP00000350479	985
ENSP00000417240	986
ENSP00000211372	987
ENSP00000403175	988
ENSP00000412583	989
ENSP00000346067	990
ENSP00000384718	991
ENSP00000412809	992
ENSP00000404946	993
ENSP00000346012	994
ENSP00000355315	995
ENSP00000403246	996
ENSP00000364543	997
ENSP00000412310	998
ENSP00000341885	999
ENSP00000375730	1000
ENSP00000236900	1001
ENSP00000346045	1002
ENSP00000324438	1003
ENSP00000393393	1004
ENSP00000318646	1005
ENSP00000268661	1006
ENSP00000265044	1007
ENSP00000295702	1008
ENSP00000244763	1009
ENSP00000273406	1010
ENSP00000222247	1011
ENSP00000221975	1012
ENSP00000377640	1013
ENSP00000225430	1014
ENSP00000265100	1015
ENSP00000411236	1016
ENSP00000265753	1017
ENSP00000216554	1018
ENSP00000289371	1019
ENSP00000353741	1020
ENSP00000263073	1021
ENSP00000379339	1022
ENSP00000346015	1023
ENSP00000377865	1024
ENSP00000363676	1025
ENSP00000262584	1026
ENSP00000346022	1027
ENSP00000359345	1028
ENSP00000311430	1029
ENSP00000339027	1030
ENSP00000361076	1031
ENSP00000228140	1032
ENSP00000196551	1033
ENSP00000346001	1034
ENSP00000259469	1035
ENSP00000287038	1036
ENSP00000414321	1037
ENSP00000384740	1038
ENSP00000375160	1039
ENSP00000386061	1040
ENSP00000410949	1041
ENSP00000404192	1042
ENSP00000414664	1043
ENSP00000345156	1044
ENSP00000339795	1045
ENSP00000406635	1046
ENSP00000362744	1047
ENSP00000270625	1048
ENSP00000307889	1049
ENSP00000363018	1050
ENSP00000272317	1051
ENSP00000357555	1052
ENSP00000310040	1053
ENSP00000276682	1054
ENSP00000220849	1055
ENSP00000248342	1056
ENSP00000386717	1057
ENSP00000397872	1058
ENSP00000418082	1059
ENSP00000309830	1060
ENSP00000346037	1061
ENSP00000379888	1062
ENSP00000202773	1063
ENSP00000084795	1064
ENSP00000322419	1065
ENSP00000354739	1066
ENSP00000253788	1067
ENSP00000230050	1068
ENSP00000293842	1069
ENSP00000380156	1070
ENSP00000389465	1071
ENSP00000346050	1072
ENSP00000236957	1073
ENSP00000368350	1074
ENSP00000367166	1075
ENSP00000387466	1076
ENSP00000382346	1077
ENSP00000416909	1078
ENSP00000346793	1079
ENSP00000302886	1080
ENSP00000344077	1081
ENSP00000395735	1082
ENSP00000221784	1083
ENSP00000323580	1084
ENSP00000260570	1085
ENSP00000240327	1086
ENSP00000403936	1087
ENSP00000391944	1088
ENSP00000217182	1089
ENSP00000369042	1090
ENSP00000365572	1091
ENSP00000242776	1092
ENSP00000287396	1093
ENSP00000326381	1094
ENSP00000313007	1095
ENSP00000341247	1096
ENSP00000401450	1097
ENSP00000279259	1098
ENSP00000347271	1099
ENSP00000274242	1100
ENSP00000252543	1101
ENSP00000309334	1102
ENSP00000294189	1103
ENSP00000317331	1104
ENSP00000307940	1105
ENSP00000256383	1106
ENSP00000364119	1107
ENSP00000378160	1108
ENSP00000296674	1109
ENSP00000302896	1110
ENSP00000311028	1111
ENSP00000339095	1112
ENSP00000346088	1113
ENSP00000328023	1114
ENSP00000341730	1115
ENSP00000404375	1116
ENSP00000234677	1117
ENSP00000263867	1118
ENSP00000358953	1119
ENSP00000301732	1120
ENSP00000347906	1121
ENSP00000262213	1122
ENSP00000342181	1123
ENSP00000366347	1124
ENSP00000350278	1125
ENSP00000390520	1126
ENSP00000319240	1127
ENSP00000386156	1128
ENSP00000402515	1129
ENSP00000269349	1130
ENSP00000364448	1131
ENSP00000264645	1132
ENSP00000270066	1133
ENSP00000300917	1134
ENSP00000369996	1135
ENSP00000357998	1136
ENSP00000337688	1137
ENSP00000370373	1138
ENSP00000262850	1139
ENSP00000369899	1140
ENSP00000351596	1141
ENSP00000400626	1142
ENSP00000233615	1143
ENSP00000294753	1144
ENSP00000261884	1145
ENSP00000305538	1146
ENSP00000040584	1147
ENSP00000336606	1148
ENSP00000339627	1149
ENSP00000262426	1150
ENSP00000261438	1151
ENSP00000383719	1152
ENSP00000380178	1153
ENSP00000354684	1154
ENSP00000274140	1155
ENSP00000366748	1156
ENSP00000330054	1157
ENSP00000309198	1158
ENSP00000348632	1159
ENSP00000351813	1160
ENSP00000280557	1161
ENSP00000340329	1162
ENSP00000359837	1163
ENSP00000379228	1164
ENSP00000404623	1165
ENSP00000326813	1166
ENSP00000369075	1167
ENSP00000291281	1168
ENSP00000360922	1169
ENSP00000344524	1170
ENSP00000339145	1171
ENSP00000261167	1172
ENSP00000337632	1173
ENSP00000346236	1174
ENSP00000246190	1175
ENSP00000321724	1176
ENSP00000247026	1177
ENSP00000262177	1178
ENSP00000243253	1179
ENSP00000341538	1180
ENSP00000223641	1181
ENSP00000380460	1182
ENSP00000229268	1183
ENSP00000366999	1184
ENSP00000254810	1185
ENSP00000304822	1186
ENSP00000292524	1187
ENSP00000307833	1188
ENSP00000255608	1189
ENSP00000295974	1190
ENSP00000227638	1191
ENSP00000261826	1192
ENSP00000219865	1193
ENSP00000376973	1194
ENSP00000300417	1195
ENSP00000361835	1196
ENSP00000218004	1197
ENSP00000254998	1198
ENSP00000357882	1199
ENSP00000318154	1200
ENSP00000323714	1201
ENSP00000258416	1202
ENSP00000340281	1203
ENSP00000393324	1204
ENSP00000361843	1205
ENSP00000378504	1206
ENSP00000263032	1207
ENSP00000298288	1208
ENSP00000242810	1209
ENSP00000232766	1210
ENSP00000297071	1211
ENSP00000260210	1212
ENSP00000380414	1213
ENSP00000334280	1214
ENSP00000347444	1215
ENSP00000321703	1216
ENSP00000264313	1217
ENSP00000351492	1218
ENSP00000306791	1219
ENSP00000416110	1220
ENSP00000352442	1221
ENSP00000373730	1222
ENSP00000366581	1223
ENSP00000216832	1224
ENSP00000253363	1225
ENSP00000384744	1226
ENSP00000412544	1227
ENSP00000381282	1228
ENSP00000158771	1229
ENSP00000280700	1230
ENSP00000265097	1231
ENSP00000326531	1232
ENSP00000245838	1233
ENSP00000380969	1234
ENSP00000278279	1235
ENSP00000265560	1236
ENSP00000228284	1237
ENSP00000292535	1238
ENSP00000305973	1239
ENSP00000296543	1240
ENSP00000239243	1241
ENSP00000295899	1242
ENSP00000394850	1243
ENSP00000261600	1244
ENSP00000339090	1245
ENSP00000260970	1246
ENSP00000286175	1247
ENSP00000351409	1248
ENSP00000222969	1249
ENSP00000373657	1250
ENSP00000358605	1251
ENSP00000242784	1252
ENSP00000336543	1253
ENSP00000390427	1254
ENSP00000337194	1255
ENSP00000308546	1256
ENSP00000414006	1257
ENSP00000249299	1258
ENSP00000414634	1259
ENSP00000252816	1260
ENSP00000302160	1261
ENSP00000380336	1262
ENSP00000354518	1263
ENSP00000296015	1264
ENSP00000267812	1265
ENSP00000360652	1266
ENSP00000310448	1267
ENSP00000360365	1268
ENSP00000362456	1269
ENSP00000252137	1270
ENSP00000262415	1271
ENSP00000360488	1272
ENSP00000360464	1273
ENSP00000257181	1274
ENSP00000244227	1275
ENSP00000322376	1276
ENSP00000336741	1277
ENSP00000246957	1278
ENSP00000308944	1279
ENSP00000356473	1280
ENSP00000261973	1281
ENSP00000312981	1282
ENSP00000417229	1283
ENSP00000366013	1284
ENSP00000340766	1285
ENSP00000315859	1286
ENSP00000364289	1287
ENSP00000326806	1288
ENSP00000276201	1289
ENSP00000333001	1290
ENSP00000293831	1291
ENSP00000376309	1292
ENSP00000341826	1293
ENSP00000370083	1294
ENSP00000370119	1295
ENSP00000261667	1296
ENSP00000309831	1297
ENSP00000321706	1298
ENSP00000358716	1299
ENSP00000270257	1300
ENSP00000285873	1301
ENSP00000281950	1302
ENSP00000263309	1303
ENSP00000308533	1304
ENSP00000279839	1305
ENSP00000315379	1306
ENSP00000402094	1307
ENSP00000324274	1308
ENSP00000360497	1309
ENSP00000297151	1310
ENSP00000369218	1311
ENSP00000355050	1312
ENSP00000198939	1313
ENSP00000347592	1314
ENSP00000400591	1315
ENSP00000300413	1316
ENSP00000412566	1317
ENSP00000383059	1318
ENSP00000352956	1319
ENSP00000377262	1320
ENSP00000391069	1321
ENSP00000334538	1322
ENSP00000332790	1323
ENSP00000296215	1324
ENSP00000354478	1325
ENSP00000319341	1326
ENSP00000286307	1327
ENSP00000270617	1328
ENSP00000390938	1329
ENSP00000396301	1330
ENSP00000271526	1331
ENSP00000316109	1332
ENSP00000416959	1333
ENSP00000301740	1334
ENSP00000363573	1335
ENSP00000219169	1336
ENSP00000305503	1337
ENSP00000254508	1338
ENSP00000231498	1339
ENSP00000294172	1340
ENSP00000331817	1341
ENSP00000326261	1342
ENSP00000244020	1343
ENSP00000258962	1344
ENSP00000350877	1345
ENSP00000362820	1346
ENSP00000362900	1347
ENSP00000268482	1348
ENSP00000291552	1349
ENSP00000318861	1350
ENSP00000305556	1351
ENSP00000262414	1352
ENSP00000313199	1353
ENSP00000305790	1354
ENSP00000335321	1355
ENSP00000317123	1356
ENSP00000304350	1357
ENSP00000215956	1358
ENSP00000319690	1359
ENSP00000221448	1360
ENSP00000352308	1361
ENSP00000242796	1362
ENSP00000227524	1363
ENSP00000368801	1364
ENSP00000246194	1365
ENSP00000265866	1366
ENSP00000362803	1367
ENSP00000365747	1368
ENSP00000156471	1369
ENSP00000354951	1370
ENSP00000262633	1371
ENSP00000199814	1372
ENSP00000358554	1373
ENSP00000351108	1374
ENSP00000417686	1375
ENSP00000272348	1376
ENSP00000266735	1377
ENSP00000342374	1378
ENSP00000215829	1379
ENSP00000363313	1380
ENSP00000266079	1381
ENSP00000216252	1382
ENSP00000247001	1383
ENSP00000366829	1384
ENSP00000309166	1385
ENSP00000361927	1386
ENSP00000361162	1387
ENSP00000156109	1388
ENSP00000311677	1389
ENSP00000271628	1390
ENSP00000265872	1391
ENSP00000375863	1392
ENSP00000316042	1393
ENSP00000269601	1394
ENSP00000310723	1395
ENSP00000349428	1396
ENSP00000243563	1397
ENSP00000244520	1398
ENSP00000366607	1399
ENSP00000215793	1400
ENSP00000365439	1401
ENSP00000413035	1402
ENSP00000412788	1403
ENSP00000348108	1404
ENSP00000322887	1405
ENSP00000246789	1406
ENSP00000296702	1407
ENSP00000346694	1408
ENSP00000254108	1409
ENSP00000216727	1410
ENSP00000304903	1411
ENSP00000221494	1412
ENSP00000343054	1413
ENSP00000352438	1414
ENSP00000314491	1415
ENSP00000310670	1416
ENSP00000359727	1417
ENSP00000337226	1418
ENSP00000364639	1419
ENSP00000233468	1420
ENSP00000356541	1421
ENSP00000298281	1422
ENSP00000345412	1423
ENSP00000300291	1424
ENSP00000298875	1425
ENSP00000339353	1426
ENSP00000307863	1427
ENSP00000361658	1428
ENSP00000345895	1429
ENSP00000295119	1430
ENSP00000209873	1431
ENSP00000310668	1432
ENSP00000262077	1433
ENSP00000352400	1434
ENSP00000367454	1435
ENSP00000262710	1436
ENSP00000297540	1437
ENSP00000258742	1438
ENSP00000360286	1439
ENSP00000316032	1440
ENSP00000382779	1441
ENSP00000351506	1442
ENSP00000391774	1443
ENSP00000292476	1444
ENSP00000420195	1445
ENSP00000359645	1446
ENSP00000322016	1447
ENSP00000265922	1448
ENSP00000349892	1449
ENSP00000380557	1450
ENSP00000346886	1451
ENSP00000404121	1452
ENSP00000360532	1453
ENSP00000349168	1454
ENSP00000338477	1455
ENSP00000254193	1456
ENSP00000315791	1457
ENSP00000325376	1458
ENSP00000356520	1459
ENSP00000283179	1460
ENSP00000221419	1461
ENSP00000385269	1462
ENSP00000303191	1463
ENSP00000366557	1464
ENSP00000378165	1465
ENSP00000218364	1466
ENSP00000298717	1467
ENSP00000304704	1468
ENSP00000363745	1469
ENSP00000263697	1470
ENSP00000362110	1471
ENSP00000246071	1472
ENSP00000263694	1473
ENSP00000359988	1474
ENSP00000306614	1475
ENSP00000264233	1476
ENSP00000370555	1477
ENSP00000313983	1478
ENSP00000305899	1479
ENSP00000380033	1480
ENSP00000219406	1481
ENSP00000357341	1482
ENSP00000234142	1483
ENSP00000292123	1484
ENSP00000361473	1485
ENSP00000398812	1486
ENSP00000360020	1487
ENSP00000337265	1488
ENSP00000273142	1489
ENSP00000171111	1490
ENSP00000370150	1491
ENSP00000310275	1492
ENSP00000285968	1493
ENSP00000264883	1494
ENSP00000225696	1495
ENSP00000356448	1496
ENSP00000368856	1497
ENSP00000304370	1498
ENSP00000229390	1499
ENSP00000325905	1500
ENSP00000377892	1501
ENSP00000238112	1502
ENSP00000362063	1503
ENSP00000217109	1504
ENSP00000381031	1505
ENSP00000295148	1506
ENSP00000359170	1507
ENSP00000262265	1508
ENSP00000303983	1509
ENSP00000262032	1510
ENSP00000311579	1511
ENSP00000360689	1512
ENSP00000323659	1513
ENSP00000330330	1514
ENSP00000348031	1515
ENSP00000414377	1516
ENSP00000326477	1517
ENSP00000386759	1518
ENSP00000319208	1519
ENSP00000369531	1520
ENSP00000347997	1521
ENSP00000350967	1522
ENSP00000267973	1523
ENSP00000364578	1524
ENSP00000355013	1525
ENSP00000343515	1526
ENSP00000349543	1527
ENSP00000320346	1528
ENSP00000328773	1529
ENSP00000316136	1530
ENSP00000356067	1531
ENSP00000274400	1532
ENSP00000395497	1533
ENSP00000396251	1534
ENSP00000259895	1535
ENSP00000332791	1536
ENSP00000356584	1537
ENSP00000348578	1538
ENSP00000219473	1539
ENSP00000360992	1540
ENSP00000363095	1541
ENSP00000352676	1542
ENSP00000321503	1543
ENSP00000218348	1544
ENSP00000225792	1545
ENSP00000319169	1546
ENSP00000235090	1547
ENSP00000359818	1548
ENSP00000262173	1549
ENSP00000264157	1550
ENSP00000382541	1551
ENSP00000256897	1552
ENSP00000261245	1553
ENSP00000256443	1554
ENSP00000348089	1555
ENSP00000367784	1556
ENSP00000356405	1557
ENSP00000264211	1558
ENSP00000280892	1559
ENSP00000316879	1560
ENSP00000355261	1561
ENSP00000196061	1562
ENSP00000361626	1563
ENSP00000358635	1564
ENSP00000299601	1565
ENSP00000225504	1566
ENSP00000395574	1567
ENSP00000261900	1568
ENSP00000372335	1569
ENSP00000342300	1570
ENSP00000339495	1571
ENSP00000221265	1572
ENSP00000256398	1573
ENSP00000298937	1574
ENSP00000363779	1575
ENSP00000374280	1576
ENSP00000381740	1577
ENSP00000264010	1578
ENSP00000278612	1579
ENSP00000237264	1580
ENSP00000283875	1581
ENSP00000298173	1582
ENSP00000379372	1583
ENSP00000379310	1584
ENSP00000361998	1585
ENSP00000337353	1586
ENSP00000258821	1587
ENSP00000342105	1588
ENSP00000374529	1589
ENSP00000418287	1590
ENSP00000387471	1591
ENSP00000365343	1592
ENSP00000328808	1593
ENSP00000281456	1594
ENSP00000281154	1595
ENSP00000388732	1596
ENSP00000361686	1597
ENSP00000225174	1598
ENSP00000358497	1599
ENSP00000323421	1600
ENSP00000340823	1601
ENSP00000377969	1602
ENSP00000314949	1603
ENSP00000312735	1604
ENSP00000272645	1605
ENSP00000219252	1606
ENSP00000301788	1607
ENSP00000221859	1608
ENSP00000292614	1609
ENSP00000367414	1610
ENSP00000293805	1611
ENSP00000367705	1612
ENSP00000265343	1613
ENSP00000305689	1614
ENSP00000369695	1615
ENSP00000252674	1616
ENSP00000381657	1617
ENSP00000373354	1618
ENSP00000357836	1619
ENSP00000360671	1620
ENSP00000370808	1621
ENSP00000303754	1622
ENSP00000376328	1623
ENSP00000338348	1624
ENSP00000362361	1625
ENSP00000216297	1626
ENSP00000278412	1627
ENSP00000386239	1628
ENSP00000250896	1629
ENSP00000228741	1630
ENSP00000351137	1631
ENSP00000375809	1632
ENSP00000228955	1633
ENSP00000285398	1634
ENSP00000265963	1635
ENSP00000262809	1636
ENSP00000299543	1637
ENSP00000263377	1638
ENSP00000380695	1639
ENSP00000349748	1640
ENSP00000276079	1641
ENSP00000343966	1642
ENSP00000347978	1643
ENSP00000013807	1644
ENSP00000310520	1645
ENSP00000343505	1646
ENSP00000361777	1647
ENSP00000417864	1648
ENSP00000215742	1649
ENSP00000349541	1650
ENSP00000240316	1651
ENSP00000340271	1652
ENSP00000362068	1653
ENSP00000358854	1654
ENSP00000355051	1655
ENSP00000354633	1656
ENSP00000348168	1657
ENSP00000296223	1658
ENSP00000403852	1659
ENSP00000324124	1660
ENSP00000215587	1661
ENSP00000361465	1662
ENSP00000263331	1663
ENSP00000263857	1664
ENSP00000302640	1665
ENSP00000198767	1666
ENSP00000291688	1667
ENSP00000366390	1668
ENSP00000335628	1669
ENSP00000302456	1670
ENSP00000327072	1671
ENSP00000367802	1672
ENSP00000263663	1673
ENSP00000314971	1674
ENSP00000339845	1675
ENSP00000263209	1676
ENSP00000357863	1677
ENSP00000353971	1678
ENSP00000400312	1679
ENSP00000262319	1680
ENSP00000362546	1681
ENSP00000380718	1682
ENSP00000329167	1683
ENSP00000257915	1684
ENSP00000216106	1685
ENSP00000360163	1686
ENSP00000307208	1687
ENSP00000398930	1688
ENSP00000266744	1689
ENSP00000372170	1690
ENSP00000309558	1691
ENSP00000339861	1692
ENSP00000312709	1693
ENSP00000252996	1694
ENSP00000263974	1695
ENSP00000299424	1696
ENSP00000367406	1697
ENSP00000339917	1698
ENSP00000370201	1699
ENSP00000256996	1700
ENSP00000364270	1701
ENSP00000318313	1702
ENSP00000241436	1703
ENSP00000242576	1704
ENSP00000285021	1705
ENSP00000350708	1706
ENSP00000321365	1707
ENSP00000262746	1708
ENSP00000296417	1709
ENSP00000324573	1710
ENSP00000235372	1711
ENSP00000356234	1712
ENSP00000329029	1713
ENSP00000346697	1714
ENSP00000408994	1715
ENSP00000381590	1716
ENSP00000225396	1717
ENSP00000397259	1718
ENSP00000258281	1719
ENSP00000294168	1720
ENSP00000356848	1721
ENSP00000324122	1722
ENSP00000411851	1723
ENSP00000276072	1724
ENSP00000344537	1725
ENSP00000217893	1726
ENSP00000360515	1727
ENSP00000336750	1728
ENSP00000259235	1729
ENSP00000261497	1730
ENSP00000308022	1731
ENSP00000376097	1732
ENSP00000265038	1733
ENSP00000384109	1734
ENSP00000364589	1735
ENSP00000301764	1736
ENSP00000273612	1737
ENSP00000240343	1738
ENSP00000358158	1739
ENSP00000364037	1740
ENSP00000363124	1741
ENSP00000262419	1742
ENSP00000363944	1743
ENSP00000219905	1744
ENSP00000005386	1745
ENSP00000402527	1746
ENSP00000361990	1747
ENSP00000357799	1748
ENSP00000314029	1749
ENSP00000221413	1750
ENSP00000318297	1751
ENSP00000347733	1752
ENSP00000307684	1753
ENSP00000358092	1754
ENSP00000337513	1755
ENSP00000338868	1756
ENSP00000332194	1757
ENSP00000245479	1758
ENSP00000262518	1759
ENSP00000359531	1760
ENSP00000230354	1761
ENSP00000302478	1762
ENSP00000370191	1763
ENSP00000224073	1764
ENSP00000324444	1765
ENSP00000326519	1766
ENSP00000367203	1767
ENSP00000384048	1768
ENSP00000222270	1769
ENSP00000262189	1770
ENSP00000376204	1771
ENSP00000346453	1772
ENSP00000229595	1773
ENSP00000275780	1774
ENSP00000370109	1775
ENSP00000278816	1776
ENSP00000316114	1777
ENSP00000359290	1778
ENSP00000307850	1779
ENSP00000337088	1780
ENSP00000301067	1781
ENSP00000340896	1782
ENSP00000351446	1783
ENSP00000264515	1784
ENSP00000406288	1785
ENSP00000352262	1786
ENSP00000356480	1787
ENSP00000258428	1788
ENSP00000264926	1789
ENSP00000372316	1790
ENSP00000217800	1791
ENSP00000216133	1792
ENSP00000251900	1793
ENSP00000384490	1794
ENSP00000337500	1795
ENSP00000269385	1796
ENSP00000354033	1797
ENSP00000354724	1798
ENSP00000381840	1799
ENSP00000404658	1800
ENSP00000263360	1801
ENSP00000320147	1802
ENSP00000316578	1803
ENSP00000341280	1804
ENSP00000295066	1805
ENSP00000390475	1806
ENSP00000267197	1807
ENSP00000262519	1808
ENSP00000417132	1809
ENSP00000363787	1810
ENSP00000233630	1811
ENSP00000358862	1812
ENSP00000309482	1813
ENSP00000364839	1814
ENSP00000361180	1815
ENSP00000361219	1816
ENSP00000263956	1817
ENSP00000264720	1818
ENSP00000348510	1819
ENSP00000251757	1820
ENSP00000308750	1821
ENSP00000238721	1822
ENSP00000263583	1823
ENSP00000202556	1824
ENSP00000341351	1825
ENSP00000231948	1826
ENSP00000355114	1827
ENSP00000364404	1828
ENSP00000318227	1829
ENSP00000228217	1830
ENSP00000298532	1831
ENSP00000319597	1832
ENSP00000221573	1833
ENSP00000379847	1834
ENSP00000265801	1835
ENSP00000356999	1836
ENSP00000218894	1837
ENSP00000356817	1838
ENSP00000371682	1839
ENSP00000351147	1840
ENSP00000323680	1841
ENSP00000282344	1842
ENSP00000393405	1843
ENSP00000348611	1844
ENSP00000313171	1845
ENSP00000294053	1846
ENSP00000341030	1847
ENSP00000272995	1848
ENSP00000350386	1849
ENSP00000313869	1850
ENSP00000416097	1851
ENSP00000370532	1852
ENSP00000260956	1853
ENSP00000353219	1854
ENSP00000384198	1855
ENSP00000262982	1856
ENSP00000273480	1857
ENSP00000346340	1858
ENSP00000347251	1859
ENSP00000264389	1860
ENSP00000229251	1861
ENSP00000366237	1862
ENSP00000343701	1863
ENSP00000396127	1864
ENSP00000290158	1865
ENSP00000261396	1866
ENSP00000342262	1867
ENSP00000243578	1868
ENSP00000302898	1869
ENSP00000349486	1870
ENSP00000362937	1871
ENSP00000258886	1872
ENSP00000365851	1873
ENSP00000396439	1874
ENSP00000257118	1875
ENSP00000269397	1876
ENSP00000417980	1877
ENSP00000268717	1878
ENSP00000381863	1879
ENSP00000270223	1880
ENSP00000335434	1881
ENSP00000407818	1882
ENSP00000307491	1883
ENSP00000350512	1884
ENSP00000304102	1885
ENSP00000366953	1886
ENSP00000308344	1887
ENSP00000252015	1888
ENSP00000312789	1889
ENSP00000341483	1890
ENSP00000386992	1891
ENSP00000266732	1892
ENSP00000353458	1893
ENSP00000220913	1894
ENSP00000351697	1895
ENSP00000378736	1896
ENSP00000344547	1897
ENSP00000259021	1898
ENSP00000332455	1899
ENSP00000367721	1900
ENSP00000245544	1901
ENSP00000229179	1902
ENSP00000251074	1903
ENSP00000264670	1904
ENSP00000381897	1905
ENSP00000216267	1906
ENSP00000373340	1907
ENSP00000322142	1908
ENSP00000287239	1909
ENSP00000265713	1910
ENSP00000391457	1911
ENSP00000349640	1912
ENSP00000406037	1913
ENSP00000274031	1914
ENSP00000244769	1915
ENSP00000344166	1916
ENSP00000420819	1917
ENSP00000419494	1918
ENSP00000410994	1919
ENSP00000282903	1920
ENSP00000223127	1921
ENSP00000252599	1922
ENSP00000255613	1923
ENSP00000361310	1924
ENSP00000265339	1925
ENSP00000340305	1926
ENSP00000258123	1927
ENSP00000392270	1928
ENSP00000216330	1929
ENSP00000325677	1930
ENSP00000355205	1931
ENSP00000303977	1932
ENSP00000336842	1933
ENSP00000415678	1934
ENSP00000412319	1935
ENSP00000363734	1936
ENSP00000332995	1937
ENSP00000346032	1938
ENSP00000230361	1939
ENSP00000261047	1940
ENSP00000053469	1941
ENSP00000369268	1942
ENSP00000272602	1943
ENSP00000358857	1944
ENSP00000290341	1945
ENSP00000374213	1946
ENSP00000272771	1947
ENSP00000310094	1948
ENSP00000376317	1949
ENSP00000233331	1950
ENSP00000344343	1951
ENSP00000243903	1952
ENSP00000400476	1953
ENSP00000217515	1954
ENSP00000264108	1955
ENSP00000358154	1956
ENSP00000320566	1957
ENSP00000263062	1958
ENSP00000254900	1959
ENSP00000362166	1960
ENSP00000226319	1961
ENSP00000222301	1962
ENSP00000334308	1963
ENSP00000350249	1964
ENSP00000267415	1965
ENSP00000237281	1966
ENSP00000313034	1967
ENSP00000221431	1968
ENSP00000344866	1969
ENSP00000346240	1970
ENSP00000253023	1971
ENSP00000354340	1972
ENSP00000290810	1973
ENSP00000370648	1974
ENSP00000392028	1975
ENSP00000357965	1976
ENSP00000364858	1977
ENSP00000348258	1978
ENSP00000352980	1979
ENSP00000350275	1980
ENSP00000355657	1981
ENSP00000350767	1982
ENSP00000364894	1983
ENSP00000393963	1984
ENSP00000306682	1985
ENSP00000238647	1986
ENSP00000360613	1987
ENSP00000373772	1988
ENSP00000299259	1989
ENSP00000323822	1990
ENSP00000345532	1991
ENSP00000307143	1992
ENSP00000319248	1993
ENSP00000397323	1994
ENSP00000225603	1995
ENSP00000269468	1996
ENSP00000358160	1997
ENSP00000261168	1998
ENSP00000281043	1999
[truncated: 7,685 more rows]
