# Supplementary material for: Transcriptogram analysis reveals relationship between viral titer and gene sets responses during Corona-virus infection
Source: NAR Genom Bioinform. 2022 Mar 15;4(1):lqac020. doi: 10.1093/nargab/lqac020 (PMC8923009; doi:10.1093/nargab/lqac020)
Supplement: lqac020_Supplemental_Files [file lqac020_supplemental_files.zip › AF3-PantherOverrepresentationtestReactomePathways.txt]

Analysis Type:	PANTHER Overrepresentation Test (Released 20200407)
Annotation Version and Release Date:	Reactome version 65 Released 2019-12-22
Analyzed List:	upload_1 (Homo sapiens)
Reference List:	Homo sapiens (all genes in database)
Test Type:	FISHER
Correction:	BONFERRONI
Bonferroni count:	2068
Reactome pathways	Homo sapiens - REFLIST (20851)	upload_1 (228)	upload_1 (expected)	upload_1 (over/under)	upload_1 (fold Enrichment)	upload_1 (P-value)
Unclassified (UNCLASSIFIED)	10195	35	111.48	-	.31	0.00E00
Generic Transcription Pathway (R-HSA-212436)	1196	31	13.08	+	2.37	2.20E-02
Signal Transduction (R-HSA-162582)	2730	71	29.85	+	2.38	4.06E-09
Innate Immune System (R-HSA-168249)	1105	36	12.08	+	2.98	1.46E-05
Immune System (R-HSA-168256)	2159	75	23.61	+	3.18	1.18E-16
GPCR ligand binding (R-HSA-500792)	463	17	5.06	+	3.36	4.19E-02
Class A/1 (Rhodopsin-like receptors) (R-HSA-373076)	331	16	3.62	+	4.42	2.70E-03
Deubiquitination (R-HSA-5688426)	281	14	3.07	+	4.56	9.05E-03
Cytokine Signaling in Immune system (R-HSA-1280215)	823	51	9.00	+	5.67	4.10E-20
Peptide ligand-binding receptors (R-HSA-375276)	196	14	2.14	+	6.53	1.53E-04
Signaling by Interleukins (R-HSA-449147)	447	33	4.89	+	6.75	4.77E-14
Potassium Channels (R-HSA-1296071)	99	8	1.08	+	7.39	4.45E-02
TNFR2 non-canonical NF-kB pathway (R-HSA-5668541)	99	8	1.08	+	7.39	4.45E-02
Interleukin-1 family signaling (R-HSA-446652)	137	12	1.50	+	8.01	1.71E-04
Interleukin-1 signaling (R-HSA-9020702)	100	10	1.09	+	9.15	6.79E-04
DDX58/IFIH1-mediated induction of interferon-alpha/beta (R-HSA-168928)	77	8	.84	+	9.50	8.06E-03
Signaling by TGF-beta family members (R-HSA-9006936)	101	11	1.10	+	9.96	7.76E-05
Toll-like Receptor Cascades (R-HSA-168898)	152	18	1.66	+	10.83	8.76E-10
Signaling by TGF-beta Receptor Complex (R-HSA-170834)	72	9	.79	+	11.43	4.75E-04
TRIF(TICAM1)-mediated TLR4 signaling  (R-HSA-937061)	96	12	1.05	+	11.43	4.44E-06
MyD88-independent TLR4 cascade  (R-HSA-166166)	96	12	1.05	+	11.43	4.44E-06
Interleukin-17 signaling (R-HSA-448424)	71	9	.78	+	11.59	4.26E-04
Toll Like Receptor 3 (TLR3) Cascade (R-HSA-168164)	92	12	1.01	+	11.93	2.86E-06
Toll Like Receptor 4 (TLR4) Cascade (R-HSA-166016)	126	17	1.38	+	12.34	5.91E-10
Interleukin-4 and Interleukin-13 signaling (R-HSA-6785807)	111	15	1.21	+	12.36	1.51E-08
Transcriptional activity of SMAD2/SMAD3:SMAD4 heterotrimer (R-HSA-2173793)	44	6	.48	+	12.47	3.31E-02
MAP kinase activation (R-HSA-450294)	63	9	.69	+	13.06	1.69E-04
Toll Like Receptor TLR1:TLR2 Cascade (R-HSA-168179)	97	14	1.06	+	13.20	3.46E-08
Toll Like Receptor 2 (TLR2) Cascade (R-HSA-181438)	97	14	1.06	+	13.20	3.46E-08
Toll Like Receptor 9 (TLR9) Cascade (R-HSA-168138)	95	14	1.04	+	13.48	2.69E-08
MyD88:MAL(TIRAP) cascade initiated on plasma membrane (R-HSA-166058)	94	14	1.03	+	13.62	2.37E-08
Toll Like Receptor TLR6:TLR2 Cascade (R-HSA-168188)	94	14	1.03	+	13.62	2.37E-08
Toll Like Receptor 7/8 (TLR7/8) Cascade (R-HSA-168181)	91	14	1.00	+	14.07	1.60E-08
MyD88 dependent cascade initiated on endosome (R-HSA-975155)	91	14	1.00	+	14.07	1.60E-08
MyD88 cascade initiated on plasma membrane (R-HSA-975871)	84	13	.92	+	14.15	8.51E-08
Toll Like Receptor 5 (TLR5) Cascade (R-HSA-168176)	84	13	.92	+	14.15	8.51E-08
Toll Like Receptor 10 (TLR10) Cascade (R-HSA-168142)	84	13	.92	+	14.15	8.51E-08
TRAF6 mediated induction of NFkB and MAP kinases upon TLR7/8 or 9 activation (R-HSA-975138)	90	14	.98	+	14.23	1.40E-08
Voltage gated Potassium channels (R-HSA-1296072)	43	7	.47	+	14.89	2.20E-03
Negative regulation of MAPK pathway (R-HSA-5675221)	39	7	.43	+	16.41	1.22E-03
Nuclear Receptor transcription pathway (R-HSA-383280)	41	8	.45	+	17.84	1.06E-04
Downregulation of TGF-beta receptor signaling (R-HSA-2173788)	25	5	.27	+	18.29	3.35E-02
Diseases of Immune System (R-HSA-5260271)	24	5	.26	+	19.05	2.82E-02
TRAF6 mediated NF-kB activation (R-HSA-933542)	24	5	.26	+	19.05	2.82E-02
Diseases associated with the TLR signaling cascade (R-HSA-5602358)	24	5	.26	+	19.05	2.82E-02
Chemokine receptors bind chemokines (R-HSA-380108)	57	12	.62	+	19.25	2.03E-08
Interleukin-10 signaling (R-HSA-6783783)	45	11	.49	+	22.35	3.74E-08
RAF-independent MAPK1/3 activation (R-HSA-112409)	22	7	.24	+	29.10	4.16E-05
