# Supplementary material for: Transcriptogram analysis reveals relationship between viral titer and gene sets responses during Corona-virus infection
Source: NAR Genom Bioinform. 2022 Mar 15;4(1):lqac020. doi: 10.1093/nargab/lqac020 (PMC8923009; doi:10.1093/nargab/lqac020)
Supplement: lqac020_Supplemental_Files [file lqac020_supplemental_files.zip › AF4A-ClusterA-R-GOBP-KEGGannotations.txt]

Annotation Cluster 1	Enrichment Score: 3.273101042238844
Category	Term	Count	%	PValue	Genes	List Total	Pop Hits	Pop Total	Fold Enrichment	Bonferroni	Benjamini	FDR
GOTERM_BP_ALL	GO:0044763~single-organism cellular process	41	95.34883720930233	3.939058220983906E-5	CFD, NDUFB8, RAB5B, THRA, NDUFB2, DEFB1, ETFB, GLI1, AKR7A2, CYP2B6, TIMP1, SPA17, UGT1A8, ATP6V0A1, ABCC3, KL, BNIP3L, PAQR6, TLE2, TGFB1, KCND1, NEBL, BNIP3, NDUFA2, ATPIF1, AKR1C3, SVIP, COX7A2L, NFIA, SCNN1A, CAT, ASB9, RAB13, UQCRC1, RDH5, CPE, PNPLA4, TFF1, OBSL1, S100A9, CFTR	42	12256	16792	1.3374829043889096	0.08221707164435965	0.007662692265741566	0.007483180412019555
GOTERM_BP_ALL	GO:0044699~single-organism process	42	97.67441860465115	8.832515464756292E-5	CFD, NDUFB8, RAB5B, THRA, NDUFB2, DEFB1, ETFB, GLI1, AKR7A2, CYP2B6, HYAL3, TIMP1, SPA17, UGT1A8, ATP6V0A1, ABCC3, KL, BNIP3L, PAQR6, TLE2, TGFB1, KCND1, NEBL, BNIP3, NDUFA2, ATPIF1, AKR1C3, SVIP, COX7A2L, NFIA, SCNN1A, CAT, ASB9, RAB13, UQCRC1, RDH5, CPE, PNPLA4, TFF1, OBSL1, S100A9, CFTR	42	13377	16792	1.2552889287583167	0.17500725198765232	0.008360167898597587	0.008164316468726904
GOTERM_BP_ALL	GO:0009987~cellular process	42	97.67441860465115	0.04357326133453019	CFD, NDUFB8, RAB5B, THRA, NDUFB2, DEFB1, ETFB, GLI1, AKR7A2, CYP2B6, HYAL3, TIMP1, SPA17, UGT1A8, ATP6V0A1, ABCC3, KL, BNIP3L, PAQR6, TLE2, TGFB1, KCND1, NEBL, BNIP3, NDUFA2, ATPIF1, AKR1C3, SVIP, COX7A2L, NFIA, SCNN1A, CAT, ASB9, RAB13, UQCRC1, RDH5, CPE, PNPLA4, TFF1, OBSL1, S100A9, CFTR	42	15558	16792	1.0793161074688264	1.0	0.5127512968933634	0.500739208633574
Annotation Cluster 2	Enrichment Score: 2.6964828803564176
Category	Term	Count	%	PValue	Genes	List Total	Pop Hits	Pop Total	Fold Enrichment	Bonferroni	Benjamini	FDR
GOTERM_BP_ALL	GO:1901657~glycosyl compound metabolic process	11	25.581395348837212	6.707307267165838E-8	KL, NDUFB8, AKR7A2, COX7A2L, TGFB1, NDUFA2, ATPIF1, AKR1C3, NDUFB2, UQCRC1, ATP6V0A1	42	435	16792	10.110125889436235	1.4607448721726257E-4	1.3920614798868655E-4	1.3594500258334754E-4
GOTERM_BP_ALL	GO:0045333~cellular respiration	8	18.6046511627907	1.8989101584396202E-7	NDUFB8, COX7A2L, BNIP3, NDUFA2, CAT, NDUFB2, UQCRC1, ETFB	42	174	16792	18.382047071702242	4.134971581574165E-4	1.3920614798868655E-4	1.3594500258334754E-4
GOTERM_BP_ALL	GO:0015980~energy derivation by oxidation of organic compounds	9	20.930232558139537	2.5002294867590435E-7	KL, NDUFB8, COX7A2L, BNIP3, NDUFA2, CAT, NDUFB2, UQCRC1, ETFB	42	271	16792	13.277807063784921	5.444018098262893E-4	1.3920614798868655E-4	1.3594500258334754E-4
GOTERM_BP_ALL	GO:0006091~generation of precursor metabolites and energy	10	23.25581395348837	2.5577611022266707E-7	KL, NDUFB8, COX7A2L, BNIP3, NDUFA2, ATPIF1, CAT, NDUFB2, UQCRC1, ETFB	42	379	16792	10.549063952757884	5.56925298719535E-4	1.3920614798868655E-4	1.3594500258334754E-4
GOTERM_BP_ALL	GO:0055114~oxidation-reduction process	13	30.23255813953488	2.4606373332404494E-6	KL, NDUFB8, BNIP3, NDUFA2, AKR1C3, NDUFB2, ETFB, COX7A2L, AKR7A2, CYP2B6, CAT, UQCRC1, RDH5	42	983	16792	5.287409775710895	0.005344939413051919	0.0010713614948928917	0.001046262994093839
GOTERM_BP_ALL	GO:0044281~small molecule metabolic process	17	39.53488372093023	6.177214623553983E-6	NDUFB8, TGFB1, NDUFA2, ATPIF1, AKR1C3, NDUFB2, ETFB, COX7A2L, AKR7A2, CYP2B6, CAT, UQCRC1, PNPLA4, RDH5, UGT1A8, CFTR, ATP6V0A1	42	1951	16792	3.483732396085036	0.013363914269367339	0.001944637816547988	0.0018990813036201299
GOTERM_BP_ALL	GO:0022904~respiratory electron transport chain	6	13.953488372093023	6.537371719979927E-6	NDUFB8, COX7A2L, NDUFA2, NDUFB2, UQCRC1, ETFB	42	109	16792	22.00786369593709	0.01413755492297153	0.001944637816547988	0.0018990813036201299
GOTERM_BP_ALL	GO:0022900~electron transport chain	6	13.953488372093023	7.146119674958155E-6	NDUFB8, COX7A2L, NDUFA2, NDUFB2, UQCRC1, ETFB	42	111	16792	21.61132561132561	0.015443806445704977	0.001944637816547988	0.0018990813036201299
GOTERM_BP_ALL	GO:0046034~ATP metabolic process	7	16.27906976744186	2.5401124337365537E-5	NDUFB8, COX7A2L, TGFB1, NDUFA2, NDUFB2, UQCRC1, ATP6V0A1	42	243	16792	11.517146776406035	0.053821796104647546	0.006144249742493864	0.006000310037915459
GOTERM_BP_ALL	GO:0009205~purine ribonucleoside triphosphate metabolic process	7	16.27906976744186	4.305512686259667E-5	NDUFB8, COX7A2L, TGFB1, NDUFA2, NDUFB2, UQCRC1, ATP6V0A1	42	267	16792	10.481897627965042	0.08951338905669537	0.007662692265741566	0.007483180412019555
GOTERM_BP_ALL	GO:0006163~purine nucleotide metabolic process	9	20.930232558139537	4.455306345075601E-5	NDUFB8, COX7A2L, TGFB1, NDUFA2, ATPIF1, CAT, NDUFB2, UQCRC1, ATP6V0A1	42	547	16792	6.578218856098197	0.09247914636789134	0.007662692265741566	0.007483180412019555
GOTERM_BP_ALL	GO:0009199~ribonucleoside triphosphate metabolic process	7	16.27906976744186	4.873044269549428E-5	NDUFB8, COX7A2L, TGFB1, NDUFA2, NDUFB2, UQCRC1, ATP6V0A1	42	273	16792	10.251526251526252	0.1006990055656991	0.007662692265741566	0.007483180412019555
GOTERM_BP_ALL	GO:0009144~purine nucleoside triphosphate metabolic process	7	16.27906976744186	4.973208751113599E-5	NDUFB8, COX7A2L, TGFB1, NDUFA2, NDUFB2, UQCRC1, ATP6V0A1	42	274	16792	10.21411192214112	0.10265886270906144	0.007662692265741566	0.007483180412019555
GOTERM_BP_ALL	GO:0009116~nucleoside metabolic process	8	18.6046511627907	5.6473710151609704E-5	NDUFB8, COX7A2L, TGFB1, NDUFA2, ATPIF1, NDUFB2, UQCRC1, ATP6V0A1	42	413	16792	7.744494407932664	0.11573917942867962	0.007662692265741566	0.007483180412019555
GOTERM_BP_ALL	GO:0009167~purine ribonucleoside monophosphate metabolic process	7	16.27906976744186	6.18811017865096E-5	NDUFB8, COX7A2L, TGFB1, NDUFA2, NDUFB2, UQCRC1, ATP6V0A1	42	285	16792	9.819883040935673	0.12609290704075726	0.007662692265741566	0.007483180412019555
GOTERM_BP_ALL	GO:0009126~purine nucleoside monophosphate metabolic process	7	16.27906976744186	6.30937750436473E-5	NDUFB8, COX7A2L, TGFB1, NDUFA2, NDUFB2, UQCRC1, ATP6V0A1	42	286	16792	9.785547785547786	0.1283981708875951	0.007662692265741566	0.007483180412019555
GOTERM_BP_ALL	GO:0072521~purine-containing compound metabolic process	9	20.930232558139537	6.335712484306302E-5	NDUFB8, COX7A2L, TGFB1, NDUFA2, ATPIF1, CAT, NDUFB2, UQCRC1, ATP6V0A1	42	575	16792	6.2578881987577635	0.12889798890476467	0.007662692265741566	0.007483180412019555
GOTERM_BP_ALL	GO:0042775~mitochondrial ATP synthesis coupled electron transport	5	11.627906976744185	7.010961376738036E-5	NDUFB8, COX7A2L, NDUFA2, NDUFB2, UQCRC1	42	91	16792	21.96755625327054	0.1416163130457857	0.007692081330040798	0.007511880986525833
GOTERM_BP_ALL	GO:0042773~ATP synthesis coupled electron transport	5	11.627906976744185	7.316747075850496E-5	NDUFB8, COX7A2L, NDUFA2, NDUFB2, UQCRC1	42	92	16792	21.728778467908903	0.14731457106942325	0.007692081330040798	0.007511880986525833
GOTERM_BP_ALL	GO:0009141~nucleoside triphosphate metabolic process	7	16.27906976744186	7.773348151625979E-5	NDUFB8, COX7A2L, TGFB1, NDUFA2, NDUFB2, UQCRC1, ATP6V0A1	42	297	16792	9.423120089786757	0.15575294106063586	0.007692081330040798	0.007511880986525833
GOTERM_BP_ALL	GO:0009161~ribonucleoside monophosphate metabolic process	7	16.27906976744186	7.773348151625979E-5	NDUFB8, COX7A2L, TGFB1, NDUFA2, NDUFB2, UQCRC1, ATP6V0A1	42	297	16792	9.423120089786757	0.15575294106063586	0.007692081330040798	0.007511880986525833
GOTERM_BP_ALL	GO:0009123~nucleoside monophosphate metabolic process	7	16.27906976744186	1.0016499509254203E-4	NDUFB8, COX7A2L, TGFB1, NDUFA2, NDUFB2, UQCRC1, ATP6V0A1	42	311	16792	8.9989281886388	0.19601147798583962	0.009085799763185999	0.008872949148614348
GOTERM_BP_ALL	GO:0006119~oxidative phosphorylation	5	11.627906976744185	1.3643535344176773E-4	NDUFB8, COX7A2L, NDUFA2, NDUFB2, UQCRC1	42	108	16792	18.50970017636684	0.257087103234221	0.011880790577709134	0.01160246245668793
GOTERM_BP_ALL	GO:1901135~carbohydrate derivative metabolic process	12	27.906976744186046	1.433216905654923E-4	KL, NDUFB8, AKR7A2, COX7A2L, TGFB1, HYAL3, NDUFA2, ATPIF1, AKR1C3, NDUFB2, UQCRC1, ATP6V0A1	42	1247	16792	3.8474052010539577	0.26814803088364414	0.01200043539850295	0.011719304390086024
KEGG_PATHWAY	hsa00190:Oxidative phosphorylation	6	13.953488372093023	1.436746673492644E-4	NDUFB8, COX7A2L, NDUFA2, NDUFB2, UQCRC1, ATP6V0A1	28	133	6879	11.083243823845326	0.011286933348226835	0.010424166826485679	0.010033260570492466
GOTERM_BP_ALL	GO:0009117~nucleotide metabolic process	9	20.930232558139537	1.7752361852101881E-4	NDUFB8, COX7A2L, TGFB1, NDUFA2, ATPIF1, CAT, NDUFB2, UQCRC1, ATP6V0A1	42	667	16792	5.394731205825659	0.32069208057503173	0.013802461340009212	0.013479114749131643
GOTERM_BP_ALL	GO:0006753~nucleoside phosphate metabolic process	9	20.930232558139537	1.9262070250840776E-4	NDUFB8, COX7A2L, TGFB1, NDUFA2, ATPIF1, CAT, NDUFB2, UQCRC1, ATP6V0A1	42	675	16792	5.330793650793651	0.3426694719248713	0.014459836874510473	0.014121090121823273
GOTERM_BP_ALL	GO:0046128~purine ribonucleoside metabolic process	7	16.27906976744186	2.0914005476711057E-4	NDUFB8, COX7A2L, TGFB1, NDUFA2, NDUFB2, UQCRC1, ATP6V0A1	42	356	16792	7.861423220973783	0.3659038489959273	0.015176596640933323	0.014821058547829235
GOTERM_BP_ALL	GO:0042278~purine nucleoside metabolic process	7	16.27906976744186	2.1883580071550222E-4	NDUFB8, COX7A2L, TGFB1, NDUFA2, NDUFB2, UQCRC1, ATP6V0A1	42	359	16792	7.795728876508821	0.3791566807365043	0.01536792058573059	0.0150079003974567
KEGG_PATHWAY	hsa04932:Non-alcoholic fatty liver disease (NAFLD)	6	13.953488372093023	2.6060417066214197E-4	NDUFB8, COX7A2L, TGFB1, NDUFA2, NDUFB2, UQCRC1	28	151	6879	9.762062440870388	0.020379877504917987	0.010424166826485679	0.010033260570492466
GOTERM_BP_ALL	GO:0009119~ribonucleoside metabolic process	7	16.27906976744186	3.1861851310523376E-4	NDUFB8, COX7A2L, TGFB1, NDUFA2, NDUFB2, UQCRC1, ATP6V0A1	42	385	16792	7.269264069264069	0.5004570496326837	0.021228537118366298	0.020731221825285598
GOTERM_BP_ALL	GO:0055086~nucleobase-containing small molecule metabolic process	9	20.930232558139537	3.2179224846398154E-4	NDUFB8, COX7A2L, TGFB1, NDUFA2, ATPIF1, CAT, NDUFB2, UQCRC1, ATP6V0A1	42	728	16792	4.942700156985871	0.5038992796127988	0.021228537118366298	0.020731221825285598
GOTERM_BP_ALL	GO:0044710~single-organism metabolic process	21	48.837209302325576	5.381690896281145E-4	KL, NDUFB8, TGFB1, THRA, BNIP3, NDUFA2, ATPIF1, AKR1C3, NDUFB2, ETFB, SVIP, COX7A2L, AKR7A2, CYP2B6, CAT, UQCRC1, PNPLA4, RDH5, UGT1A8, CFTR, ATP6V0A1	42	4063	16792	2.0664533595865127	0.6903918437373544	0.03331669549299171	0.03253619412866347
GOTERM_BP_ALL	GO:0019637~organophosphate metabolic process	10	23.25581395348837	0.0011768723668996077	KL, NDUFB8, COX7A2L, TGFB1, NDUFA2, ATPIF1, CAT, NDUFB2, UQCRC1, ATP6V0A1	42	1108	16792	3.608389204057074	0.9230606242875979	0.05822843506228286	0.056864333000649234
GOTERM_BP_ALL	GO:0009150~purine ribonucleotide metabolic process	7	16.27906976744186	0.0015331574182387397	NDUFB8, COX7A2L, TGFB1, NDUFA2, NDUFB2, UQCRC1, ATP6V0A1	42	520	16792	5.382051282051282	0.9646260373857183	0.07101454679799439	0.06935090789735235
GOTERM_BP_ALL	GO:0071822~protein complex subunit organization	12	27.906976744186046	0.001758164254971189	TLE2, NDUFB8, TGFB1, KCND1, THRA, BNIP3, NDUFA2, ATPIF1, CAT, NDUFB2, SVIP, ATP6V0A1	42	1674	16792	2.8660180918245435	0.9783478809407918	0.07712927370264039	0.07532238672109025
GOTERM_BP_ALL	GO:0009259~ribonucleotide metabolic process	7	16.27906976744186	0.0017714578250491591	NDUFB8, COX7A2L, TGFB1, NDUFA2, NDUFB2, UQCRC1, ATP6V0A1	42	535	16792	5.231152647975078	0.9789668714553683	0.07712927370264039	0.07532238672109025
GOTERM_BP_ALL	GO:0019693~ribose phosphate metabolic process	7	16.27906976744186	0.0020184721286851896	NDUFB8, COX7A2L, TGFB1, NDUFA2, NDUFB2, UQCRC1, ATP6V0A1	42	549	16792	5.097753491196114	0.9877309458783406	0.08274026470689134	0.08080193053139688
GOTERM_BP_ALL	GO:0006461~protein complex assembly	11	25.581395348837212	0.0020322514086263794	TLE2, NDUFB8, TGFB1, KCND1, THRA, NDUFA2, ATPIF1, CAT, NDUFB2, SVIP, ATP6V0A1	42	1445	16792	3.0435327072005274	0.9880944105883877	0.08274026470689134	0.08080193053139688
GOTERM_BP_ALL	GO:0070271~protein complex biogenesis	11	25.581395348837212	0.0020427788251782012	TLE2, NDUFB8, TGFB1, KCND1, THRA, NDUFA2, ATPIF1, CAT, NDUFB2, SVIP, ATP6V0A1	42	1446	16792	3.0414279127972077	0.988364829367842	0.08274026470689134	0.08080193053139688
KEGG_PATHWAY	hsa05012:Parkinson's disease	5	11.627906976744185	0.0021112498285313407	NDUFB8, COX7A2L, NDUFA2, NDUFB2, UQCRC1	28	142	6879	8.650653923541247	0.15377081432089712	0.04222499657062681	0.04064155919922831
KEGG_PATHWAY	hsa05010:Alzheimer's disease	5	11.627906976744185	0.0038836590412526426	NDUFB8, COX7A2L, NDUFA2, NDUFB2, UQCRC1	28	168	6879	7.311862244897959	0.26464829364944753	0.06213854466004228	0.0598083492352907
KEGG_PATHWAY	hsa05016:Huntington's disease	5	11.627906976744185	0.006240823077021195	NDUFB8, COX7A2L, NDUFA2, NDUFB2, UQCRC1	28	192	6879	6.397879464285714	0.3901668567717931	0.0832109743602826	0.08009056282177202
GOTERM_BP_ALL	GO:0065003~macromolecular complex assembly	11	25.581395348837212	0.006862490273109987	TLE2, NDUFB8, TGFB1, KCND1, THRA, NDUFA2, ATPIF1, CAT, NDUFB2, SVIP, ATP6V0A1	42	1710	16792	2.5718741297688665	0.999999693492857	0.21041748344451325	0.20548808902298354
GOTERM_BP_ALL	GO:0006120~mitochondrial electron transport, NADH to ubiquinone	3	6.976744186046512	0.007408296530601405	NDUFB8, NDUFA2, NDUFB2	42	53	16792	22.630727762803232	0.9999999074330905	0.22399807704332303	0.21875053366748037
GOTERM_BP_ALL	GO:0022607~cellular component assembly	14	32.55813953488372	0.007521704927606632	NDUFB8, TLE2, TGFB1, KCND1, THRA, NEBL, NDUFA2, ATPIF1, NDUFB2, SVIP, CAT, RAB13, OBSL1, ATP6V0A1	42	2618	16792	2.1380188439011967	0.999999927826677	0.22431166612876216	0.2190567763848178
GOTERM_BP_ALL	GO:0010257~NADH dehydrogenase complex assembly	3	6.976744186046512	0.010339456778688588	NDUFB8, NDUFA2, NDUFB2	42	63	16792	19.038548752834465	0.9999999998524073	0.25872410812879376	0.252663047258528
GOTERM_BP_ALL	GO:0097031~mitochondrial respiratory chain complex I biogenesis	3	6.976744186046512	0.010339456778688588	NDUFB8, NDUFA2, NDUFB2	42	63	16792	19.038548752834465	0.9999999998524073	0.25872410812879376	0.252663047258528
GOTERM_BP_ALL	GO:0032981~mitochondrial respiratory chain complex I assembly	3	6.976744186046512	0.010339456778688588	NDUFB8, NDUFA2, NDUFB2	42	63	16792	19.038548752834465	0.9999999998524073	0.25872410812879376	0.252663047258528
GOTERM_BP_ALL	GO:0044085~cellular component biogenesis	14	32.55813953488372	0.018044902272219714	NDUFB8, TLE2, TGFB1, KCND1, THRA, NEBL, NDUFA2, ATPIF1, NDUFB2, SVIP, CAT, RAB13, OBSL1, ATP6V0A1	42	2914	16792	1.9208419126058107	1.0	0.37161370304009755	0.3629080076542248
GOTERM_BP_ALL	GO:0098662~inorganic cation transmembrane transport	6	13.953488372093023	0.018537133367350602	COX7A2L, TGFB1, KCND1, SCNN1A, UQCRC1, ATP6V0A1	42	635	16792	3.7777277840269967	1.0	0.37161370304009755	0.3629080076542248
GOTERM_BP_ALL	GO:0033108~mitochondrial respiratory chain complex assembly	3	6.976744186046512	0.02034377123553334	NDUFB8, NDUFA2, NDUFB2	42	90	16792	13.326984126984128	1.0	0.3817964653427248	0.3728522210926197
GOTERM_BP_ALL	GO:0098655~cation transmembrane transport	6	13.953488372093023	0.027362247983064542	COX7A2L, TGFB1, KCND1, SCNN1A, UQCRC1, ATP6V0A1	42	703	16792	3.4123145702093067	1.0	0.43646191471782264	0.4262370375241575
GOTERM_BP_ALL	GO:0043933~macromolecular complex subunit organization	12	27.906976744186046	0.030362119608980158	TLE2, NDUFB8, TGFB1, KCND1, THRA, BNIP3, NDUFA2, ATPIF1, CAT, NDUFB2, SVIP, ATP6V0A1	42	2461	16792	1.949497881232948	1.0	0.45585058199137796	0.44517149164615044
GOTERM_BP_ALL	GO:1902600~hydrogen ion transmembrane transport	3	6.976744186046512	0.031034988893145984	COX7A2L, UQCRC1, ATP6V0A1	42	113	16792	10.61441213653603	1.0	0.45794681177567725	0.4472186136128111
KEGG_PATHWAY	hsa01100:Metabolic pathways	10	23.25581395348837	0.03745896658472843	KL, NDUFB8, CYP2B6, HYAL3, NDUFA2, AKR1C3, NDUFB2, UQCRC1, UGT1A8, ATP6V0A1	28	1219	6879	2.0154107582327434	0.9510084746134149	0.37458966584728426	0.3605425533780111
GOTERM_BP_ALL	GO:1901564~organonitrogen compound metabolic process	11	25.581395348837212	0.03759806792428819	NDUFB8, COX7A2L, TGFB1, HYAL3, NDUFA2, ATPIF1, CAT, NDUFB2, UQCRC1, CPE, ATP6V0A1	42	2221	16792	1.980146223279947	1.0	0.4814764345363258	0.4701970141590393
GOTERM_BP_ALL	GO:0043623~cellular protein complex assembly	5	11.627906976744185	0.050791452300849	NDUFB8, TGFB1, NDUFA2, NDUFB2, ATP6V0A1	42	575	16792	3.4766045548654243	1.0	0.5501143863629268	0.5372270029433083
GOTERM_BP_ALL	GO:0015992~proton transport	3	6.976744186046512	0.053667983770203986	COX7A2L, UQCRC1, ATP6V0A1	42	153	16792	7.839402427637721	1.0	0.5644212592644158	0.5511987125384236
GOTERM_BP_ALL	GO:0006818~hydrogen transport	3	6.976744186046512	0.0549184830179903	COX7A2L, UQCRC1, ATP6V0A1	42	155	16792	7.7382488479262665	1.0	0.5747958535104081	0.5613302639242663
GOTERM_BP_ALL	GO:0016043~cellular component organization	21	48.837209302325576	0.0699003026770404	BNIP3L, NDUFB8, RAB5B, TLE2, TGFB1, KCND1, THRA, NEBL, BNIP3, NDUFA2, ATPIF1, NDUFB2, SVIP, NFIA, CAT, RAB13, CPE, TIMP1, OBSL1, S100A9, ATP6V0A1	42	6109	16792	1.3743656899656245	1.0	0.6587573979563504	0.6433248635990817
GOTERM_BP_ALL	GO:0006812~cation transport	6	13.953488372093023	0.08713794529989437	COX7A2L, TGFB1, KCND1, SCNN1A, UQCRC1, ATP6V0A1	42	975	16792	2.4603663003663003	1.0	0.7463958245384145	0.7289102080701283
GOTERM_BP_ALL	GO:0071840~cellular component organization or biogenesis	21	48.837209302325576	0.08845664801603625	BNIP3L, NDUFB8, RAB5B, TLE2, TGFB1, KCND1, THRA, NEBL, BNIP3, NDUFA2, ATPIF1, NDUFB2, SVIP, NFIA, CAT, RAB13, CPE, TIMP1, OBSL1, S100A9, ATP6V0A1	42	6265	16792	1.3401436552274542	1.0	0.7463958245384145	0.7289102080701283
GOTERM_BP_ALL	GO:0034622~cellular macromolecular complex assembly	6	13.953488372093023	0.09589872602620725	NDUFB8, TGFB1, THRA, NDUFA2, NDUFB2, ATP6V0A1	42	1004	16792	2.3892999430848034	1.0	0.781915829809188	0.7635980956244068
GOTERM_BP_ALL	GO:1901360~organic cyclic compound metabolic process	18	41.86046511627907	0.3110673886501196	NDUFB8, TLE2, TGFB1, THRA, NDUFA2, ATPIF1, AKR1C3, NDUFB2, GLI1, COX7A2L, CYP2B6, NFIA, CAT, UQCRC1, S100A9, UGT1A8, CFTR, ATP6V0A1	42	6149	16792	1.1703645192017285	1.0	1.0	0.9770220588235294
GOTERM_BP_ALL	GO:0006796~phosphate-containing compound metabolic process	10	23.25581395348837	0.33426326630643055	KL, NDUFB8, COX7A2L, TGFB1, NDUFA2, ATPIF1, CAT, NDUFB2, UQCRC1, ATP6V0A1	42	3083	16792	1.2968197334074727	1.0	1.0	0.9770220588235294
GOTERM_BP_ALL	GO:0006793~phosphorus metabolic process	10	23.25581395348837	0.3364737129146236	KL, NDUFB8, COX7A2L, TGFB1, NDUFA2, ATPIF1, CAT, NDUFB2, UQCRC1, ATP6V0A1	42	3089	16792	1.2943008216559526	1.0	1.0	0.9770220588235294
GOTERM_BP_ALL	GO:0016310~phosphorylation	7	16.27906976744186	0.46660178666643604	KL, NDUFB8, COX7A2L, TGFB1, NDUFA2, NDUFB2, UQCRC1	42	2229	16792	1.2555705099446688	1.0	1.0	0.9770220588235294
GOTERM_BP_ALL	GO:0046483~heterocycle metabolic process	15	34.883720930232556	0.6164934720173766	NDUFB8, TLE2, TGFB1, THRA, NDUFA2, ATPIF1, NDUFB2, GLI1, COX7A2L, NFIA, CAT, UQCRC1, S100A9, UGT1A8, ATP6V0A1	42	5919	16792	1.0132020370236285	1.0	1.0	0.9770220588235294
GOTERM_BP_ALL	GO:0006725~cellular aromatic compound metabolic process	15	34.883720930232556	0.630453119625568	NDUFB8, TLE2, TGFB1, THRA, NDUFA2, ATPIF1, NDUFB2, GLI1, COX7A2L, NFIA, CAT, UQCRC1, S100A9, UGT1A8, ATP6V0A1	42	5965	16792	1.005388576218417	1.0	1.0	0.9770220588235294
GOTERM_BP_ALL	GO:0006139~nucleobase-containing compound metabolic process	14	32.55813953488372	0.7014746929639866	NDUFB8, TLE2, TGFB1, THRA, NDUFA2, ATPIF1, NDUFB2, GLI1, COX7A2L, NFIA, CAT, UQCRC1, S100A9, ATP6V0A1	42	5794	16792	0.9660568404096191	1.0	1.0	0.9770220588235294
GOTERM_BP_ALL	GO:1901362~organic cyclic compound biosynthetic process	11	25.581395348837212	0.7033020187070227	TLE2, TGFB1, NFIA, THRA, ATPIF1, CAT, AKR1C3, GLI1, S100A9, CFTR, ATP6V0A1	42	4535	16792	0.9697695175093192	1.0	1.0	0.9770220588235294
GOTERM_BP_ALL	GO:0034641~cellular nitrogen compound metabolic process	15	34.883720930232556	0.7760953356974023	NDUFB8, TLE2, TGFB1, THRA, NDUFA2, ATPIF1, NDUFB2, GLI1, COX7A2L, NFIA, CAT, UQCRC1, CPE, S100A9, ATP6V0A1	42	6505	16792	0.9219281871088174	1.0	1.0	0.9770220588235294
GOTERM_BP_ALL	GO:0006807~nitrogen compound metabolic process	16	37.2093023255814	0.7817702005466665	NDUFB8, TLE2, TGFB1, THRA, NDUFA2, ATPIF1, NDUFB2, GLI1, COX7A2L, NFIA, CAT, HYAL3, UQCRC1, CPE, S100A9, ATP6V0A1	42	6948	16792	0.9206897497052936	1.0	1.0	0.9770220588235294
GOTERM_BP_ALL	GO:0018130~heterocycle biosynthetic process	9	20.930232558139537	0.8799537900533766	TLE2, TGFB1, NFIA, THRA, ATPIF1, CAT, GLI1, S100A9, ATP6V0A1	42	4411	16792	0.815752825727888	1.0	1.0	0.9770220588235294
GOTERM_BP_ALL	GO:0019438~aromatic compound biosynthetic process	9	20.930232558139537	0.8821284699662426	TLE2, TGFB1, NFIA, THRA, ATPIF1, CAT, GLI1, S100A9, ATP6V0A1	42	4424	16792	0.8133557220356497	1.0	1.0	0.9770220588235294
GOTERM_BP_ALL	GO:0044249~cellular biosynthetic process	12	27.906976744186046	0.9282287199037249	KL, TLE2, TGFB1, NFIA, THRA, ATPIF1, CAT, AKR1C3, GLI1, S100A9, SVIP, ATP6V0A1	42	6118	16792	0.7841965161350581	1.0	1.0	0.9770220588235294
GOTERM_BP_ALL	GO:0044271~cellular nitrogen compound biosynthetic process	9	20.930232558139537	0.9469472939794618	TLE2, TGFB1, NFIA, THRA, ATPIF1, CAT, GLI1, S100A9, ATP6V0A1	42	4947	16792	0.7273672355540154	1.0	1.0	0.9770220588235294
Annotation Cluster 3	Enrichment Score: 2.541574763112473
Category	Term	Count	%	PValue	Genes	List Total	Pop Hits	Pop Total	Fold Enrichment	Bonferroni	Benjamini	FDR
GOTERM_BP_ALL	GO:0042445~hormone metabolic process	5	11.627906976744185	9.685281827124876E-4	AKR1C3, CPE, PNPLA4, RDH5, UGT1A8	42	181	16792	11.044461983688503	0.8788197987877915	0.050202044137263944	0.049025974201113064
GOTERM_BP_ALL	GO:0006629~lipid metabolic process	11	25.581395348837212	0.001083967031065657	KL, TGFB1, CYP2B6, THRA, CAT, AKR1C3, PNPLA4, RDH5, ETFB, UGT1A8, CFTR	42	1330	16792	3.3066953097028287	0.9057835681866762	0.05487898201464965	0.05359334669873457
GOTERM_BP_ALL	GO:0001523~retinoid metabolic process	4	9.30232558139535	0.0013263128886267155	AKR1C3, PNPLA4, RDH5, UGT1A8	42	89	16792	17.96896736222579	0.944458613491163	0.06276919909870347	0.061298721765660806
GOTERM_BP_ALL	GO:0016101~diterpenoid metabolic process	4	9.30232558139535	0.001649086038743898	AKR1C3, PNPLA4, RDH5, UGT1A8	42	96	16792	16.658730158730158	0.9725303678844283	0.07479292304886387	0.07304076913269848
KEGG_PATHWAY	hsa00830:Retinol metabolism	4	9.30232558139535	0.0019157539697748423	CYP2B6, PNPLA4, RDH5, UGT1A8	28	64	6879	15.354910714285714	0.14057328157968585	0.04222499657062681	0.04064155919922831
GOTERM_BP_ALL	GO:0006721~terpenoid metabolic process	4	9.30232558139535	0.0021893750259826612	AKR1C3, PNPLA4, RDH5, UGT1A8	42	106	16792	15.08715184186882	0.9915508244499908	0.0864256977800366	0.08440102594412395
GOTERM_BP_ALL	GO:0034754~cellular hormone metabolic process	4	9.30232558139535	0.0022487335280036427	AKR1C3, PNPLA4, RDH5, UGT1A8	42	107	16792	14.946150422785937	0.9925776291515054	0.0864256977800366	0.08440102594412395
GOTERM_BP_ALL	GO:0042572~retinol metabolic process	3	6.976744186046512	0.002422964751990423	AKR1C3, PNPLA4, RDH5	42	30	16792	39.98095238095238	0.9949259746988937	0.09094472870833019	0.08881419073675241
GOTERM_BP_ALL	GO:0044255~cellular lipid metabolic process	9	20.930232558139537	0.003286449444917676	KL, TGFB1, CYP2B6, CAT, AKR1C3, PNPLA4, RDH5, ETFB, UGT1A8	42	1043	16792	3.4499383646075876	0.9992304269993929	0.12126441426416577	0.11842358508296576
GOTERM_BP_ALL	GO:0006720~isoprenoid metabolic process	4	9.30232558139535	0.003733112515551669	AKR1C3, PNPLA4, RDH5, UGT1A8	42	128	16792	12.494047619047619	0.9997100880725994	0.13108041848961263	0.12800963238811044
GOTERM_BP_ALL	GO:0008202~steroid metabolic process	5	11.627906976744185	0.004484414083100636	CYP2B6, CAT, AKR1C3, UGT1A8, CFTR	42	276	16792	7.242926155969634	0.9999439361491315	0.15419816350085574	0.15058580413542458
GOTERM_BP_ALL	GO:0006066~alcohol metabolic process	5	11.627906976744185	0.0048384667828979	CAT, AKR1C3, PNPLA4, RDH5, CFTR	42	282	16792	7.088821344140493	0.9999741644086465	0.15959609373285952	0.1558572784915293
GOTERM_BP_ALL	GO:0034308~primary alcohol metabolic process	3	6.976744186046512	0.005388287237792498	AKR1C3, PNPLA4, RDH5	42	45	16792	26.653968253968255	0.999992246926982	0.1700043669083227	0.16602171981951958
GOTERM_BP_ALL	GO:0010817~regulation of hormone levels	6	13.953488372093023	0.005741732239565515	AKR1C3, CPE, PNPLA4, RDH5, UGT1A8, CFTR	42	475	16792	5.050225563909774	0.9999964249537071	0.17856787265048754	0.17438461059023264
GOTERM_BP_ALL	GO:1901615~organic hydroxy compound metabolic process	5	11.627906976744185	0.01740647157142968	CAT, AKR1C3, PNPLA4, RDH5, CFTR	42	410	16792	4.8757259001161435	1.0	0.37150871187257273	0.36280547608685787
Annotation Cluster 4	Enrichment Score: 1.7767369947135823
Category	Term	Count	%	PValue	Genes	List Total	Pop Hits	Pop Total	Fold Enrichment	Bonferroni	Benjamini	FDR
GOTERM_BP_ALL	GO:0009725~response to hormone	10	23.25581395348837	1.7560098378136465E-4	KL, PAQR6, TGFB1, THRA, RAB13, CAT, AKR1C3, TFF1, TIMP1, ATP6V0A1	42	854	16792	4.681610349057656	0.31784101105747053	0.013802461340009212	0.013479114749131643
GOTERM_BP_ALL	GO:0043434~response to peptide hormone	7	16.27906976744186	4.1732600059776173E-4	KL, TGFB1, RAB13, CAT, TFF1, TIMP1, ATP6V0A1	42	405	16792	6.910288065843621	0.5971237126342005	0.02672113833239198	0.026095149331495336
GOTERM_BP_ALL	GO:0010243~response to organonitrogen compound	9	20.930232558139537	5.50942139525816E-4	KL, TGFB1, RAB13, CAT, UQCRC1, TFF1, TIMP1, CFTR, ATP6V0A1	42	789	16792	4.560564910374796	0.6988909096262268	0.03331669549299171	0.03253619412866347
GOTERM_BP_ALL	GO:1901652~response to peptide	7	16.27906976744186	6.776930071052372E-4	KL, TGFB1, RAB13, CAT, TFF1, TIMP1, ATP6V0A1	42	444	16792	6.303303303303303	0.7715677789380194	0.038624083665627626	0.037719247530144384
GOTERM_BP_ALL	GO:0009719~response to endogenous stimulus	12	27.906976744186046	9.244911596989758E-4	KL, PAQR6, TGFB1, THRA, RAB13, CAT, AKR1C3, UQCRC1, TFF1, TIMP1, CFTR, ATP6V0A1	42	1548	16792	3.0992986341823547	0.8666093276876627	0.050202044137263944	0.049025974201113064
GOTERM_BP_ALL	GO:1901698~response to nitrogen compound	9	20.930232558139537	0.0012545692663068324	KL, TGFB1, RAB13, CAT, UQCRC1, TFF1, TIMP1, CFTR, ATP6V0A1	42	895	16792	4.020430965682362	0.9350519345810039	0.060693273172221646	0.05927142800374057
GOTERM_BP_ALL	GO:1901700~response to oxygen-containing compound	11	25.581395348837212	0.002262868522490623	KL, TGFB1, BNIP3, RAB13, CAT, AKR1C3, TFF1, DEFB1, TIMP1, CFTR, ATP6V0A1	42	1466	16792	2.999935035405704	0.9928031537778021	0.0864256977800366	0.08440102594412395
GOTERM_BP_ALL	GO:0032870~cellular response to hormone stimulus	7	16.27906976744186	0.003581356361791929	KL, PAQR6, TGFB1, THRA, RAB13, AKR1C3, ATP6V0A1	42	616	16792	4.543290043290043	0.9995960402170139	0.1278133245839513	0.12481907582245311
GOTERM_BP_ALL	GO:0010033~response to organic substance	15	34.883720930232556	0.005326855869759397	KL, PAQR6, TGFB1, THRA, AKR1C3, DEFB1, SVIP, CAT, RAB13, HYAL3, UQCRC1, TFF1, TIMP1, CFTR, ATP6V0A1	42	2822	16792	2.1251392123114305	0.9999911305969534	0.1700043669083227	0.16602171981951958
GOTERM_BP_ALL	GO:0055080~cation homeostasis	6	13.953488372093023	0.0194597896860685	KL, TGFB1, SCNN1A, S100A9, CFTR, ATP6V0A1	42	643	16792	3.730726505221062	1.0	0.37161370304009755	0.3629080076542248
GOTERM_BP_ALL	GO:0098771~inorganic ion homeostasis	6	13.953488372093023	0.021271098766714583	KL, TGFB1, SCNN1A, S100A9, CFTR, ATP6V0A1	42	658	16792	3.6456795484151105	1.0	0.3852490957846229	0.376223967679425
GOTERM_BP_ALL	GO:0032868~response to insulin	4	9.30232558139535	0.021529403516539994	KL, RAB13, CAT, ATP6V0A1	42	244	16792	6.5542544886807175	1.0	0.3852490957846229	0.376223967679425
GOTERM_BP_ALL	GO:1901701~cellular response to oxygen-containing compound	7	16.27906976744186	0.022326840395693097	KL, TGFB1, BNIP3, RAB13, AKR1C3, CFTR, ATP6V0A1	42	912	16792	3.0687134502923974	1.0	0.39198009307599896	0.38279727968744776
GOTERM_BP_ALL	GO:0071495~cellular response to endogenous stimulus	8	18.6046511627907	0.023284886373695943	KL, PAQR6, TGFB1, THRA, RAB13, AKR1C3, CFTR, ATP6V0A1	42	1185	16792	2.699136025718304	1.0	0.4010986654462152	0.3917022336879437
GOTERM_BP_ALL	GO:0050801~ion homeostasis	6	13.953488372093023	0.026779927306717268	KL, TGFB1, SCNN1A, S100A9, CFTR, ATP6V0A1	42	699	16792	3.431841406090333	1.0	0.43507389363226484	0.42488153323940975
GOTERM_BP_ALL	GO:0071417~cellular response to organonitrogen compound	5	11.627906976744185	0.02844199472172759	KL, TGFB1, RAB13, CFTR, ATP6V0A1	42	477	16792	4.190875511630228	1.0	0.4391363298524891	0.42884879984675783
GOTERM_BP_ALL	GO:0071375~cellular response to peptide hormone stimulus	4	9.30232558139535	0.035024709695868086	KL, TGFB1, RAB13, ATP6V0A1	42	295	16792	5.4211460855528655	1.0	0.4735949876267381	0.4625002038100345
GOTERM_BP_ALL	GO:0048878~chemical homeostasis	7	16.27906976744186	0.04051119102189357	KL, TGFB1, SCNN1A, PNPLA4, S100A9, CFTR, ATP6V0A1	42	1049	16792	2.667937718462027	1.0	0.4952825511443739	0.4836796985452177
GOTERM_BP_ALL	GO:1901653~cellular response to peptide	4	9.30232558139535	0.04127648433815577	KL, TGFB1, RAB13, ATP6V0A1	42	315	16792	5.0769463340891905	1.0	0.4964580464318515	0.4848276558172329
GOTERM_BP_ALL	GO:1901699~cellular response to nitrogen compound	5	11.627906976744185	0.04637421155328088	KL, TGFB1, RAB13, CFTR, ATP6V0A1	42	558	16792	3.5825226147806792	1.0	0.5341622145581613	0.5216485384247362
GOTERM_BP_ALL	GO:0032869~cellular response to insulin stimulus	3	6.976744186046512	0.07695666635449501	KL, RAB13, ATP6V0A1	42	188	16792	6.379939209726444	1.0	0.6980610943905651	0.6817078027902349
GOTERM_BP_ALL	GO:0071310~cellular response to organic substance	10	23.25581395348837	0.07746038221344037	KL, PAQR6, TGFB1, THRA, RAB13, HYAL3, CAT, AKR1C3, CFTR, ATP6V0A1	42	2186	16792	1.8289548207206028	1.0	0.6997147389156003	0.6833227078247894
GOTERM_BP_ALL	GO:0044711~single-organism biosynthetic process	6	13.953488372093023	0.2263832800921455	KL, TGFB1, ATPIF1, AKR1C3, CFTR, ATP6V0A1	42	1340	16792	1.790191897654584	1.0	1.0	0.9770220588235294
GOTERM_BP_ALL	GO:0090407~organophosphate biosynthetic process	3	6.976744186046512	0.4095219653842467	KL, TGFB1, ATP6V0A1	42	572	16792	2.096903096903097	1.0	1.0	0.9770220588235294
GOTERM_BP_ALL	GO:0008610~lipid biosynthetic process	3	6.976744186046512	0.45352598332722144	KL, AKR1C3, CFTR	42	624	16792	1.922161172161172	1.0	1.0	0.9770220588235294
GOTERM_BP_ALL	GO:0007169~transmembrane receptor protein tyrosine kinase signaling pathway	3	6.976744186046512	0.4732382414135685	KL, TGFB1, ATP6V0A1	42	648	16792	1.8509700176366841	1.0	1.0	0.9770220588235294
GOTERM_BP_ALL	GO:0007167~enzyme linked receptor protein signaling pathway	3	6.976744186046512	0.685007641551836	KL, TGFB1, ATP6V0A1	42	954	16792	1.2572626534890685	1.0	1.0	0.9770220588235294
Annotation Cluster 5	Enrichment Score: 1.5877732987388824
Category	Term	Count	%	PValue	Genes	List Total	Pop Hits	Pop Total	Fold Enrichment	Bonferroni	Benjamini	FDR
GOTERM_BP_ALL	GO:0042180~cellular ketone metabolic process	4	9.30232558139535	0.018234544659033205	AKR7A2, CYP2B6, AKR1C3, UGT1A8	42	229	16792	6.983572468288625	1.0	0.37161370304009755	0.3629080076542248
GOTERM_BP_ALL	GO:0006805~xenobiotic metabolic process	3	6.976744186046512	0.023849987082697137	AKR7A2, CYP2B6, UGT1A8	42	98	16792	12.239067055393585	1.0	0.4056361084299349	0.39613337920167274
GOTERM_BP_ALL	GO:0071466~cellular response to xenobiotic stimulus	3	6.976744186046512	0.026158529087748458	AKR7A2, CYP2B6, UGT1A8	42	103	16792	11.644937586685158	1.0	0.4281738182257774	0.41814310406430993
GOTERM_BP_ALL	GO:0009410~response to xenobiotic stimulus	3	6.976744186046512	0.030032680215128865	AKR7A2, CYP2B6, UGT1A8	42	111	16792	10.805662805662806	1.0	0.45585058199137796	0.44517149164615044
KEGG_PATHWAY	hsa00980:Metabolism of xenobiotics by cytochrome P450	3	6.976744186046512	0.033693259265482986	AKR7A2, CYP2B6, UGT1A8	28	74	6879	9.959942084942085	0.9333061608133453	0.37458966584728426	0.3605425533780111
Annotation Cluster 6	Enrichment Score: 1.4165344805918851
Category	Term	Count	%	PValue	Genes	List Total	Pop Hits	Pop Total	Fold Enrichment	Bonferroni	Benjamini	FDR
GOTERM_BP_ALL	GO:0098660~inorganic ion transmembrane transport	7	16.27906976744186	0.007853343177002498	COX7A2L, TGFB1, KCND1, SCNN1A, UQCRC1, CFTR, ATP6V0A1	42	725	16792	3.8602298850574708	0.9999999651460457	0.22502342613831972	0.2197518621819328
GOTERM_BP_ALL	GO:0034220~ion transmembrane transport	8	18.6046511627907	0.008105590623961654	ABCC3, COX7A2L, TGFB1, KCND1, SCNN1A, UQCRC1, CFTR, ATP6V0A1	42	963	16792	3.321366760619097	0.999999979967569	0.22622911267134	0.22092930341721123
GOTERM_BP_ALL	GO:0098662~inorganic cation transmembrane transport	6	13.953488372093023	0.018537133367350602	COX7A2L, TGFB1, KCND1, SCNN1A, UQCRC1, ATP6V0A1	42	635	16792	3.7777277840269967	1.0	0.37161370304009755	0.3629080076542248
GOTERM_BP_ALL	GO:0098655~cation transmembrane transport	6	13.953488372093023	0.027362247983064542	COX7A2L, TGFB1, KCND1, SCNN1A, UQCRC1, ATP6V0A1	42	703	16792	3.4123145702093067	1.0	0.43646191471782264	0.4262370375241575
GOTERM_BP_ALL	GO:0015672~monovalent inorganic cation transport	5	11.627906976744185	0.03018213330069436	COX7A2L, KCND1, SCNN1A, UQCRC1, ATP6V0A1	42	486	16792	4.113266705859298	1.0	0.45585058199137796	0.44517149164615044
GOTERM_BP_ALL	GO:1902600~hydrogen ion transmembrane transport	3	6.976744186046512	0.031034988893145984	COX7A2L, UQCRC1, ATP6V0A1	42	113	16792	10.61441213653603	1.0	0.45794681177567725	0.4472186136128111
GOTERM_BP_ALL	GO:0055085~transmembrane transport	8	18.6046511627907	0.039165805763724165	ABCC3, COX7A2L, TGFB1, KCND1, SCNN1A, UQCRC1, CFTR, ATP6V0A1	42	1322	16792	2.419422231827678	1.0	0.48445431333879263	0.4731051309868044
GOTERM_BP_ALL	GO:1902578~single-organism localization	15	34.883720930232556	0.04273432248598781	ABCC3, CFD, TGFB1, KCND1, THRA, AKR1C3, COX7A2L, SCNN1A, RAB13, UQCRC1, CPE, TIMP1, S100A9, CFTR, ATP6V0A1	42	3614	16792	1.6594197169736737	1.0	0.5056120654999754	0.49376722611527224
GOTERM_BP_ALL	GO:0015992~proton transport	3	6.976744186046512	0.053667983770203986	COX7A2L, UQCRC1, ATP6V0A1	42	153	16792	7.839402427637721	1.0	0.5644212592644158	0.5511987125384236
GOTERM_BP_ALL	GO:0006818~hydrogen transport	3	6.976744186046512	0.0549184830179903	COX7A2L, UQCRC1, ATP6V0A1	42	155	16792	7.7382488479262665	1.0	0.5747958535104081	0.5613302639242663
GOTERM_BP_ALL	GO:0044765~single-organism transport	14	32.55813953488372	0.05824542524426911	ABCC3, CFD, TGFB1, KCND1, THRA, AKR1C3, COX7A2L, SCNN1A, RAB13, UQCRC1, TIMP1, S100A9, CFTR, ATP6V0A1	42	3415	16792	1.6390434358223525	1.0	0.5848126536970819	0.5711124031970584
GOTERM_BP_ALL	GO:0006811~ion transport	8	18.6046511627907	0.06087635092908606	ABCC3, COX7A2L, TGFB1, KCND1, SCNN1A, UQCRC1, CFTR, ATP6V0A1	42	1458	16792	2.193742243124959	1.0	0.6023991635119107	0.5882869185238044
GOTERM_BP_ALL	GO:0006812~cation transport	6	13.953488372093023	0.08713794529989437	COX7A2L, TGFB1, KCND1, SCNN1A, UQCRC1, ATP6V0A1	42	975	16792	2.4603663003663003	1.0	0.7463958245384145	0.7289102080701283
GOTERM_BP_ALL	GO:0030001~metal ion transport	4	9.30232558139535	0.3197766183831571	TGFB1, KCND1, SCNN1A, ATP6V0A1	42	814	16792	1.9646659646659645	1.0	1.0	0.9770220588235294
Annotation Cluster 7	Enrichment Score: 1.3409113638616525
Category	Term	Count	%	PValue	Genes	List Total	Pop Hits	Pop Total	Fold Enrichment	Bonferroni	Benjamini	FDR
GOTERM_BP_ALL	GO:0072593~reactive oxygen species metabolic process	5	11.627906976744185	0.0020523538328764963	TGFB1, BNIP3, ATPIF1, CAT, AKR1C3	42	222	16792	9.004719004719005	0.9886054484494835	0.08274026470689134	0.08080193053139688
GOTERM_BP_ALL	GO:0010038~response to metal ion	4	9.30232558139535	0.039027665427811616	BNIP3, CAT, AKR1C3, TFF1	42	308	16792	5.192331478045763	1.0	0.48445431333879263	0.4731051309868044
GOTERM_BP_ALL	GO:0000302~response to reactive oxygen species	3	6.976744186046512	0.09295384985270558	BNIP3, CAT, AKR1C3	42	210	16792	5.71156462585034	1.0	0.7685798530748967	0.7505745372702023
GOTERM_BP_ALL	GO:0010035~response to inorganic substance	4	9.30232558139535	0.1060514494444701	BNIP3, CAT, AKR1C3, TFF1	42	469	16792	3.4098893288658747	1.0	0.8365000197123602	0.816903556228056
GOTERM_BP_ALL	GO:0006979~response to oxidative stress	3	6.976744186046512	0.25005433071544136	BNIP3, CAT, AKR1C3	42	394	16792	3.0442349528643944	1.0	1.0	0.9770220588235294
Annotation Cluster 8	Enrichment Score: 1.2481828997603732
Category	Term	Count	%	PValue	Genes	List Total	Pop Hits	Pop Total	Fold Enrichment	Bonferroni	Benjamini	FDR
GOTERM_BP_ALL	GO:0044255~cellular lipid metabolic process	9	20.930232558139537	0.003286449444917676	KL, TGFB1, CYP2B6, CAT, AKR1C3, PNPLA4, RDH5, ETFB, UGT1A8	42	1043	16792	3.4499383646075876	0.9992304269993929	0.12126441426416577	0.11842358508296576
GOTERM_BP_ALL	GO:0008202~steroid metabolic process	5	11.627906976744185	0.004484414083100636	CYP2B6, CAT, AKR1C3, UGT1A8, CFTR	42	276	16792	7.242926155969634	0.9999439361491315	0.15419816350085574	0.15058580413542458
GOTERM_BP_ALL	GO:0042180~cellular ketone metabolic process	4	9.30232558139535	0.018234544659033205	AKR7A2, CYP2B6, AKR1C3, UGT1A8	42	229	16792	6.983572468288625	1.0	0.37161370304009755	0.3629080076542248
GOTERM_BP_ALL	GO:0006631~fatty acid metabolic process	4	9.30232558139535	0.05958559481977015	CYP2B6, AKR1C3, ETFB, UGT1A8	42	366	16792	4.369502992453812	1.0	0.5950359629478882	0.5810962137010612
GOTERM_BP_ALL	GO:0032787~monocarboxylic acid metabolic process	4	9.30232558139535	0.15527416604386074	CYP2B6, AKR1C3, ETFB, UGT1A8	42	559	16792	2.8608910469375584	1.0	1.0	0.9770220588235294
GOTERM_BP_ALL	GO:0019752~carboxylic acid metabolic process	4	9.30232558139535	0.32791711051835204	CYP2B6, AKR1C3, ETFB, UGT1A8	42	826	16792	1.936123601983166	1.0	1.0	0.9770220588235294
GOTERM_BP_ALL	GO:0043436~oxoacid metabolic process	4	9.30232558139535	0.33131038417846476	CYP2B6, AKR1C3, ETFB, UGT1A8	42	831	16792	1.9244742421637728	1.0	1.0	0.9770220588235294
GOTERM_BP_ALL	GO:0006082~organic acid metabolic process	4	9.30232558139535	0.3827979508108995	CYP2B6, AKR1C3, ETFB, UGT1A8	42	907	16792	1.763217304562398	1.0	1.0	0.9770220588235294
Annotation Cluster 9	Enrichment Score: 1.185156126086005
Category	Term	Count	%	PValue	Genes	List Total	Pop Hits	Pop Total	Fold Enrichment	Bonferroni	Benjamini	FDR
GOTERM_BP_ALL	GO:0009056~catabolic process	14	32.55813953488372	6.919335153695349E-4	BNIP3L, TGFB1, THRA, BNIP3, ATPIF1, AKR1C3, ETFB, SVIP, CYP2B6, ASB9, CAT, HYAL3, PNPLA4, TIMP1	42	2012	16792	2.781974817760106	0.7785487534969007	0.038624083665627626	0.037719247530144384
GOTERM_BP_ALL	GO:0072593~reactive oxygen species metabolic process	5	11.627906976744185	0.0020523538328764963	TGFB1, BNIP3, ATPIF1, CAT, AKR1C3	42	222	16792	9.004719004719005	0.9886054484494835	0.08274026470689134	0.08080193053139688
GOTERM_BP_ALL	GO:0006914~autophagy	6	13.953488372093023	0.0033446568927498173	BNIP3L, BNIP3, ATPIF1, S100A9, SVIP, ATP6V0A1	42	418	16792	5.7388926862611065	0.9993223450299321	0.12135530092527254	0.11851234256643518
GOTERM_BP_ALL	GO:1901575~organic substance catabolic process	12	27.906976744186046	0.004564316146843864	BNIP3L, TGFB1, BNIP3, HYAL3, ATPIF1, ASB9, CAT, AKR1C3, PNPLA4, TIMP1, ETFB, SVIP	42	1889	16792	2.5398169855554715	0.9999529282232554	0.15419816350085574	0.15058580413542458
GOTERM_BP_ALL	GO:0044248~cellular catabolic process	11	25.581395348837212	0.004603987426529914	BNIP3L, TGFB1, CYP2B6, BNIP3, ATPIF1, CAT, AKR1C3, PNPLA4, TIMP1, ETFB, SVIP	42	1616	16792	2.7214757190004715	0.9999568418342335	0.15419816350085574	0.15058580413542458
GOTERM_BP_ALL	GO:0097345~mitochondrial outer membrane permeabilization	3	6.976744186046512	0.007681409875492496	BNIP3L, BNIP3, ATPIF1	42	54	16792	22.211640211640212	0.9999999491658307	0.22502342613831972	0.2197518621819328
GOTERM_BP_ALL	GO:1902110~positive regulation of mitochondrial membrane permeability involved in apoptotic process	3	6.976744186046512	0.007959027934152787	BNIP3L, BNIP3, ATPIF1	42	55	16792	21.807792207792208	0.9999999723631277	0.22502342613831972	0.2197518621819328
GOTERM_BP_ALL	GO:1902686~mitochondrial outer membrane permeabilization involved in programmed cell death	3	6.976744186046512	0.007959027934152787	BNIP3L, BNIP3, ATPIF1	42	55	16792	21.807792207792208	0.9999999723631277	0.22502342613831972	0.2197518621819328
GOTERM_BP_ALL	GO:0035794~positive regulation of mitochondrial membrane permeability	3	6.976744186046512	0.00852768821288835	BNIP3L, BNIP3, ATPIF1	42	57	16792	21.042606516290725	0.9999999920726872	0.22919478073404861	0.22382549556297077
GOTERM_BP_ALL	GO:1902108~regulation of mitochondrial membrane permeability involved in apoptotic process	3	6.976744186046512	0.009413903668587329	BNIP3L, BNIP3, ATPIF1	42	60	16792	19.99047619047619	0.9999999988694946	0.24992766203066602	0.2440726731636178
GOTERM_BP_ALL	GO:0051179~localization	23	53.48837209302325	0.010737772874189006	ABCC3, CFD, BNIP3L, RAB5B, TGFB1, KCND1, THRA, BNIP3, ATPIF1, AKR1C3, DEFB1, GLI1, SVIP, COX7A2L, SCNN1A, RAB13, UQCRC1, CPE, TIMP1, OBSL1, S100A9, CFTR, ATP6V0A1	42	5872	16792	1.566011418191255	0.9999999999385831	0.2656378584898803	0.25941483102870255
GOTERM_BP_ALL	GO:0043065~positive regulation of apoptotic process	6	13.953488372093023	0.012276335494479675	BNIP3L, TGFB1, BNIP3, ATPIF1, AKR1C3, S100A9	42	572	16792	4.193806193806194	0.9999999999979298	0.2969509152386917	0.2899943251251532
GOTERM_BP_ALL	GO:0046902~regulation of mitochondrial membrane permeability	3	6.976744186046512	0.012648739872867774	BNIP3L, BNIP3, ATPIF1	42	70	16792	17.134693877551022	0.9999999999990894	0.29753928715109684	0.2905689134052512
GOTERM_BP_ALL	GO:0033157~regulation of intracellular protein transport	5	11.627906976744185	0.01269918382993775	BNIP3L, TGFB1, THRA, ATPIF1, SVIP	42	373	16792	5.359376994765735	0.9999999999991853	0.29753928715109684	0.2905689134052512
GOTERM_BP_ALL	GO:0043068~positive regulation of programmed cell death	6	13.953488372093023	0.012710681536542033	BNIP3L, TGFB1, BNIP3, ATPIF1, AKR1C3, S100A9	42	577	16792	4.157464718989848	0.9999999999992057	0.29753928715109684	0.2905689134052512
GOTERM_BP_ALL	GO:0090559~regulation of membrane permeability	3	6.976744186046512	0.014060187122261163	BNIP3L, BNIP3, ATPIF1	42	74	16792	16.20849420849421	0.9999999999999596	0.32562795069321865	0.31799955129709817
GOTERM_BP_ALL	GO:0010942~positive regulation of cell death	6	13.953488372093023	0.015539065191537851	BNIP3L, TGFB1, BNIP3, ATPIF1, AKR1C3, S100A9	42	607	16792	3.9519887032242877	0.9999999999999984	0.3560899465471358	0.34774792207588917
GOTERM_BP_ALL	GO:0010508~positive regulation of autophagy	3	6.976744186046512	0.01707706470619364	BNIP3L, BNIP3, SVIP	42	82	16792	14.627177700348431	1.0	0.36808683035033224	0.35946375807294734
GOTERM_BP_ALL	GO:0044802~single-organism membrane organization	7	16.27906976744186	0.017762054135934215	BNIP3L, TGFB1, BNIP3, RAB13, ATPIF1, CPE, S100A9	42	866	16792	3.2317167051578135	1.0	0.37161370304009755	0.3629080076542248
GOTERM_BP_ALL	GO:0042981~regulation of apoptotic process	9	20.930232558139537	0.018313233462453744	BNIP3L, TGFB1, THRA, BNIP3, ATPIF1, CAT, AKR1C3, TIMP1, S100A9	42	1400	16792	2.570204081632653	1.0	0.37161370304009755	0.3629080076542248
GOTERM_BP_ALL	GO:0043067~regulation of programmed cell death	9	20.930232558139537	0.019263833462870996	BNIP3L, TGFB1, THRA, BNIP3, ATPIF1, CAT, AKR1C3, TIMP1, S100A9	42	1413	16792	2.546557476493782	1.0	0.37161370304009755	0.3629080076542248
GOTERM_BP_ALL	GO:0006810~transport	19	44.18604651162791	0.019363709045654823	ABCC3, CFD, BNIP3L, RAB5B, TGFB1, KCND1, THRA, BNIP3, ATPIF1, AKR1C3, SVIP, COX7A2L, SCNN1A, RAB13, UQCRC1, TIMP1, S100A9, CFTR, ATP6V0A1	42	4663	16792	1.6290759065796596	1.0	0.37161370304009755	0.3629080076542248
GOTERM_BP_ALL	GO:0007005~mitochondrion organization	6	13.953488372093023	0.020655435235489038	BNIP3L, NDUFB8, BNIP3, NDUFA2, ATPIF1, NDUFB2	42	653	16792	3.673594399474951	1.0	0.3843323291252961	0.3753286778688008
GOTERM_BP_ALL	GO:0009057~macromolecule catabolic process	8	18.6046511627907	0.02485365805070701	BNIP3L, TGFB1, BNIP3, HYAL3, ATPIF1, ASB9, TIMP1, SVIP	42	1201	16792	2.663177510804488	1.0	0.4186792829372502	0.4088709947287983
GOTERM_BP_ALL	GO:0051234~establishment of localization	19	44.18604651162791	0.02535004153273298	ABCC3, CFD, BNIP3L, RAB5B, TGFB1, KCND1, THRA, BNIP3, ATPIF1, AKR1C3, SVIP, COX7A2L, SCNN1A, RAB13, UQCRC1, TIMP1, S100A9, CFTR, ATP6V0A1	42	4790	16792	1.585883288597276	1.0	0.4212751176851885	0.411406017546491
GOTERM_BP_ALL	GO:0007006~mitochondrial membrane organization	3	6.976744186046512	0.026158529087748458	BNIP3L, BNIP3, ATPIF1	42	103	16792	11.644937586685158	1.0	0.4281738182257774	0.41814310406430993
GOTERM_BP_ALL	GO:0010941~regulation of cell death	9	20.930232558139537	0.027426879068495058	BNIP3L, TGFB1, THRA, BNIP3, ATPIF1, CAT, AKR1C3, TIMP1, S100A9	42	1509	16792	2.3845498437943764	1.0	0.43646191471782264	0.4262370375241575
GOTERM_BP_ALL	GO:0032386~regulation of intracellular transport	5	11.627906976744185	0.027502117560231316	BNIP3L, TGFB1, THRA, ATPIF1, SVIP	42	472	16792	4.235270379338176	1.0	0.43646191471782264	0.4262370375241575
GOTERM_BP_ALL	GO:0010506~regulation of autophagy	4	9.30232558139535	0.027702494924352707	BNIP3L, BNIP3, SVIP, ATP6V0A1	42	269	16792	5.945123030624888	1.0	0.43646191471782264	0.4262370375241575
GOTERM_BP_ALL	GO:0008104~protein localization	12	27.906976744186046	0.02931904565775682	BNIP3L, RAB5B, TGFB1, THRA, RAB13, ATPIF1, AKR1C3, CPE, OBSL1, SVIP, CFTR, ATP6V0A1	42	2448	16792	1.9598506069094304	1.0	0.44948987603476476	0.4389597962562746
GOTERM_BP_ALL	GO:0032879~regulation of localization	12	27.906976744186046	0.031349039716565594	BNIP3L, RAB5B, TGFB1, KCND1, THRA, ATPIF1, DEFB1, TIMP1, GLI1, S100A9, SVIP, CFTR	42	2473	16792	1.940038126047022	1.0	0.45803261384539123	0.4473024056202581
GOTERM_BP_ALL	GO:0098542~defense response to other organism	5	11.627906976744185	0.0317813756605719	BNIP3L, TGFB1, BNIP3, DEFB1, S100A9	42	494	16792	4.046655099286678	1.0	0.460091471299545	0.44931303076841184
GOTERM_BP_ALL	GO:0001666~response to hypoxia	4	9.30232558139535	0.03238648538927599	BNIP3L, TGFB1, BNIP3, CAT	42	286	16792	5.591741591741592	1.0	0.460091471299545	0.44931303076841184
GOTERM_BP_ALL	GO:0015031~protein transport	10	23.25581395348837	0.03265364718167649	BNIP3L, RAB5B, TGFB1, THRA, RAB13, ATPIF1, AKR1C3, SVIP, CFTR, ATP6V0A1	42	1860	16792	2.1495135688684073	1.0	0.460091471299545	0.44931303076841184
GOTERM_BP_ALL	GO:0033036~macromolecule localization	13	30.23255813953488	0.032806751407294776	ABCC3, BNIP3L, RAB5B, TGFB1, THRA, ATPIF1, AKR1C3, SVIP, RAB13, CPE, OBSL1, CFTR, ATP6V0A1	42	2817	16792	1.845056375407813	1.0	0.460091471299545	0.44931303076841184
GOTERM_BP_ALL	GO:0008637~apoptotic mitochondrial changes	3	6.976744186046512	0.034120609774689226	BNIP3L, BNIP3, ATPIF1	42	119	16792	10.07923169267707	1.0	0.4704302022678672	0.45940955903605224
GOTERM_BP_ALL	GO:0051223~regulation of protein transport	6	13.953488372093023	0.034142384914250354	BNIP3L, TGFB1, THRA, ATPIF1, SVIP, CFTR	42	746	16792	3.2156261968594406	1.0	0.4704302022678672	0.45940955903605224
GOTERM_BP_ALL	GO:0036293~response to decreased oxygen levels	4	9.30232558139535	0.035024709695868086	BNIP3L, TGFB1, BNIP3, CAT	42	295	16792	5.4211460855528655	1.0	0.4735949876267381	0.4625002038100345
GOTERM_BP_ALL	GO:1903533~regulation of protein targeting	4	9.30232558139535	0.03653751815677449	BNIP3L, TGFB1, THRA, ATPIF1	42	300	16792	5.330793650793651	1.0	0.48077577972527397	0.46951277340189823
GOTERM_BP_ALL	GO:0016241~regulation of macroautophagy	3	6.976744186046512	0.03677997999542774	BNIP3L, BNIP3, ATP6V0A1	42	124	16792	9.672811059907833	1.0	0.48077577972527397	0.46951277340189823
GOTERM_BP_ALL	GO:0061024~membrane organization	7	16.27906976744186	0.03709917621642027	BNIP3L, TGFB1, BNIP3, RAB13, ATPIF1, CPE, S100A9	42	1027	16792	2.7250892567348264	1.0	0.48077577972527397	0.46951277340189823
GOTERM_BP_ALL	GO:0034613~cellular protein localization	9	20.930232558139537	0.03719133921816922	BNIP3L, TGFB1, THRA, RAB13, ATPIF1, AKR1C3, CPE, OBSL1, SVIP	42	1600	16792	2.2489285714285714	1.0	0.48077577972527397	0.46951277340189823
GOTERM_BP_ALL	GO:0070727~cellular macromolecule localization	9	20.930232558139537	0.03875952034522866	BNIP3L, TGFB1, THRA, RAB13, ATPIF1, AKR1C3, CPE, OBSL1, SVIP	42	1613	16792	2.2308032946594634	1.0	0.48445431333879263	0.4731051309868044
GOTERM_BP_ALL	GO:0070482~response to oxygen levels	4	9.30232558139535	0.04095124446761015	BNIP3L, TGFB1, BNIP3, CAT	42	314	16792	5.093114952987564	1.0	0.4952825511443739	0.4836796985452177
GOTERM_BP_ALL	GO:1903828~negative regulation of cellular protein localization	3	6.976744186046512	0.04521530847510566	TGFB1, THRA, SVIP	42	139	16792	8.628982528263105	1.0	0.5263835644401338	0.5140521166741959
GOTERM_BP_ALL	GO:0030163~protein catabolic process	6	13.953488372093023	0.04625474745491215	BNIP3L, BNIP3, ATPIF1, ASB9, TIMP1, SVIP	42	811	16792	2.9579002994539367	1.0	0.5341622145581613	0.5216485384247362
GOTERM_BP_ALL	GO:1903827~regulation of cellular protein localization	5	11.627906976744185	0.04739311146935327	BNIP3L, TGFB1, THRA, ATPIF1, SVIP	42	562	16792	3.557024233180817	1.0	0.535753973182886	0.5232030073435074
GOTERM_BP_ALL	GO:0070201~regulation of establishment of protein localization	6	13.953488372093023	0.048112943326256395	BNIP3L, TGFB1, THRA, ATPIF1, SVIP, CFTR	42	820	16792	2.925435540069686	1.0	0.5371378339551803	0.5245544487775441
GOTERM_BP_ALL	GO:0006950~response to stress	15	34.883720930232556	0.04866635265013716	CFD, BNIP3L, TGFB1, THRA, BNIP3, ATPIF1, AKR1C3, DEFB1, GLI1, SVIP, CAT, HYAL3, TFF1, TIMP1, S100A9	42	3677	16792	1.6309879948715955	1.0	0.5405441312211664	0.5278809476234265
GOTERM_BP_ALL	GO:0071702~organic substance transport	12	27.906976744186046	0.04958151805371182	ABCC3, BNIP3L, RAB5B, TGFB1, THRA, RAB13, ATPIF1, AKR1C3, S100A9, SVIP, CFTR, ATP6V0A1	42	2657	16792	1.8056884778751545	1.0	0.5450198982469191	0.5322518620454525
GOTERM_BP_ALL	GO:0043207~response to external biotic stimulus	6	13.953488372093023	0.0500157070804029	BNIP3L, TGFB1, BNIP3, HYAL3, DEFB1, S100A9	42	829	16792	2.893675684990522	1.0	0.5450198982469191	0.5322518620454525
GOTERM_BP_ALL	GO:0051707~response to other organism	6	13.953488372093023	0.0500157070804029	BNIP3L, TGFB1, BNIP3, HYAL3, DEFB1, S100A9	42	829	16792	2.893675684990522	1.0	0.5450198982469191	0.5322518620454525
GOTERM_BP_ALL	GO:0060341~regulation of cellular localization	6	13.953488372093023	0.05109209849053791	BNIP3L, TGFB1, THRA, ATPIF1, SVIP, CFTR	42	834	16792	2.876327509421034	1.0	0.5506311802668368	0.5377316900538792
GOTERM_BP_ALL	GO:0045184~establishment of protein localization	10	23.25581395348837	0.05154008692142485	BNIP3L, RAB5B, TGFB1, THRA, RAB13, ATPIF1, AKR1C3, SVIP, CFTR, ATP6V0A1	42	2021	16792	1.978275723946184	1.0	0.5527230011228665	0.5397745063790602
GOTERM_BP_ALL	GO:0097190~apoptotic signaling pathway	5	11.627906976744185	0.05294872848300236	BNIP3L, TGFB1, BNIP3, ATPIF1, S100A9	42	583	16792	3.4288981458792778	1.0	0.5622896678414445	0.5491170573407952
GOTERM_BP_ALL	GO:2000377~regulation of reactive oxygen species metabolic process	3	6.976744186046512	0.053667983770203986	TGFB1, BNIP3, AKR1C3	42	153	16792	7.839402427637721	1.0	0.5644212592644158	0.5511987125384236
GOTERM_BP_ALL	GO:0006915~apoptotic process	9	20.930232558139537	0.05762462032614944	BNIP3L, TGFB1, THRA, BNIP3, ATPIF1, CAT, AKR1C3, TIMP1, S100A9	42	1747	16792	2.05969416959686	1.0	0.5848126536970819	0.5711124031970584
GOTERM_BP_ALL	GO:0009607~response to biotic stimulus	6	13.953488372093023	0.05996274527866623	BNIP3L, TGFB1, BNIP3, HYAL3, DEFB1, S100A9	42	873	16792	2.747831778759614	1.0	0.5960680204185222	0.5821040934358191
GOTERM_BP_ALL	GO:0051049~regulation of transport	9	20.930232558139537	0.06580491429526761	BNIP3L, RAB5B, TGFB1, KCND1, THRA, ATPIF1, S100A9, SVIP, CFTR	42	1796	16792	2.003499840916322	1.0	0.6395415108071321	0.624559141927406
GOTERM_BP_ALL	GO:0033365~protein localization to organelle	6	13.953488372093023	0.06710555354200748	BNIP3L, TGFB1, THRA, ATPIF1, AKR1C3, OBSL1	42	902	16792	2.6594868546088057	1.0	0.6454041053487499	0.6302843950259267
GOTERM_BP_ALL	GO:2001235~positive regulation of apoptotic signaling pathway	3	6.976744186046512	0.06933071377684266	BNIP3, ATPIF1, S100A9	42	177	16792	6.776432606941082	1.0	0.6562302777921151	0.6408569456068153
GOTERM_BP_ALL	GO:0012501~programmed cell death	9	20.930232558139537	0.07602553920203034	BNIP3L, TGFB1, THRA, BNIP3, ATPIF1, CAT, AKR1C3, TIMP1, S100A9	42	1852	16792	1.9429188522061092	1.0	0.6925004135682847	0.6762773905586464
GOTERM_BP_ALL	GO:0072594~establishment of protein localization to organelle	5	11.627906976744185	0.07825953463449219	BNIP3L, TGFB1, THRA, ATPIF1, AKR1C3	42	666	16792	3.0015730015730013	1.0	0.7011152547295864	0.6846904141272856
GOTERM_BP_ALL	GO:0032880~regulation of protein localization	6	13.953488372093023	0.08335745708295003	BNIP3L, TGFB1, THRA, ATPIF1, SVIP, CFTR	42	962	16792	2.4936144936144933	1.0	0.7317305809257347	0.7145885232191603
GOTERM_BP_ALL	GO:0016236~macroautophagy	3	6.976744186046512	0.0877622156080261	BNIP3L, BNIP3, ATPIF1	42	203	16792	5.908515130190007	1.0	0.7463958245384145	0.7289102080701283
GOTERM_BP_ALL	GO:0006605~protein targeting	5	11.627906976744185	0.09049183554809594	BNIP3L, TGFB1, THRA, ATPIF1, AKR1C3	42	701	16792	2.851708443719856	1.0	0.7564232139822654	0.7387026885283862
GOTERM_BP_ALL	GO:1902589~single-organism organelle organization	8	18.6046511627907	0.09320398769488872	BNIP3L, TGFB1, NEBL, BNIP3, RAB13, ATPIF1, OBSL1, S100A9	42	1612	16792	1.9841663712631452	1.0	0.7685798530748967	0.7505745372702023
KEGG_PATHWAY	hsa04068:FoxO signaling pathway	3	6.976744186046512	0.09639652253785501	TGFB1, BNIP3, CAT	28	134	6879	5.5002665245202556	0.9996671461420977	0.8568579781142668	0.8247258039349817
GOTERM_BP_ALL	GO:0008219~cell death	9	20.930232558139537	0.097957033465776	BNIP3L, TGFB1, THRA, BNIP3, ATPIF1, CAT, AKR1C3, TIMP1, S100A9	42	1958	16792	1.8377352984094557	1.0	0.7927600812453321	0.7741883016663189
GOTERM_BP_ALL	GO:0006886~intracellular protein transport	6	13.953488372093023	0.10092343392165105	BNIP3L, TGFB1, THRA, ATPIF1, AKR1C3, SVIP	42	1020	16792	2.3518207282913166	1.0	0.8107391721307541	0.7917462011713289
GOTERM_BP_ALL	GO:0048872~homeostasis of number of cells	3	6.976744186046512	0.1035987929924684	TGFB1, THRA, ATPIF1	42	224	16792	5.354591836734694	1.0	0.8247874473054286	0.8054653711397984
GOTERM_BP_ALL	GO:0009628~response to abiotic stimulus	6	13.953488372093023	0.10380880136044439	BNIP3L, TGFB1, THRA, BNIP3, HYAL3, CAT	42	1029	16792	2.331250867694016	1.0	0.8247874473054286	0.8054653711397984
GOTERM_BP_ALL	GO:0010821~regulation of mitochondrion organization	3	6.976744186046512	0.10747998271781764	BNIP3L, BNIP3, ATPIF1	42	229	16792	5.237679351216469	1.0	0.8447073009988773	0.8249185677187014
GOTERM_BP_ALL	GO:0022411~cellular component disassembly	4	9.30232558139535	0.12328450772510488	TGFB1, BNIP3, ATPIF1, TIMP1	42	502	16792	3.1857332574464046	1.0	0.9208645669775927	0.8992917176822977
GOTERM_BP_ALL	GO:0009605~response to external stimulus	9	20.930232558139537	0.12557534128854286	BNIP3L, TGFB1, BNIP3, RAB13, HYAL3, CAT, AKR1C3, DEFB1, S100A9	42	2073	16792	1.7357866446144303	1.0	0.9235726958958035	0.9019364039846017
GOTERM_BP_ALL	GO:0071496~cellular response to external stimulus	3	6.976744186046512	0.12990150784892202	TGFB1, BNIP3, AKR1C3	42	257	16792	4.66703724291273	1.0	0.9298554903356641	0.9080720130701065
GOTERM_BP_ALL	GO:0071214~cellular response to abiotic stimulus	3	6.976744186046512	0.13899368362677655	TGFB1, BNIP3, HYAL3	42	268	16792	4.47547974413646	1.0	0.9667388155127558	0.9440912823978497
GOTERM_BP_ALL	GO:0006839~mitochondrial transport	3	6.976744186046512	0.14653649580136946	BNIP3L, BNIP3, ATPIF1	42	277	16792	4.330067044868489	1.0	0.9907141346570849	0.9675049381171164
GOTERM_BP_ALL	GO:0033043~regulation of organelle organization	6	13.953488372093023	0.147302599566218	BNIP3L, TGFB1, BNIP3, ATPIF1, OBSL1, S100A9	42	1152	16792	2.0823412698412698	1.0	0.9928104001723114	0.9695520949776453
GOTERM_BP_ALL	GO:0051641~cellular localization	10	23.25581395348837	0.15738859832463853	BNIP3L, TGFB1, THRA, RAB13, ATPIF1, AKR1C3, CPE, OBSL1, SVIP, CFTR	42	2541	16792	1.5734337812259889	1.0	1.0	0.9770220588235294
GOTERM_BP_ALL	GO:0006952~defense response	7	16.27906976744186	0.16152731792407388	CFD, BNIP3L, TGFB1, BNIP3, HYAL3, DEFB1, S100A9	42	1518	16792	1.8436539306104522	1.0	1.0	0.9770220588235294
GOTERM_BP_ALL	GO:0009615~response to virus	3	6.976744186046512	0.17574562580127426	BNIP3L, BNIP3, HYAL3	42	311	16792	3.8566835094166283	1.0	1.0	0.9770220588235294
GOTERM_BP_ALL	GO:0051129~negative regulation of cellular component organization	4	9.30232558139535	0.1945928955910328	TGFB1, THRA, BNIP3, SVIP	42	624	16792	2.5628815628815627	1.0	1.0	0.9770220588235294
GOTERM_BP_ALL	GO:0051128~regulation of cellular component organization	9	20.930232558139537	0.1985741717043416	BNIP3L, RAB5B, TGFB1, THRA, BNIP3, ATPIF1, OBSL1, S100A9, SVIP	42	2323	16792	1.548982227415288	1.0	1.0	0.9770220588235294
GOTERM_BP_ALL	GO:0030099~myeloid cell differentiation	3	6.976744186046512	0.204031339255504	TGFB1, THRA, ATPIF1	42	343	16792	3.496876301541024	1.0	1.0	0.9770220588235294
GOTERM_BP_ALL	GO:0016032~viral process	5	11.627906976744185	0.20843528657637916	BNIP3L, TGFB1, NFIA, BNIP3, HYAL3	42	966	16792	2.069407473134181	1.0	1.0	0.9770220588235294
GOTERM_BP_ALL	GO:0044764~multi-organism cellular process	5	11.627906976744185	0.21203828089578483	BNIP3L, TGFB1, NFIA, BNIP3, HYAL3	42	973	16792	2.054519649586453	1.0	1.0	0.9770220588235294
GOTERM_BP_ALL	GO:0044403~symbiosis, encompassing mutualism through parasitism	5	11.627906976744185	0.22505674412951618	BNIP3L, TGFB1, NFIA, BNIP3, HYAL3	42	998	16792	2.00305372650062	1.0	1.0	0.9770220588235294
GOTERM_BP_ALL	GO:0044419~interspecies interaction between organisms	5	11.627906976744185	0.22505674412951618	BNIP3L, TGFB1, NFIA, BNIP3, HYAL3	42	998	16792	2.00305372650062	1.0	1.0	0.9770220588235294
GOTERM_BP_ALL	GO:0044257~cellular protein catabolic process	4	9.30232558139535	0.2361759291128827	BNIP3L, BNIP3, ATPIF1, SVIP	42	689	16792	2.321100283364434	1.0	1.0	0.9770220588235294
GOTERM_BP_ALL	GO:2001233~regulation of apoptotic signaling pathway	3	6.976744186046512	0.2373472126565043	BNIP3, ATPIF1, S100A9	42	380	16792	3.1563909774436087	1.0	1.0	0.9770220588235294
GOTERM_BP_ALL	GO:0043254~regulation of protein complex assembly	3	6.976744186046512	0.23825356017926774	TGFB1, THRA, SVIP	42	381	16792	3.148106486689164	1.0	1.0	0.9770220588235294
GOTERM_BP_ALL	GO:0002376~immune system process	9	20.930232558139537	0.2469048813641213	CFD, BNIP3L, RAB5B, TGFB1, THRA, BNIP3, ATPIF1, DEFB1, S100A9	42	2465	16792	1.4597507968704724	1.0	1.0	0.9770220588235294
GOTERM_BP_ALL	GO:0002252~immune effector process	4	9.30232558139535	0.2712304853343691	CFD, BNIP3L, TGFB1, BNIP3	42	742	16792	2.1553074059812602	1.0	1.0	0.9770220588235294
GOTERM_BP_ALL	GO:0051051~negative regulation of transport	3	6.976744186046512	0.30101480303415473	TGFB1, THRA, SVIP	42	450	16792	2.6653968253968254	1.0	1.0	0.9770220588235294
GOTERM_BP_ALL	GO:0043066~negative regulation of apoptotic process	4	9.30232558139535	0.322489441592054	BNIP3L, BNIP3, CAT, TIMP1	42	818	16792	1.9550587961345907	1.0	1.0	0.9770220588235294
GOTERM_BP_ALL	GO:0043069~negative regulation of programmed cell death	4	9.30232558139535	0.3299530072440333	BNIP3L, BNIP3, CAT, TIMP1	42	829	16792	1.9291171233270148	1.0	1.0	0.9770220588235294
GOTERM_BP_ALL	GO:0072657~protein localization to membrane	3	6.976744186046512	0.33628509217445945	TGFB1, RAB13, CPE	42	489	16792	2.452819164475606	1.0	1.0	0.9770220588235294
GOTERM_BP_ALL	GO:0046907~intracellular transport	6	13.953488372093023	0.3487733528852709	BNIP3L, TGFB1, THRA, ATPIF1, AKR1C3, SVIP	42	1594	16792	1.5049291987811435	1.0	1.0	0.9770220588235294
GOTERM_BP_ALL	GO:0051649~establishment of localization in cell	7	16.27906976744186	0.3637562216634349	BNIP3L, TGFB1, THRA, ATPIF1, AKR1C3, SVIP, CFTR	42	2004	16792	1.3965402528276778	1.0	1.0	0.9770220588235294
GOTERM_BP_ALL	GO:0060548~negative regulation of cell death	4	9.30232558139535	0.37604788745654705	BNIP3L, BNIP3, CAT, TIMP1	42	897	16792	1.7828741307002174	1.0	1.0	0.9770220588235294
GOTERM_BP_ALL	GO:0044265~cellular macromolecule catabolic process	4	9.30232558139535	0.4289407085514494	BNIP3L, BNIP3, ATPIF1, SVIP	42	976	16792	1.6385636221701794	1.0	1.0	0.9770220588235294
GOTERM_BP_ALL	GO:0010638~positive regulation of organelle organization	3	6.976744186046512	0.4334264148581262	TGFB1, BNIP3, ATPIF1	42	600	16792	1.999047619047619	1.0	1.0	0.9770220588235294
GOTERM_BP_ALL	GO:0030097~hemopoiesis	3	6.976744186046512	0.5441227630625827	TGFB1, THRA, ATPIF1	42	739	16792	1.6230427218248598	1.0	1.0	0.9770220588235294
GOTERM_BP_ALL	GO:0010557~positive regulation of macromolecule biosynthetic process	5	11.627906976744185	0.5558488791530376	TGFB1, NFIA, THRA, GLI1, SVIP	42	1597	16792	1.251751796523243	1.0	1.0	0.9770220588235294
GOTERM_BP_ALL	GO:0051130~positive regulation of cellular component organization	4	9.30232558139535	0.559153678963692	TGFB1, BNIP3, ATPIF1, OBSL1	42	1183	16792	1.3518496155858792	1.0	1.0	0.9770220588235294
GOTERM_BP_ALL	GO:0048534~hematopoietic or lymphoid organ development	3	6.976744186046512	0.5725068047259837	TGFB1, THRA, ATPIF1	42	778	16792	1.5416819684171867	1.0	1.0	0.9770220588235294
GOTERM_BP_ALL	GO:0044087~regulation of cellular component biogenesis	3	6.976744186046512	0.5928059153081259	TGFB1, THRA, SVIP	42	807	16792	1.4862807576562223	1.0	1.0	0.9770220588235294
GOTERM_BP_ALL	GO:0002520~immune system development	3	6.976744186046512	0.6023567348376893	TGFB1, THRA, ATPIF1	42	821	16792	1.4609361405950931	1.0	1.0	0.9770220588235294
GOTERM_BP_ALL	GO:0031328~positive regulation of cellular biosynthetic process	5	11.627906976744185	0.6211153654956468	TGFB1, NFIA, THRA, GLI1, SVIP	42	1729	16792	1.156187171224765	1.0	1.0	0.9770220588235294
GOTERM_BP_ALL	GO:0009891~positive regulation of biosynthetic process	5	11.627906976744185	0.6356103762491218	TGFB1, NFIA, THRA, GLI1, SVIP	42	1760	16792	1.1358225108225108	1.0	1.0	0.9770220588235294
GOTERM_BP_ALL	GO:0033554~cellular response to stress	5	11.627906976744185	0.6415891416631649	BNIP3L, BNIP3, ATPIF1, AKR1C3, SVIP	42	1773	16792	1.1274944269868126	1.0	1.0	0.9770220588235294
GOTERM_BP_ALL	GO:0044267~cellular protein metabolic process	10	23.25581395348837	0.8857733912441368	KL, BNIP3L, TGFB1, BNIP3, ATPIF1, ASB9, CPE, TIMP1, S100A9, SVIP	42	4900	16792	0.8159378036929057	1.0	1.0	0.9770220588235294
Annotation Cluster 10	Enrichment Score: 1.1564001811451812
Category	Term	Count	%	PValue	Genes	List Total	Pop Hits	Pop Total	Fold Enrichment	Bonferroni	Benjamini	FDR
GOTERM_BP_ALL	GO:0051216~cartilage development	4	9.30232558139535	0.010017116559225419	TGFB1, THRA, HYAL3, TIMP1	42	183	16792	8.739005984907624	0.9999999997000149	0.25872410812879376	0.252663047258528
GOTERM_BP_ALL	GO:0061448~connective tissue development	4	9.30232558139535	0.01973405250617113	TGFB1, THRA, HYAL3, TIMP1	42	236	16792	6.776432606941081	1.0	0.3735741939646483	0.36482257067930285
GOTERM_BP_ALL	GO:0009628~response to abiotic stimulus	6	13.953488372093023	0.10380880136044439	BNIP3L, TGFB1, THRA, BNIP3, HYAL3, CAT	42	1029	16792	2.331250867694016	1.0	0.8247874473054286	0.8054653711397984
GOTERM_BP_ALL	GO:0001501~skeletal system development	4	9.30232558139535	0.11690035611409086	TGFB1, THRA, HYAL3, TIMP1	42	490	16792	3.2637512147716228	1.0	0.8867319695483477	0.8659587355350424
GOTERM_BP_ALL	GO:0010605~negative regulation of macromolecule metabolic process	6	13.953488372093023	0.6886365618588467	TLE2, TGFB1, NFIA, THRA, TIMP1, SVIP	42	2326	16792	1.0313229333005773	1.0	1.0	0.9770220588235294
Annotation Cluster 11	Enrichment Score: 1.0891303080597157
Category	Term	Count	%	PValue	Genes	List Total	Pop Hits	Pop Total	Fold Enrichment	Bonferroni	Benjamini	FDR
GOTERM_BP_ALL	GO:0072593~reactive oxygen species metabolic process	5	11.627906976744185	0.0020523538328764963	TGFB1, BNIP3, ATPIF1, CAT, AKR1C3	42	222	16792	9.004719004719005	0.9886054484494835	0.08274026470689134	0.08080193053139688
GOTERM_BP_ALL	GO:0014070~response to organic cyclic compound	7	16.27906976744186	0.021690177201250136	PAQR6, TGFB1, THRA, CAT, AKR1C3, DEFB1, CFTR	42	906	16792	3.089036055923473	1.0	0.3852490957846229	0.376223967679425
GOTERM_BP_ALL	GO:0033993~response to lipid	6	13.953488372093023	0.056912207901297585	PAQR6, TGFB1, THRA, CAT, AKR1C3, DEFB1	42	860	16792	2.7893687707641197	1.0	0.5827920073149321	0.5691390939602874
GOTERM_BP_ALL	GO:0007584~response to nutrient	3	6.976744186046512	0.06528507379021689	TGFB1, CAT, AKR1C3	42	171	16792	7.014202172096908	1.0	0.6395415108071321	0.624559141927406
GOTERM_BP_ALL	GO:0060429~epithelium development	6	13.953488372093023	0.11406725074380297	TGFB1, THRA, RAB13, CAT, AKR1C3, GLI1	42	1060	16792	2.2630727762803233	1.0	0.8770005542032938	0.856455295469087
GOTERM_BP_ALL	GO:1902533~positive regulation of intracellular signal transduction	5	11.627906976744185	0.18280015804504002	KL, TGFB1, CAT, AKR1C3, S100A9	42	915	16792	2.1847514962269057	1.0	1.0	0.9770220588235294
GOTERM_BP_ALL	GO:0031667~response to nutrient levels	3	6.976744186046512	0.2591493061211759	TGFB1, CAT, AKR1C3	42	404	16792	2.9688826025459685	1.0	1.0	0.9770220588235294
GOTERM_BP_ALL	GO:0009991~response to extracellular stimulus	3	6.976744186046512	0.28737466678553014	TGFB1, CAT, AKR1C3	42	435	16792	2.7573070607553367	1.0	1.0	0.9770220588235294
GOTERM_BP_ALL	GO:1902531~regulation of intracellular signal transduction	5	11.627906976744185	0.6139831954374038	KL, TGFB1, CAT, AKR1C3, S100A9	42	1714	16792	1.1663054953603378	1.0	1.0	0.9770220588235294
Annotation Cluster 12	Enrichment Score: 1.0870741964240647
Category	Term	Count	%	PValue	Genes	List Total	Pop Hits	Pop Total	Fold Enrichment	Bonferroni	Benjamini	FDR
GOTERM_BP_ALL	GO:0098660~inorganic ion transmembrane transport	7	16.27906976744186	0.007853343177002498	COX7A2L, TGFB1, KCND1, SCNN1A, UQCRC1, CFTR, ATP6V0A1	42	725	16792	3.8602298850574708	0.9999999651460457	0.22502342613831972	0.2197518621819328
GOTERM_BP_ALL	GO:0042592~homeostatic process	10	23.25581395348837	0.01590907162387959	KL, TGFB1, THRA, SCNN1A, ATPIF1, PNPLA4, TFF1, S100A9, CFTR, ATP6V0A1	42	1645	16792	2.4304530322767404	0.9999999999999993	0.36077134297068614	0.3523196486705001
GOTERM_BP_ALL	GO:0055080~cation homeostasis	6	13.953488372093023	0.0194597896860685	KL, TGFB1, SCNN1A, S100A9, CFTR, ATP6V0A1	42	643	16792	3.730726505221062	1.0	0.37161370304009755	0.3629080076542248
GOTERM_BP_ALL	GO:0098771~inorganic ion homeostasis	6	13.953488372093023	0.021271098766714583	KL, TGFB1, SCNN1A, S100A9, CFTR, ATP6V0A1	42	658	16792	3.6456795484151105	1.0	0.3852490957846229	0.376223967679425
GOTERM_BP_ALL	GO:1901701~cellular response to oxygen-containing compound	7	16.27906976744186	0.022326840395693097	KL, TGFB1, BNIP3, RAB13, AKR1C3, CFTR, ATP6V0A1	42	912	16792	3.0687134502923974	1.0	0.39198009307599896	0.38279727968744776
GOTERM_BP_ALL	GO:0050801~ion homeostasis	6	13.953488372093023	0.026779927306717268	KL, TGFB1, SCNN1A, S100A9, CFTR, ATP6V0A1	42	699	16792	3.431841406090333	1.0	0.43507389363226484	0.42488153323940975
GOTERM_BP_ALL	GO:0071417~cellular response to organonitrogen compound	5	11.627906976744185	0.02844199472172759	KL, TGFB1, RAB13, CFTR, ATP6V0A1	42	477	16792	4.190875511630228	1.0	0.4391363298524891	0.42884879984675783
GOTERM_BP_ALL	GO:0071375~cellular response to peptide hormone stimulus	4	9.30232558139535	0.035024709695868086	KL, TGFB1, RAB13, ATP6V0A1	42	295	16792	5.4211460855528655	1.0	0.4735949876267381	0.4625002038100345
GOTERM_BP_ALL	GO:0048878~chemical homeostasis	7	16.27906976744186	0.04051119102189357	KL, TGFB1, SCNN1A, PNPLA4, S100A9, CFTR, ATP6V0A1	42	1049	16792	2.667937718462027	1.0	0.4952825511443739	0.4836796985452177
GOTERM_BP_ALL	GO:1901653~cellular response to peptide	4	9.30232558139535	0.04127648433815577	KL, TGFB1, RAB13, ATP6V0A1	42	315	16792	5.0769463340891905	1.0	0.4964580464318515	0.4848276558172329
GOTERM_BP_ALL	GO:1901699~cellular response to nitrogen compound	5	11.627906976744185	0.04637421155328088	KL, TGFB1, RAB13, CFTR, ATP6V0A1	42	558	16792	3.5825226147806792	1.0	0.5341622145581613	0.5216485384247362
GOTERM_BP_ALL	GO:0055067~monovalent inorganic cation homeostasis	3	6.976744186046512	0.04757534917735998	SCNN1A, CFTR, ATP6V0A1	42	143	16792	8.387612387612387	1.0	0.535753973182886	0.5232030073435074
GOTERM_BP_ALL	GO:0046903~secretion	6	13.953488372093023	0.12730201926765916	CFD, TGFB1, RAB13, TIMP1, S100A9, CFTR	42	1098	16792	2.184751496226906	1.0	0.9238339091177992	0.9021914978339186
GOTERM_BP_ALL	GO:0030003~cellular cation homeostasis	4	9.30232558139535	0.16351188827941246	TGFB1, S100A9, CFTR, ATP6V0A1	42	573	16792	2.7909914402060996	1.0	1.0	0.9770220588235294
GOTERM_BP_ALL	GO:0006873~cellular ion homeostasis	4	9.30232558139535	0.17248631165141617	TGFB1, S100A9, CFTR, ATP6V0A1	42	588	16792	2.7197926789763525	1.0	1.0	0.9770220588235294
GOTERM_BP_ALL	GO:0051047~positive regulation of secretion	3	6.976744186046512	0.21478091088461	TGFB1, S100A9, CFTR	42	355	16792	3.378672032193159	1.0	1.0	0.9770220588235294
GOTERM_BP_ALL	GO:0044711~single-organism biosynthetic process	6	13.953488372093023	0.2263832800921455	KL, TGFB1, ATPIF1, AKR1C3, CFTR, ATP6V0A1	42	1340	16792	1.790191897654584	1.0	1.0	0.9770220588235294
GOTERM_BP_ALL	GO:0055082~cellular chemical homeostasis	4	9.30232558139535	0.25194923677810954	TGFB1, S100A9, CFTR, ATP6V0A1	42	713	16792	2.2429706805583383	1.0	1.0	0.9770220588235294
GOTERM_BP_ALL	GO:0019725~cellular homeostasis	4	9.30232558139535	0.33266783171098413	TGFB1, S100A9, CFTR, ATP6V0A1	42	833	16792	1.9198536557480135	1.0	1.0	0.9770220588235294
GOTERM_BP_ALL	GO:0051050~positive regulation of transport	4	9.30232558139535	0.39155387401354813	TGFB1, ATPIF1, S100A9, CFTR	42	920	16792	1.7383022774327122	1.0	1.0	0.9770220588235294
GOTERM_BP_ALL	GO:0008610~lipid biosynthetic process	3	6.976744186046512	0.45352598332722144	KL, AKR1C3, CFTR	42	624	16792	1.922161172161172	1.0	1.0	0.9770220588235294
GOTERM_BP_ALL	GO:0051046~regulation of secretion	3	6.976744186046512	0.5012468628387146	TGFB1, S100A9, CFTR	42	683	16792	1.7561179669525204	1.0	1.0	0.9770220588235294
GOTERM_BP_ALL	GO:0044093~positive regulation of molecular function	5	11.627906976744185	0.671444313124859	KL, TGFB1, CAT, S100A9, CFTR	42	1840	16792	1.086438923395445	1.0	1.0	0.9770220588235294
Annotation Cluster 13	Enrichment Score: 1.0780961591804046
Category	Term	Count	%	PValue	Genes	List Total	Pop Hits	Pop Total	Fold Enrichment	Bonferroni	Benjamini	FDR
GOTERM_BP_ALL	GO:0006887~exocytosis	5	11.627906976744185	0.016578426040530586	CFD, TGFB1, RAB13, TIMP1, CFTR	42	404	16792	4.948137670909948	0.9999999999999999	0.3627459094842737	0.3542479575395342
GOTERM_BP_ALL	GO:0002576~platelet degranulation	3	6.976744186046512	0.028068290335551294	CFD, TGFB1, TIMP1	42	107	16792	11.209612817089452	1.0	0.43646191471782264	0.4262370375241575
GOTERM_BP_ALL	GO:0071417~cellular response to organonitrogen compound	5	11.627906976744185	0.02844199472172759	KL, TGFB1, RAB13, CFTR, ATP6V0A1	42	477	16792	4.190875511630228	1.0	0.4391363298524891	0.42884879984675783
GOTERM_BP_ALL	GO:1901699~cellular response to nitrogen compound	5	11.627906976744185	0.04637421155328088	KL, TGFB1, RAB13, CFTR, ATP6V0A1	42	558	16792	3.5825226147806792	1.0	0.5341622145581613	0.5216485384247362
GOTERM_BP_ALL	GO:0003006~developmental process involved in reproduction	5	11.627906976744185	0.06850091184207156	TGFB1, RAB13, AKR1C3, DEFB1, CFTR	42	636	16792	3.143156633722671	1.0	0.6512073584287764	0.6359516968394942
GOTERM_BP_ALL	GO:0046903~secretion	6	13.953488372093023	0.12730201926765916	CFD, TGFB1, RAB13, TIMP1, S100A9, CFTR	42	1098	16792	2.184751496226906	1.0	0.9238339091177992	0.9021914978339186
GOTERM_BP_ALL	GO:0045055~regulated exocytosis	3	6.976744186046512	0.1558709322888589	CFD, TGFB1, TIMP1	42	288	16792	4.1646825396825395	1.0	1.0	0.9770220588235294
GOTERM_BP_ALL	GO:0032940~secretion by cell	5	11.627906976744185	0.20843528657637916	CFD, TGFB1, RAB13, TIMP1, CFTR	42	966	16792	2.069407473134181	1.0	1.0	0.9770220588235294
GOTERM_BP_ALL	GO:0016192~vesicle-mediated transport	6	13.953488372093023	0.2992380233111851	CFD, RAB5B, TGFB1, RAB13, TIMP1, CFTR	42	1494	16792	1.6056607381908585	1.0	1.0	0.9770220588235294
GOTERM_BP_ALL	GO:0009306~protein secretion	3	6.976744186046512	0.3182421958630026	TGFB1, RAB13, CFTR	42	469	16792	2.557416996649406	1.0	1.0	0.9770220588235294
Annotation Cluster 14	Enrichment Score: 1.0209691946192858
Category	Term	Count	%	PValue	Genes	List Total	Pop Hits	Pop Total	Fold Enrichment	Bonferroni	Benjamini	FDR
GOTERM_BP_ALL	GO:0014070~response to organic cyclic compound	7	16.27906976744186	0.021690177201250136	PAQR6, TGFB1, THRA, CAT, AKR1C3, DEFB1, CFTR	42	906	16792	3.089036055923473	1.0	0.3852490957846229	0.376223967679425
GOTERM_BP_ALL	GO:0034284~response to monosaccharide	3	6.976744186046512	0.06729753418197806	TGFB1, CAT, CFTR	42	174	16792	6.8932676518883405	1.0	0.6454041053487499	0.6302843950259267
GOTERM_BP_ALL	GO:0009743~response to carbohydrate	3	6.976744186046512	0.08411064625768211	TGFB1, CAT, CFTR	42	198	16792	6.057720057720057	1.0	0.7343392705286523	0.7171360997445635
GOTERM_BP_ALL	GO:0044093~positive regulation of molecular function	5	11.627906976744185	0.671444313124859	KL, TGFB1, CAT, S100A9, CFTR	42	1840	16792	1.086438923395445	1.0	1.0	0.9770220588235294
Annotation Cluster 15	Enrichment Score: 1.018784459468862
Category	Term	Count	%	PValue	Genes	List Total	Pop Hits	Pop Total	Fold Enrichment	Bonferroni	Benjamini	FDR
GOTERM_BP_ALL	GO:0032870~cellular response to hormone stimulus	7	16.27906976744186	0.003581356361791929	KL, PAQR6, TGFB1, THRA, RAB13, AKR1C3, ATP6V0A1	42	616	16792	4.543290043290043	0.9995960402170139	0.1278133245839513	0.12481907582245311
GOTERM_BP_ALL	GO:0033157~regulation of intracellular protein transport	5	11.627906976744185	0.01269918382993775	BNIP3L, TGFB1, THRA, ATPIF1, SVIP	42	373	16792	5.359376994765735	0.9999999999991853	0.29753928715109684	0.2905689134052512
GOTERM_BP_ALL	GO:0071383~cellular response to steroid hormone stimulus	4	9.30232558139535	0.020845929932908316	PAQR6, TGFB1, THRA, AKR1C3	42	241	16792	6.63584271883027	1.0	0.3845897412198424	0.3755800596386702
GOTERM_BP_ALL	GO:0014070~response to organic cyclic compound	7	16.27906976744186	0.021690177201250136	PAQR6, TGFB1, THRA, CAT, AKR1C3, DEFB1, CFTR	42	906	16792	3.089036055923473	1.0	0.3852490957846229	0.376223967679425
GOTERM_BP_ALL	GO:0071495~cellular response to endogenous stimulus	8	18.6046511627907	0.023284886373695943	KL, PAQR6, TGFB1, THRA, RAB13, AKR1C3, CFTR, ATP6V0A1	42	1185	16792	2.699136025718304	1.0	0.4010986654462152	0.3917022336879437
GOTERM_BP_ALL	GO:0032386~regulation of intracellular transport	5	11.627906976744185	0.027502117560231316	BNIP3L, TGFB1, THRA, ATPIF1, SVIP	42	472	16792	4.235270379338176	1.0	0.43646191471782264	0.4262370375241575
GOTERM_BP_ALL	GO:0019216~regulation of lipid metabolic process	4	9.30232558139535	0.03267422051033449	TGFB1, THRA, AKR1C3, UGT1A8	42	287	16792	5.572258171561307	1.0	0.460091471299545	0.44931303076841184
GOTERM_BP_ALL	GO:1903533~regulation of protein targeting	4	9.30232558139535	0.03653751815677449	BNIP3L, TGFB1, THRA, ATPIF1	42	300	16792	5.330793650793651	1.0	0.48077577972527397	0.46951277340189823
GOTERM_BP_ALL	GO:0071407~cellular response to organic cyclic compound	5	11.627906976744185	0.037322511150009785	PAQR6, TGFB1, THRA, AKR1C3, CFTR	42	520	16792	3.8443223443223444	1.0	0.48077577972527397	0.46951277340189823
GOTERM_BP_ALL	GO:1903827~regulation of cellular protein localization	5	11.627906976744185	0.04739311146935327	BNIP3L, TGFB1, THRA, ATPIF1, SVIP	42	562	16792	3.557024233180817	1.0	0.535753973182886	0.5232030073435074
GOTERM_BP_ALL	GO:0030855~epithelial cell differentiation	5	11.627906976744185	0.047649803721289845	TGFB1, THRA, RAB13, AKR1C3, GLI1	42	563	16792	3.55070625052863	1.0	0.535753973182886	0.5232030073435074
GOTERM_BP_ALL	GO:0033993~response to lipid	6	13.953488372093023	0.056912207901297585	PAQR6, TGFB1, THRA, CAT, AKR1C3, DEFB1	42	860	16792	2.7893687707641197	1.0	0.5827920073149321	0.5691390939602874
GOTERM_BP_ALL	GO:0048545~response to steroid hormone	4	9.30232558139535	0.06559435762978154	PAQR6, TGFB1, THRA, AKR1C3	42	381	16792	4.197475315585551	1.0	0.6395415108071321	0.624559141927406
GOTERM_BP_ALL	GO:0033365~protein localization to organelle	6	13.953488372093023	0.06710555354200748	BNIP3L, TGFB1, THRA, ATPIF1, AKR1C3, OBSL1	42	902	16792	2.6594868546088057	1.0	0.6454041053487499	0.6302843950259267
GOTERM_BP_ALL	GO:0071310~cellular response to organic substance	10	23.25581395348837	0.07746038221344037	KL, PAQR6, TGFB1, THRA, RAB13, HYAL3, CAT, AKR1C3, CFTR, ATP6V0A1	42	2186	16792	1.8289548207206028	1.0	0.6997147389156003	0.6833227078247894
GOTERM_BP_ALL	GO:0072594~establishment of protein localization to organelle	5	11.627906976744185	0.07825953463449219	BNIP3L, TGFB1, THRA, ATPIF1, AKR1C3	42	666	16792	3.0015730015730013	1.0	0.7011152547295864	0.6846904141272856
GOTERM_BP_ALL	GO:0006605~protein targeting	5	11.627906976744185	0.09049183554809594	BNIP3L, TGFB1, THRA, ATPIF1, AKR1C3	42	701	16792	2.851708443719856	1.0	0.7564232139822654	0.7387026885283862
GOTERM_BP_ALL	GO:0006886~intracellular protein transport	6	13.953488372093023	0.10092343392165105	BNIP3L, TGFB1, THRA, ATPIF1, AKR1C3, SVIP	42	1020	16792	2.3518207282913166	1.0	0.8107391721307541	0.7917462011713289
GOTERM_BP_ALL	GO:0060429~epithelium development	6	13.953488372093023	0.11406725074380297	TGFB1, THRA, RAB13, CAT, AKR1C3, GLI1	42	1060	16792	2.2630727762803233	1.0	0.8770005542032938	0.856455295469087
GOTERM_BP_ALL	GO:0071396~cellular response to lipid	4	9.30232558139535	0.12706811830431866	PAQR6, TGFB1, THRA, AKR1C3	42	509	16792	3.1419216016465525	1.0	0.9238339091177992	0.9021914978339186
GOTERM_BP_ALL	GO:0044744~protein targeting to nucleus	3	6.976744186046512	0.14907012659443025	TGFB1, THRA, AKR1C3	42	280	16792	4.283673469387756	1.0	0.99547750182845	0.9721567151526341
GOTERM_BP_ALL	GO:0006606~protein import into nucleus	3	6.976744186046512	0.14907012659443025	TGFB1, THRA, AKR1C3	42	280	16792	4.283673469387756	1.0	0.99547750182845	0.9721567151526341
GOTERM_BP_ALL	GO:1902593~single-organism nuclear import	3	6.976744186046512	0.14991673599098104	TGFB1, THRA, AKR1C3	42	281	16792	4.26842907981698	1.0	0.9980695237075404	0.9746880144245434
GOTERM_BP_ALL	GO:0051170~nuclear import	3	6.976744186046512	0.16532036414249449	TGFB1, THRA, AKR1C3	42	299	16792	4.011466794075489	1.0	1.0	0.9770220588235294
GOTERM_BP_ALL	GO:0017038~protein import	3	6.976744186046512	0.19157989502609077	TGFB1, THRA, AKR1C3	42	329	16792	3.6456795484151105	1.0	1.0	0.9770220588235294
GOTERM_BP_ALL	GO:0051128~regulation of cellular component organization	9	20.930232558139537	0.1985741717043416	BNIP3L, RAB5B, TGFB1, THRA, BNIP3, ATPIF1, OBSL1, S100A9, SVIP	42	2323	16792	1.548982227415288	1.0	1.0	0.9770220588235294
GOTERM_BP_ALL	GO:0034504~protein localization to nucleus	3	6.976744186046512	0.22198008009195594	TGFB1, THRA, AKR1C3	42	363	16792	3.3042109405745768	1.0	1.0	0.9770220588235294
GOTERM_BP_ALL	GO:1902580~single-organism cellular localization	5	11.627906976744185	0.28130504353982366	TGFB1, THRA, RAB13, AKR1C3, CPE	42	1102	16792	1.8140178031285108	1.0	1.0	0.9770220588235294
GOTERM_BP_ALL	GO:0006913~nucleocytoplasmic transport	3	6.976744186046512	0.31462138098811776	TGFB1, THRA, AKR1C3	42	465	16792	2.579416282642089	1.0	1.0	0.9770220588235294
GOTERM_BP_ALL	GO:0051169~nuclear transport	3	6.976744186046512	0.3218592813776087	TGFB1, THRA, AKR1C3	42	473	16792	2.535789791603745	1.0	1.0	0.9770220588235294
GOTERM_BP_ALL	GO:0046907~intracellular transport	6	13.953488372093023	0.3487733528852709	BNIP3L, TGFB1, THRA, ATPIF1, AKR1C3, SVIP	42	1594	16792	1.5049291987811435	1.0	1.0	0.9770220588235294
GOTERM_BP_ALL	GO:0051649~establishment of localization in cell	7	16.27906976744186	0.3637562216634349	BNIP3L, TGFB1, THRA, ATPIF1, AKR1C3, SVIP, CFTR	42	2004	16792	1.3965402528276778	1.0	1.0	0.9770220588235294
GOTERM_BP_ALL	GO:0003008~system process	7	16.27906976744186	0.36831570072416775	TGFB1, KCND1, THRA, SCNN1A, AKR1C3, RDH5, TFF1	42	2014	16792	1.3896060906984442	1.0	1.0	0.9770220588235294
GOTERM_BP_ALL	GO:0031327~negative regulation of cellular biosynthetic process	5	11.627906976744185	0.49381304765860046	TLE2, TGFB1, NFIA, THRA, AKR1C3	42	1480	16792	1.3507078507078507	1.0	1.0	0.9770220588235294
GOTERM_BP_ALL	GO:0009890~negative regulation of biosynthetic process	5	11.627906976744185	0.5068116543815286	TLE2, TGFB1, NFIA, THRA, AKR1C3	42	1504	16792	1.3291540020263424	1.0	1.0	0.9770220588235294
GOTERM_BP_ALL	GO:1902582~single-organism intracellular transport	3	6.976744186046512	0.5106395290710346	TGFB1, THRA, AKR1C3	42	695	16792	1.7257965056526208	1.0	1.0	0.9770220588235294
Annotation Cluster 16	Enrichment Score: 1.0013165135321915
Category	Term	Count	%	PValue	Genes	List Total	Pop Hits	Pop Total	Fold Enrichment	Bonferroni	Benjamini	FDR
GOTERM_BP_ALL	GO:0001503~ossification	5	11.627906976744185	0.011159628518452683	KL, TGFB1, THRA, CAT, GLI1	42	359	16792	5.568377768934872	0.9999999999757428	0.27297203690642124	0.2665771935980944
GOTERM_BP_ALL	GO:0051146~striated muscle cell differentiation	4	9.30232558139535	0.02293317002591647	TGFB1, THRA, NEBL, OBSL1	42	250	16792	6.3969523809523805	1.0	0.3994040891713612	0.3900473558007873
GOTERM_BP_ALL	GO:0042692~muscle cell differentiation	4	9.30232558139535	0.05803001750811748	TGFB1, THRA, NEBL, OBSL1	42	362	16792	4.417784793475401	1.0	0.5848126536970819	0.5711124031970584
GOTERM_BP_ALL	GO:0033365~protein localization to organelle	6	13.953488372093023	0.06710555354200748	BNIP3L, TGFB1, THRA, ATPIF1, AKR1C3, OBSL1	42	902	16792	2.6594868546088057	1.0	0.6454041053487499	0.6302843950259267
GOTERM_BP_ALL	GO:0051094~positive regulation of developmental process	6	13.953488372093023	0.12410315823172464	KL, TGFB1, THRA, BNIP3, GLI1, OBSL1	42	1089	16792	2.2028072937163845	1.0	0.9208645669775927	0.8992917176822977
GOTERM_BP_ALL	GO:0061061~muscle structure development	4	9.30232558139535	0.17308982715871857	TGFB1, THRA, NEBL, OBSL1	42	589	16792	2.7151750343600933	1.0	1.0	0.9770220588235294
GOTERM_BP_ALL	GO:0045597~positive regulation of cell differentiation	3	6.976744186046512	0.615718763859025	TGFB1, THRA, OBSL1	42	841	16792	1.426193307287243	1.0	1.0	0.9770220588235294
GOTERM_BP_ALL	GO:0045595~regulation of cell differentiation	4	9.30232558139535	0.7404677210842927	TGFB1, THRA, GLI1, OBSL1	42	1544	16792	1.0357759684184553	1.0	1.0	0.9770220588235294
Annotation Cluster 17	Enrichment Score: 0.9937326284296737
Category	Term	Count	%	PValue	Genes	List Total	Pop Hits	Pop Total	Fold Enrichment	Bonferroni	Benjamini	FDR
GOTERM_BP_ALL	GO:0044238~primary metabolic process	32	74.4186046511628	0.03631333689362262	CFD, NDUFB8, THRA, NDUFB2, ETFB, GLI1, AKR7A2, CYP2B6, HYAL3, TIMP1, UGT1A8, ATP6V0A1, KL, BNIP3L, TLE2, TGFB1, BNIP3, NDUFA2, ATPIF1, AKR1C3, SVIP, COX7A2L, NFIA, CAT, ASB9, UQCRC1, RDH5, CPE, PNPLA4, TFF1, S100A9, CFTR	42	10243	16792	1.2490388325592856	1.0	0.48077577972527397	0.46951277340189823
GOTERM_BP_ALL	GO:0071704~organic substance metabolic process	32	74.4186046511628	0.07535232208972678	CFD, NDUFB8, THRA, NDUFB2, ETFB, GLI1, AKR7A2, CYP2B6, HYAL3, TIMP1, UGT1A8, ATP6V0A1, KL, BNIP3L, TLE2, TGFB1, BNIP3, NDUFA2, ATPIF1, AKR1C3, SVIP, COX7A2L, NFIA, CAT, ASB9, UQCRC1, RDH5, CPE, PNPLA4, TFF1, S100A9, CFTR	42	10707	16792	1.194910316793197	1.0	0.6925004135682847	0.6762773905586464
GOTERM_BP_ALL	GO:0008152~metabolic process	32	74.4186046511628	0.12546577686284044	CFD, NDUFB8, THRA, NDUFB2, ETFB, GLI1, AKR7A2, CYP2B6, HYAL3, TIMP1, UGT1A8, ATP6V0A1, KL, BNIP3L, TLE2, TGFB1, BNIP3, NDUFA2, ATPIF1, AKR1C3, SVIP, COX7A2L, NFIA, CAT, ASB9, UQCRC1, RDH5, CPE, PNPLA4, TFF1, S100A9, CFTR	42	11075	16792	1.1552058475760507	1.0	0.9235726958958035	0.9019364039846017
GOTERM_BP_ALL	GO:0044237~cellular metabolic process	28	65.11627906976744	0.3085896864668995	NDUFB8, THRA, NDUFB2, ETFB, GLI1, AKR7A2, CYP2B6, TIMP1, UGT1A8, ATP6V0A1, KL, BNIP3L, TLE2, TGFB1, BNIP3, NDUFA2, ATPIF1, AKR1C3, SVIP, COX7A2L, NFIA, CAT, ASB9, UQCRC1, RDH5, CPE, PNPLA4, S100A9	42	10202	16792	1.0973011827746193	1.0	1.0	0.9770220588235294
Annotation Cluster 18	Enrichment Score: 0.9245210976422013
Category	Term	Count	%	PValue	Genes	List Total	Pop Hits	Pop Total	Fold Enrichment	Bonferroni	Benjamini	FDR
GOTERM_BP_ALL	GO:0098660~inorganic ion transmembrane transport	7	16.27906976744186	0.007853343177002498	COX7A2L, TGFB1, KCND1, SCNN1A, UQCRC1, CFTR, ATP6V0A1	42	725	16792	3.8602298850574708	0.9999999651460457	0.22502342613831972	0.2197518621819328
GOTERM_BP_ALL	GO:0034765~regulation of ion transmembrane transport	3	6.976744186046512	0.24823689294654105	TGFB1, KCND1, CFTR	42	392	16792	3.0597667638483963	1.0	1.0	0.9770220588235294
GOTERM_BP_ALL	GO:0034762~regulation of transmembrane transport	3	6.976744186046512	0.26096953117613364	TGFB1, KCND1, CFTR	42	406	16792	2.9542575650950034	1.0	1.0	0.9770220588235294
GOTERM_BP_ALL	GO:0043269~regulation of ion transport	3	6.976744186046512	0.3939171612531187	TGFB1, KCND1, CFTR	42	554	16792	2.1650335224342445	1.0	1.0	0.9770220588235294
Annotation Cluster 19	Enrichment Score: 0.9222853074516681
Category	Term	Count	%	PValue	Genes	List Total	Pop Hits	Pop Total	Fold Enrichment	Bonferroni	Benjamini	FDR
GOTERM_BP_ALL	GO:0044242~cellular lipid catabolic process	3	6.976744186046512	0.0727643237512986	AKR1C3, PNPLA4, ETFB	42	182	16792	6.590266875981162	1.0	0.6769569778058849	0.6610980867318839
GOTERM_BP_ALL	GO:0044712~single-organism catabolic process	5	11.627906976744185	0.14600513421759287	CAT, AKR1C3, PNPLA4, ETFB, SVIP	42	837	16792	2.388348409853786	1.0	0.9907141346570849	0.9675049381171164
GOTERM_BP_ALL	GO:0016042~lipid catabolic process	3	6.976744186046512	0.1610117062521643	AKR1C3, PNPLA4, ETFB	42	294	16792	4.079689018464529	1.0	1.0	0.9770220588235294
Annotation Cluster 20	Enrichment Score: 0.9059448281943303
Category	Term	Count	%	PValue	Genes	List Total	Pop Hits	Pop Total	Fold Enrichment	Bonferroni	Benjamini	FDR
GOTERM_BP_ALL	GO:0022414~reproductive process	9	20.930232558139537	0.016449188158987105	TGFB1, THRA, RAB13, AKR1C3, DEFB1, TIMP1, SPA17, GLI1, CFTR	42	1373	16792	2.6207470606596606	0.9999999999999998	0.3627459094842737	0.3542479575395342
GOTERM_BP_ALL	GO:0000003~reproduction	9	20.930232558139537	0.016582262817364433	TGFB1, THRA, RAB13, AKR1C3, DEFB1, TIMP1, SPA17, GLI1, CFTR	42	1375	16792	2.616935064935065	0.9999999999999999	0.3627459094842737	0.3542479575395342
GOTERM_BP_ALL	GO:0014070~response to organic cyclic compound	7	16.27906976744186	0.021690177201250136	PAQR6, TGFB1, THRA, CAT, AKR1C3, DEFB1, CFTR	42	906	16792	3.089036055923473	1.0	0.3852490957846229	0.376223967679425
GOTERM_BP_ALL	GO:0044703~multi-organism reproductive process	7	16.27906976744186	0.0250015189627205	TGFB1, THRA, DEFB1, TIMP1, SPA17, GLI1, CFTR	42	936	16792	2.99002849002849	1.0	0.4186792829372502	0.4088709947287983
GOTERM_BP_ALL	GO:0044702~single organism reproductive process	8	18.6046511627907	0.02799178378363061	TGFB1, RAB13, AKR1C3, DEFB1, TIMP1, SPA17, GLI1, CFTR	42	1231	16792	2.5982747282503578	1.0	0.43646191471782264	0.4262370375241575
GOTERM_BP_ALL	GO:0019953~sexual reproduction	6	13.953488372093023	0.038349355197842945	TGFB1, THRA, DEFB1, SPA17, GLI1, CFTR	42	770	16792	3.115398886827458	1.0	0.4829133097536345	0.47160022808278684
GOTERM_BP_ALL	GO:0048609~multicellular organismal reproductive process	6	13.953488372093023	0.04075711574566656	TGFB1, THRA, DEFB1, SPA17, GLI1, CFTR	42	783	16792	3.063674511950374	1.0	0.4952825511443739	0.4836796985452177
GOTERM_BP_ALL	GO:0032504~multicellular organism reproduction	6	13.953488372093023	0.04247761453384813	TGFB1, THRA, DEFB1, SPA17, GLI1, CFTR	42	792	16792	3.0288600288600285	1.0	0.505321130274248	0.49348310655170013
GOTERM_BP_ALL	GO:0007276~gamete generation	5	11.627906976744185	0.06632233678844156	TGFB1, DEFB1, SPA17, GLI1, CFTR	42	629	16792	3.17813611931259	1.0	0.6417054541708324	0.6266723911654521
GOTERM_BP_ALL	GO:0009611~response to wounding	5	11.627906976744185	0.0726460742657069	TGFB1, TFF1, TIMP1, GLI1, S100A9	42	649	16792	3.0801966395186735	1.0	0.6769569778058849	0.6610980867318839
GOTERM_BP_ALL	GO:0007283~spermatogenesis	4	9.30232558139535	0.12382237578001563	DEFB1, SPA17, GLI1, CFTR	42	503	16792	3.179399791725835	1.0	0.9208645669775927	0.8992917176822977
GOTERM_BP_ALL	GO:0048232~male gamete generation	4	9.30232558139535	0.12436113123170062	DEFB1, SPA17, GLI1, CFTR	42	504	16792	3.173091458805744	1.0	0.9208645669775927	0.8992917176822977
GOTERM_BP_ALL	GO:0046903~secretion	6	13.953488372093023	0.12730201926765916	CFD, TGFB1, RAB13, TIMP1, S100A9, CFTR	42	1098	16792	2.184751496226906	1.0	0.9238339091177992	0.9021914978339186
GOTERM_BP_ALL	GO:0022412~cellular process involved in reproduction in multicellular organism	3	6.976744186046512	0.13567067587607934	TGFB1, DEFB1, CFTR	42	264	16792	4.5432900432900425	1.0	0.9589450044877427	0.9364800549108593
GOTERM_BP_ALL	GO:0042060~wound healing	4	9.30232558139535	0.14546271324854307	TGFB1, TFF1, TIMP1, S100A9	42	542	16792	2.950623791952205	1.0	0.9907141346570849	0.9675049381171164
GOTERM_BP_ALL	GO:0001667~ameboidal-type cell migration	3	6.976744186046512	0.18363569140505862	TGFB1, RAB13, TIMP1	42	320	16792	3.7482142857142855	1.0	1.0	0.9770220588235294
GOTERM_BP_ALL	GO:0051674~localization of cell	6	13.953488372093023	0.22186148448426019	TGFB1, RAB13, DEFB1, TIMP1, GLI1, S100A9	42	1330	16792	1.8036519871106338	1.0	1.0	0.9770220588235294
GOTERM_BP_ALL	GO:0048870~cell motility	6	13.953488372093023	0.22186148448426019	TGFB1, RAB13, DEFB1, TIMP1, GLI1, S100A9	42	1330	16792	1.8036519871106338	1.0	1.0	0.9770220588235294
GOTERM_BP_ALL	GO:2000147~positive regulation of cell motility	3	6.976744186046512	0.26370042249225933	TGFB1, DEFB1, GLI1	42	409	16792	2.9325881942018857	1.0	1.0	0.9770220588235294
GOTERM_BP_ALL	GO:2000145~regulation of cell motility	4	9.30232558139535	0.2672240986038731	TGFB1, DEFB1, TIMP1, GLI1	42	736	16792	2.17287784679089	1.0	1.0	0.9770220588235294
GOTERM_BP_ALL	GO:0006928~movement of cell or subcellular component	7	16.27906976744186	0.27078376770610807	TGFB1, RAB13, DEFB1, TIMP1, SPA17, GLI1, S100A9	42	1795	16792	1.5591457753017641	1.0	1.0	0.9770220588235294
GOTERM_BP_ALL	GO:0051272~positive regulation of cellular component movement	3	6.976744186046512	0.2737170900300777	TGFB1, DEFB1, GLI1	42	420	16792	2.85578231292517	1.0	1.0	0.9770220588235294
GOTERM_BP_ALL	GO:0040017~positive regulation of locomotion	3	6.976744186046512	0.2755384982582423	TGFB1, DEFB1, GLI1	42	422	16792	2.8422477995937707	1.0	1.0	0.9770220588235294
GOTERM_BP_ALL	GO:0040012~regulation of locomotion	4	9.30232558139535	0.28867613079388	TGFB1, DEFB1, TIMP1, GLI1	42	768	16792	2.0823412698412698	1.0	1.0	0.9770220588235294
GOTERM_BP_ALL	GO:0051270~regulation of cellular component movement	4	9.30232558139535	0.31164384063156403	TGFB1, DEFB1, TIMP1, GLI1	42	802	16792	1.994062462890393	1.0	1.0	0.9770220588235294
GOTERM_BP_ALL	GO:0040011~locomotion	6	13.953488372093023	0.3169343679757977	TGFB1, RAB13, DEFB1, TIMP1, GLI1, S100A9	42	1530	16792	1.567880485527544	1.0	1.0	0.9770220588235294
GOTERM_BP_ALL	GO:0016477~cell migration	5	11.627906976744185	0.32727877365138486	TGFB1, RAB13, TIMP1, GLI1, S100A9	42	1184	16792	1.6883848133848134	1.0	1.0	0.9770220588235294
GOTERM_BP_ALL	GO:0008284~positive regulation of cell proliferation	4	9.30232558139535	0.3435279841929405	TGFB1, AKR1C3, TIMP1, GLI1	42	849	16792	1.883672668124965	1.0	1.0	0.9770220588235294
GOTERM_BP_ALL	GO:0030334~regulation of cell migration	3	6.976744186046512	0.5028199044413683	TGFB1, TIMP1, GLI1	42	685	16792	1.7509906152241919	1.0	1.0	0.9770220588235294
GOTERM_BP_ALL	GO:2000026~regulation of multicellular organismal development	5	11.627906976744185	0.617321045056936	KL, TGFB1, TIMP1, GLI1, OBSL1	42	1721	16792	1.1615616612711324	1.0	1.0	0.9770220588235294
Annotation Cluster 21	Enrichment Score: 0.7983020815768446
Category	Term	Count	%	PValue	Genes	List Total	Pop Hits	Pop Total	Fold Enrichment	Bonferroni	Benjamini	FDR
GOTERM_BP_ALL	GO:0051146~striated muscle cell differentiation	4	9.30232558139535	0.02293317002591647	TGFB1, THRA, NEBL, OBSL1	42	250	16792	6.3969523809523805	1.0	0.3994040891713612	0.3900473558007873
GOTERM_BP_ALL	GO:0055007~cardiac muscle cell differentiation	3	6.976744186046512	0.023398957515695606	TGFB1, NEBL, OBSL1	42	97	16792	12.36524300441826	1.0	0.4010986654462152	0.3917022336879437
GOTERM_BP_ALL	GO:0098542~defense response to other organism	5	11.627906976744185	0.0317813756605719	BNIP3L, TGFB1, BNIP3, DEFB1, S100A9	42	494	16792	4.046655099286678	1.0	0.460091471299545	0.44931303076841184
GOTERM_BP_ALL	GO:0035051~cardiocyte differentiation	3	6.976744186046512	0.03570679067927963	TGFB1, NEBL, OBSL1	42	122	16792	9.831381733021077	1.0	0.479837551288838	0.4685965245935092
GOTERM_BP_ALL	GO:0030036~actin cytoskeleton organization	5	11.627906976744185	0.045118295693529646	TGFB1, NEBL, RAB13, OBSL1, S100A9	42	553	16792	3.614914320158443	1.0	0.5263835644401338	0.5140521166741959
GOTERM_BP_ALL	GO:0010256~endomembrane system organization	5	11.627906976744185	0.04662775605088028	RAB5B, TGFB1, RAB13, OBSL1, S100A9	42	559	16792	3.576113808671948	1.0	0.5342559206461388	0.521740049285113
GOTERM_BP_ALL	GO:0043207~response to external biotic stimulus	6	13.953488372093023	0.0500157070804029	BNIP3L, TGFB1, BNIP3, HYAL3, DEFB1, S100A9	42	829	16792	2.893675684990522	1.0	0.5450198982469191	0.5322518620454525
GOTERM_BP_ALL	GO:0051707~response to other organism	6	13.953488372093023	0.0500157070804029	BNIP3L, TGFB1, BNIP3, HYAL3, DEFB1, S100A9	42	829	16792	2.893675684990522	1.0	0.5450198982469191	0.5322518620454525
GOTERM_BP_ALL	GO:0042692~muscle cell differentiation	4	9.30232558139535	0.05803001750811748	TGFB1, THRA, NEBL, OBSL1	42	362	16792	4.417784793475401	1.0	0.5848126536970819	0.5711124031970584
GOTERM_BP_ALL	GO:0009607~response to biotic stimulus	6	13.953488372093023	0.05996274527866623	BNIP3L, TGFB1, BNIP3, HYAL3, DEFB1, S100A9	42	873	16792	2.747831778759614	1.0	0.5960680204185222	0.5821040934358191
GOTERM_BP_ALL	GO:0048738~cardiac muscle tissue development	3	6.976744186046512	0.07555065991608659	TGFB1, NEBL, OBSL1	42	186	16792	6.448540706605223	1.0	0.6925004135682847	0.6762773905586464
GOTERM_BP_ALL	GO:0030029~actin filament-based process	5	11.627906976744185	0.0802924232199616	TGFB1, NEBL, RAB13, OBSL1, S100A9	42	672	16792	2.974773242630385	1.0	0.7163795301223624	0.6995970974001572
GOTERM_BP_ALL	GO:0009605~response to external stimulus	9	20.930232558139537	0.12557534128854286	BNIP3L, TGFB1, BNIP3, RAB13, HYAL3, CAT, AKR1C3, DEFB1, S100A9	42	2073	16792	1.7357866446144303	1.0	0.9235726958958035	0.9019364039846017
GOTERM_BP_ALL	GO:0046903~secretion	6	13.953488372093023	0.12730201926765916	CFD, TGFB1, RAB13, TIMP1, S100A9, CFTR	42	1098	16792	2.184751496226906	1.0	0.9238339091177992	0.9021914978339186
GOTERM_BP_ALL	GO:0007507~heart development	4	9.30232558139535	0.1281570236810176	TGFB1, NEBL, CPE, OBSL1	42	511	16792	3.1296244525207344	1.0	0.9238339091177992	0.9021914978339186
GOTERM_BP_ALL	GO:0007009~plasma membrane organization	3	6.976744186046512	0.14653649580136946	TGFB1, RAB13, S100A9	42	277	16792	4.330067044868489	1.0	0.9907141346570849	0.9675049381171164
GOTERM_BP_ALL	GO:0006935~chemotaxis	4	9.30232558139535	0.15120800135222257	TGFB1, RAB13, DEFB1, S100A9	42	552	16792	2.897170462387854	1.0	1.0	0.9770220588235294
GOTERM_BP_ALL	GO:0042330~taxis	4	9.30232558139535	0.1517866724700304	TGFB1, RAB13, DEFB1, S100A9	42	553	16792	2.891931456126754	1.0	1.0	0.9770220588235294
GOTERM_BP_ALL	GO:0006952~defense response	7	16.27906976744186	0.16152731792407388	CFD, BNIP3L, TGFB1, BNIP3, HYAL3, DEFB1, S100A9	42	1518	16792	1.8436539306104522	1.0	1.0	0.9770220588235294
GOTERM_BP_ALL	GO:0061061~muscle structure development	4	9.30232558139535	0.17308982715871857	TGFB1, THRA, NEBL, OBSL1	42	589	16792	2.7151750343600933	1.0	1.0	0.9770220588235294
GOTERM_BP_ALL	GO:0072358~cardiovascular system development	5	11.627906976744185	0.19774443280696175	TGFB1, NEBL, ATPIF1, CPE, OBSL1	42	945	16792	2.1153943058704963	1.0	1.0	0.9770220588235294
GOTERM_BP_ALL	GO:0072359~circulatory system development	5	11.627906976744185	0.19774443280696175	TGFB1, NEBL, ATPIF1, CPE, OBSL1	42	945	16792	2.1153943058704963	1.0	1.0	0.9770220588235294
GOTERM_BP_ALL	GO:0006954~inflammatory response	4	9.30232558139535	0.20275328930230405	TGFB1, HYAL3, DEFB1, S100A9	42	637	16792	2.510577857516633	1.0	1.0	0.9770220588235294
GOTERM_BP_ALL	GO:0014706~striated muscle tissue development	3	6.976744186046512	0.2102942065681246	TGFB1, NEBL, OBSL1	42	350	16792	3.4269387755102043	1.0	1.0	0.9770220588235294
GOTERM_BP_ALL	GO:0051674~localization of cell	6	13.953488372093023	0.22186148448426019	TGFB1, RAB13, DEFB1, TIMP1, GLI1, S100A9	42	1330	16792	1.8036519871106338	1.0	1.0	0.9770220588235294
GOTERM_BP_ALL	GO:0048870~cell motility	6	13.953488372093023	0.22186148448426019	TGFB1, RAB13, DEFB1, TIMP1, GLI1, S100A9	42	1330	16792	1.8036519871106338	1.0	1.0	0.9770220588235294
GOTERM_BP_ALL	GO:0060537~muscle tissue development	3	6.976744186046512	0.2255881494106621	TGFB1, NEBL, OBSL1	42	367	16792	3.2681977423121835	1.0	1.0	0.9770220588235294
GOTERM_BP_ALL	GO:0006928~movement of cell or subcellular component	7	16.27906976744186	0.27078376770610807	TGFB1, RAB13, DEFB1, TIMP1, SPA17, GLI1, S100A9	42	1795	16792	1.5591457753017641	1.0	1.0	0.9770220588235294
GOTERM_BP_ALL	GO:0007010~cytoskeleton organization	5	11.627906976744185	0.3047298204995183	TGFB1, NEBL, RAB13, OBSL1, S100A9	42	1144	16792	1.7474192474192474	1.0	1.0	0.9770220588235294
GOTERM_BP_ALL	GO:0040011~locomotion	6	13.953488372093023	0.3169343679757977	TGFB1, RAB13, DEFB1, TIMP1, GLI1, S100A9	42	1530	16792	1.567880485527544	1.0	1.0	0.9770220588235294
GOTERM_BP_ALL	GO:0016477~cell migration	5	11.627906976744185	0.32727877365138486	TGFB1, RAB13, TIMP1, GLI1, S100A9	42	1184	16792	1.6883848133848134	1.0	1.0	0.9770220588235294
GOTERM_BP_ALL	GO:0045087~innate immune response	4	9.30232558139535	0.3347040991934113	CFD, TGFB1, DEFB1, S100A9	42	836	16792	1.9129642287537023	1.0	1.0	0.9770220588235294
GOTERM_BP_ALL	GO:0048468~cell development	7	16.27906976744186	0.34739516644873036	TGFB1, NEBL, RAB13, DEFB1, OBSL1, S100A9, CFTR	42	1968	16792	1.4220867208672086	1.0	1.0	0.9770220588235294
GOTERM_BP_ALL	GO:0009617~response to bacterium	3	6.976744186046512	0.3851738933112355	TGFB1, DEFB1, S100A9	42	544	16792	2.204831932773109	1.0	1.0	0.9770220588235294
GOTERM_BP_ALL	GO:0048646~anatomical structure formation involved in morphogenesis	4	9.30232558139535	0.5400768065429873	TGFB1, NEBL, ATPIF1, OBSL1	42	1151	16792	1.3894336187993876	1.0	1.0	0.9770220588235294
GOTERM_BP_ALL	GO:0007399~nervous system development	6	13.953488372093023	0.6253204504787561	TGFB1, NFIA, RAB13, GLI1, OBSL1, S100A9	42	2170	16792	1.1054641211323237	1.0	1.0	0.9770220588235294
GOTERM_BP_ALL	GO:0022008~neurogenesis	4	9.30232558139535	0.6981331979086017	TGFB1, RAB13, OBSL1, S100A9	42	1447	16792	1.1052094645736663	1.0	1.0	0.9770220588235294
GOTERM_BP_ALL	GO:0006955~immune response	4	9.30232558139535	0.7433412611505729	CFD, TGFB1, DEFB1, S100A9	42	1551	16792	1.0311012864204352	1.0	1.0	0.9770220588235294
GOTERM_BP_ALL	GO:0032989~cellular component morphogenesis	3	6.976744186046512	0.8438989777487962	TGFB1, NEBL, OBSL1	42	1321	16792	0.907970152481886	1.0	1.0	0.9770220588235294
GOTERM_BP_ALL	GO:0048699~generation of neurons	3	6.976744186046512	0.8548626384327607	TGFB1, RAB13, OBSL1	42	1357	16792	0.8838825139488367	1.0	1.0	0.9770220588235294
Annotation Cluster 22	Enrichment Score: 0.7349387375023276
Category	Term	Count	%	PValue	Genes	List Total	Pop Hits	Pop Total	Fold Enrichment	Bonferroni	Benjamini	FDR
GOTERM_BP_ALL	GO:0009628~response to abiotic stimulus	6	13.953488372093023	0.10380880136044439	BNIP3L, TGFB1, THRA, BNIP3, HYAL3, CAT	42	1029	16792	2.331250867694016	1.0	0.8247874473054286	0.8054653711397984
GOTERM_BP_ALL	GO:1901565~organonitrogen compound catabolic process	3	6.976744186046512	0.22107890635979602	TGFB1, HYAL3, CAT	42	362	16792	3.313338595106551	1.0	1.0	0.9770220588235294
GOTERM_BP_ALL	GO:0009314~response to radiation	3	6.976744186046512	0.2718956775826502	TGFB1, HYAL3, CAT	42	418	16792	2.8694463431305532	1.0	1.0	0.9770220588235294
Annotation Cluster 23	Enrichment Score: 0.6431697106459018
Category	Term	Count	%	PValue	Genes	List Total	Pop Hits	Pop Total	Fold Enrichment	Bonferroni	Benjamini	FDR
GOTERM_BP_ALL	GO:0009888~tissue development	11	25.581395348837212	0.008247710725772937	KL, TGFB1, THRA, NEBL, RAB13, HYAL3, CAT, AKR1C3, TIMP1, GLI1, OBSL1	42	1756	16792	2.504501572838703	0.9999999853379418	0.22728185126592004	0.22195737978472485
GOTERM_BP_ALL	GO:0001503~ossification	5	11.627906976744185	0.011159628518452683	KL, TGFB1, THRA, CAT, GLI1	42	359	16792	5.568377768934872	0.9999999999757428	0.27297203690642124	0.2665771935980944
GOTERM_BP_ALL	GO:0030278~regulation of ossification	3	6.976744186046512	0.0727643237512986	KL, TGFB1, GLI1	42	182	16792	6.590266875981162	1.0	0.6769569778058849	0.6610980867318839
GOTERM_BP_ALL	GO:0051094~positive regulation of developmental process	6	13.953488372093023	0.12410315823172464	KL, TGFB1, THRA, BNIP3, GLI1, OBSL1	42	1089	16792	2.2028072937163845	1.0	0.9208645669775927	0.8992917176822977
GOTERM_BP_ALL	GO:0033043~regulation of organelle organization	6	13.953488372093023	0.147302599566218	BNIP3L, TGFB1, BNIP3, ATPIF1, OBSL1, S100A9	42	1152	16792	2.0823412698412698	1.0	0.9928104001723114	0.9695520949776453
GOTERM_BP_ALL	GO:0050793~regulation of developmental process	7	16.27906976744186	0.4209692030261848	KL, TGFB1, THRA, BNIP3, TIMP1, GLI1, OBSL1	42	2129	16792	1.314545169876311	1.0	1.0	0.9770220588235294
GOTERM_BP_ALL	GO:0048285~organelle fission	3	6.976744186046512	0.4518654845896905	TGFB1, BNIP3, OBSL1	42	622	16792	1.9283417547083141	1.0	1.0	0.9770220588235294
GOTERM_BP_ALL	GO:0051240~positive regulation of multicellular organismal process	5	11.627906976744185	0.46690608120574895	KL, TGFB1, GLI1, OBSL1, S100A9	42	1431	16792	1.396958503876743	1.0	1.0	0.9770220588235294
GOTERM_BP_ALL	GO:0022603~regulation of anatomical structure morphogenesis	4	9.30232558139535	0.4778249359721459	TGFB1, BNIP3, GLI1, OBSL1	42	1051	16792	1.5216347242988537	1.0	1.0	0.9770220588235294
GOTERM_BP_ALL	GO:0051239~regulation of multicellular organismal process	8	18.6046511627907	0.4789422217213346	KL, TGFB1, KCND1, THRA, TIMP1, GLI1, OBSL1, S100A9	42	2659	16792	1.2028868711832232	1.0	1.0	0.9770220588235294
GOTERM_BP_ALL	GO:0051130~positive regulation of cellular component organization	4	9.30232558139535	0.559153678963692	TGFB1, BNIP3, ATPIF1, OBSL1	42	1183	16792	1.3518496155858792	1.0	1.0	0.9770220588235294
GOTERM_BP_ALL	GO:0051960~regulation of nervous system development	3	6.976744186046512	0.5660664907916972	TGFB1, GLI1, OBSL1	42	769	16792	1.5597250603752553	1.0	1.0	0.9770220588235294
GOTERM_BP_ALL	GO:2000026~regulation of multicellular organismal development	5	11.627906976744185	0.617321045056936	KL, TGFB1, TIMP1, GLI1, OBSL1	42	1721	16792	1.1615616612711324	1.0	1.0	0.9770220588235294
GOTERM_BP_ALL	GO:0007399~nervous system development	6	13.953488372093023	0.6253204504787561	TGFB1, NFIA, RAB13, GLI1, OBSL1, S100A9	42	2170	16792	1.1054641211323237	1.0	1.0	0.9770220588235294
GOTERM_BP_ALL	GO:0045595~regulation of cell differentiation	4	9.30232558139535	0.7404677210842927	TGFB1, THRA, GLI1, OBSL1	42	1544	16792	1.0357759684184553	1.0	1.0	0.9770220588235294
Annotation Cluster 24	Enrichment Score: 0.6257395926060716
Category	Term	Count	%	PValue	Genes	List Total	Pop Hits	Pop Total	Fold Enrichment	Bonferroni	Benjamini	FDR
GOTERM_BP_ALL	GO:0009056~catabolic process	14	32.55813953488372	6.919335153695349E-4	BNIP3L, TGFB1, THRA, BNIP3, ATPIF1, AKR1C3, ETFB, SVIP, CYP2B6, ASB9, CAT, HYAL3, PNPLA4, TIMP1	42	2012	16792	2.781974817760106	0.7785487534969007	0.038624083665627626	0.037719247530144384
GOTERM_BP_ALL	GO:0072593~reactive oxygen species metabolic process	5	11.627906976744185	0.0020523538328764963	TGFB1, BNIP3, ATPIF1, CAT, AKR1C3	42	222	16792	9.004719004719005	0.9886054484494835	0.08274026470689134	0.08080193053139688
GOTERM_BP_ALL	GO:1901575~organic substance catabolic process	12	27.906976744186046	0.004564316146843864	BNIP3L, TGFB1, BNIP3, HYAL3, ATPIF1, ASB9, CAT, AKR1C3, PNPLA4, TIMP1, ETFB, SVIP	42	1889	16792	2.5398169855554715	0.9999529282232554	0.15419816350085574	0.15058580413542458
GOTERM_BP_ALL	GO:0044248~cellular catabolic process	11	25.581395348837212	0.004603987426529914	BNIP3L, TGFB1, CYP2B6, BNIP3, ATPIF1, CAT, AKR1C3, PNPLA4, TIMP1, ETFB, SVIP	42	1616	16792	2.7214757190004715	0.9999568418342335	0.15419816350085574	0.15058580413542458
GOTERM_BP_ALL	GO:0050896~response to stimulus	30	69.76744186046511	0.004929462564553657	CFD, RAB5B, THRA, DEFB1, GLI1, AKR7A2, CYP2B6, HYAL3, TIMP1, UGT1A8, ATP6V0A1, KL, BNIP3L, PAQR6, TLE2, TGFB1, BNIP3, ATPIF1, AKR1C3, SVIP, SCNN1A, CAT, ASB9, RAB13, UQCRC1, RDH5, CPE, TFF1, S100A9, CFTR	42	8329	16792	1.4400631185359245	0.9999788298633348	0.16017074631393002	0.15641846883941904
GOTERM_BP_ALL	GO:0009888~tissue development	11	25.581395348837212	0.008247710725772937	KL, TGFB1, THRA, NEBL, RAB13, HYAL3, CAT, AKR1C3, TIMP1, GLI1, OBSL1	42	1756	16792	2.504501572838703	0.9999999853379418	0.22728185126592004	0.22195737978472485
GOTERM_BP_ALL	GO:0001503~ossification	5	11.627906976744185	0.011159628518452683	KL, TGFB1, THRA, CAT, GLI1	42	359	16792	5.568377768934872	0.9999999999757428	0.27297203690642124	0.2665771935980944
GOTERM_BP_ALL	GO:0043065~positive regulation of apoptotic process	6	13.953488372093023	0.012276335494479675	BNIP3L, TGFB1, BNIP3, ATPIF1, AKR1C3, S100A9	42	572	16792	4.193806193806194	0.9999999999979298	0.2969509152386917	0.2899943251251532
GOTERM_BP_ALL	GO:0043068~positive regulation of programmed cell death	6	13.953488372093023	0.012710681536542033	BNIP3L, TGFB1, BNIP3, ATPIF1, AKR1C3, S100A9	42	577	16792	4.157464718989848	0.9999999999992057	0.29753928715109684	0.2905689134052512
GOTERM_BP_ALL	GO:0010942~positive regulation of cell death	6	13.953488372093023	0.015539065191537851	BNIP3L, TGFB1, BNIP3, ATPIF1, AKR1C3, S100A9	42	607	16792	3.9519887032242877	0.9999999999999984	0.3560899465471358	0.34774792207588917
GOTERM_BP_ALL	GO:0042981~regulation of apoptotic process	9	20.930232558139537	0.018313233462453744	BNIP3L, TGFB1, THRA, BNIP3, ATPIF1, CAT, AKR1C3, TIMP1, S100A9	42	1400	16792	2.570204081632653	1.0	0.37161370304009755	0.3629080076542248
GOTERM_BP_ALL	GO:0051716~cellular response to stimulus	25	58.139534883720934	0.018962174149490772	RAB5B, THRA, DEFB1, GLI1, AKR7A2, CYP2B6, HYAL3, TIMP1, UGT1A8, ATP6V0A1, KL, BNIP3L, PAQR6, TLE2, TGFB1, BNIP3, ATPIF1, AKR1C3, SVIP, CAT, ASB9, RAB13, CPE, S100A9, CFTR	42	6927	16792	1.4429389483525472	1.0	0.37161370304009755	0.3629080076542248
GOTERM_BP_ALL	GO:0043067~regulation of programmed cell death	9	20.930232558139537	0.019263833462870996	BNIP3L, TGFB1, THRA, BNIP3, ATPIF1, CAT, AKR1C3, TIMP1, S100A9	42	1413	16792	2.546557476493782	1.0	0.37161370304009755	0.3629080076542248
GOTERM_BP_ALL	GO:0010941~regulation of cell death	9	20.930232558139537	0.027426879068495058	BNIP3L, TGFB1, THRA, BNIP3, ATPIF1, CAT, AKR1C3, TIMP1, S100A9	42	1509	16792	2.3845498437943764	1.0	0.43646191471782264	0.4262370375241575
GOTERM_BP_ALL	GO:0007568~aging	4	9.30232558139535	0.030688508575474536	KL, TGFB1, CAT, TIMP1	42	280	16792	5.7115646258503405	1.0	0.45759509019731553	0.44687513172232096
GOTERM_BP_ALL	GO:0048513~animal organ development	14	32.55813953488372	0.03113281035498403	KL, TLE2, TGFB1, THRA, NEBL, ATPIF1, AKR1C3, GLI1, CAT, RAB13, HYAL3, CPE, TIMP1, OBSL1	42	3129	16792	1.788856929796527	1.0	0.45794681177567725	0.4472186136128111
GOTERM_BP_ALL	GO:0010647~positive regulation of cell communication	9	20.930232558139537	0.03210257912034206	KL, TGFB1, BNIP3, ATPIF1, CAT, AKR1C3, GLI1, S100A9, CFTR	42	1555	16792	2.314010105649977	1.0	0.460091471299545	0.44931303076841184
GOTERM_BP_ALL	GO:0023056~positive regulation of signaling	9	20.930232558139537	0.032969347506995414	KL, TGFB1, BNIP3, ATPIF1, CAT, AKR1C3, GLI1, S100A9, CFTR	42	1563	16792	2.3021661639703863	1.0	0.460091471299545	0.44931303076841184
GOTERM_BP_ALL	GO:0051092~positive regulation of NF-kappaB transcription factor activity	3	6.976744186046512	0.041761056365577164	TGFB1, CAT, S100A9	42	133	16792	9.018259935553168	1.0	0.49952648191132687	0.48782420787481895
GOTERM_BP_ALL	GO:0030855~epithelial cell differentiation	5	11.627906976744185	0.047649803721289845	TGFB1, THRA, RAB13, AKR1C3, GLI1	42	563	16792	3.55070625052863	1.0	0.535753973182886	0.5232030073435074
GOTERM_BP_ALL	GO:0006950~response to stress	15	34.883720930232556	0.04866635265013716	CFD, BNIP3L, TGFB1, THRA, BNIP3, ATPIF1, AKR1C3, DEFB1, GLI1, SVIP, CAT, HYAL3, TFF1, TIMP1, S100A9	42	3677	16792	1.6309879948715955	1.0	0.5405441312211664	0.5278809476234265
GOTERM_BP_ALL	GO:0048584~positive regulation of response to stimulus	10	23.25581395348837	0.05277662337783172	CFD, KL, TGFB1, BNIP3, ATPIF1, CAT, AKR1C3, GLI1, S100A9, CFTR	42	2030	16792	1.969505043396669	1.0	0.5622896678414445	0.5491170573407952
GOTERM_BP_ALL	GO:0097190~apoptotic signaling pathway	5	11.627906976744185	0.05294872848300236	BNIP3L, TGFB1, BNIP3, ATPIF1, S100A9	42	583	16792	3.4288981458792778	1.0	0.5622896678414445	0.5491170573407952
GOTERM_BP_ALL	GO:0009967~positive regulation of signal transduction	8	18.6046511627907	0.0555476599036892	KL, TGFB1, BNIP3, ATPIF1, CAT, AKR1C3, GLI1, S100A9	42	1428	16792	2.239829265039349	1.0	0.5785993091403415	0.5650446170107332
GOTERM_BP_ALL	GO:0006915~apoptotic process	9	20.930232558139537	0.05762462032614944	BNIP3L, TGFB1, THRA, BNIP3, ATPIF1, CAT, AKR1C3, TIMP1, S100A9	42	1747	16792	2.05969416959686	1.0	0.5848126536970819	0.5711124031970584
GOTERM_BP_ALL	GO:0009966~regulation of signal transduction	12	27.906976744186046	0.05829322271578629	KL, TLE2, TGFB1, THRA, BNIP3, ATPIF1, CAT, AKR1C3, TIMP1, GLI1, S100A9, CFTR	42	2728	16792	1.7586929199832424	1.0	0.5848126536970819	0.5711124031970584
GOTERM_BP_ALL	GO:0007165~signal transduction	20	46.51162790697674	0.07579748138980752	KL, BNIP3L, RAB5B, TLE2, PAQR6, TGFB1, THRA, BNIP3, ATPIF1, AKR1C3, DEFB1, GLI1, ASB9, CAT, RAB13, CPE, TIMP1, S100A9, CFTR, ATP6V0A1	42	5775	16792	1.3846217274788701	1.0	0.6925004135682847	0.6762773905586464
GOTERM_BP_ALL	GO:0012501~programmed cell death	9	20.930232558139537	0.07602553920203034	BNIP3L, TGFB1, THRA, BNIP3, ATPIF1, CAT, AKR1C3, TIMP1, S100A9	42	1852	16792	1.9429188522061092	1.0	0.6925004135682847	0.6762773905586464
GOTERM_BP_ALL	GO:0048731~system development	16	37.2093023255814	0.07812781353610058	KL, TLE2, TGFB1, THRA, NEBL, ATPIF1, AKR1C3, GLI1, NFIA, CAT, RAB13, HYAL3, CPE, TIMP1, OBSL1, S100A9	42	4291	16792	1.4907835891289631	1.0	0.7011152547295864	0.6846904141272856
GOTERM_BP_ALL	GO:0044700~single organism signaling	21	48.837209302325576	0.08118701076498916	KL, BNIP3L, RAB5B, TLE2, PAQR6, TGFB1, KCND1, THRA, BNIP3, ATPIF1, AKR1C3, DEFB1, GLI1, ASB9, CAT, RAB13, CPE, TIMP1, S100A9, CFTR, ATP6V0A1	42	6207	16792	1.3526663444498148	1.0	0.7214045813689037	0.7045044281076203
GOTERM_BP_ALL	GO:0032501~multicellular organismal process	23	53.48837209302325	0.0851171344879281	KL, TLE2, TGFB1, KCND1, THRA, NEBL, ATPIF1, AKR1C3, DEFB1, GLI1, NFIA, SCNN1A, CAT, RAB13, HYAL3, RDH5, CPE, TFF1, TIMP1, SPA17, OBSL1, S100A9, CFTR	42	7027	16792	1.3086123591317844	1.0	0.7382470190446991	0.7209523024754387
GOTERM_BP_ALL	GO:0048856~anatomical structure development	19	44.18604651162791	0.08588513244478399	KL, TLE2, TGFB1, THRA, NEBL, BNIP3, ATPIF1, AKR1C3, DEFB1, GLI1, NFIA, CAT, RAB13, HYAL3, CPE, TIMP1, OBSL1, S100A9, CFTR	42	5473	16792	1.3879738630332454	1.0	0.7419521163979951	0.7245706014984554
GOTERM_BP_ALL	GO:0023052~signaling	21	48.837209302325576	0.0878122932753506	KL, BNIP3L, RAB5B, TLE2, PAQR6, TGFB1, KCND1, THRA, BNIP3, ATPIF1, AKR1C3, DEFB1, GLI1, ASB9, CAT, RAB13, CPE, TIMP1, S100A9, CFTR, ATP6V0A1	42	6260	16792	1.3412140575079872	1.0	0.7463958245384145	0.7289102080701283
GOTERM_BP_ALL	GO:0048583~regulation of response to stimulus	14	32.55813953488372	0.08837284645224115	CFD, KL, TLE2, TGFB1, THRA, BNIP3, ATPIF1, AKR1C3, GLI1, SVIP, CAT, TIMP1, S100A9, CFTR	42	3636	16792	1.5394206087275393	1.0	0.7463958245384145	0.7289102080701283
GOTERM_BP_ALL	GO:0030154~cell differentiation	14	32.55813953488372	0.09089378304397544	TGFB1, THRA, NEBL, BNIP3, ATPIF1, AKR1C3, DEFB1, GLI1, CAT, RAB13, TFF1, OBSL1, S100A9, CFTR	42	3652	16792	1.5326761591821831	1.0	0.7564232139822654	0.7387026885283862
GOTERM_BP_ALL	GO:0044707~single-multicellular organism process	20	46.51162790697674	0.0974904147669215	KL, TLE2, TGFB1, KCND1, THRA, NEBL, ATPIF1, AKR1C3, GLI1, NFIA, SCNN1A, CAT, RAB13, HYAL3, CPE, TFF1, TIMP1, OBSL1, S100A9, CFTR	42	5943	16792	1.3454804772321178	1.0	0.79192773487906	0.7733754544569966
GOTERM_BP_ALL	GO:0008219~cell death	9	20.930232558139537	0.097957033465776	BNIP3L, TGFB1, THRA, BNIP3, ATPIF1, CAT, AKR1C3, TIMP1, S100A9	42	1958	16792	1.8377352984094557	1.0	0.7927600812453321	0.7741883016663189
GOTERM_BP_ALL	GO:0006886~intracellular protein transport	6	13.953488372093023	0.10092343392165105	BNIP3L, TGFB1, THRA, ATPIF1, AKR1C3, SVIP	42	1020	16792	2.3518207282913166	1.0	0.8107391721307541	0.7917462011713289
GOTERM_BP_ALL	GO:0010646~regulation of cell communication	12	27.906976744186046	0.10502070890708448	KL, TLE2, TGFB1, THRA, BNIP3, ATPIF1, CAT, AKR1C3, TIMP1, GLI1, S100A9, CFTR	42	3020	16792	1.5886471144749288	1.0	0.8313821210571742	0.8119055532234967
GOTERM_BP_ALL	GO:0032502~developmental process	19	44.18604651162791	0.10860319465062214	KL, TLE2, TGFB1, THRA, NEBL, BNIP3, ATPIF1, AKR1C3, DEFB1, GLI1, NFIA, CAT, RAB13, HYAL3, CPE, TIMP1, OBSL1, S100A9, CFTR	42	5632	16792	1.3487892316017318	1.0	0.8504645854474978	0.8305409777957651
GOTERM_BP_ALL	GO:0051091~positive regulation of sequence-specific DNA binding transcription factor activity	3	6.976744186046512	0.11061336133174907	TGFB1, CAT, S100A9	42	233	16792	5.147762109135499	1.0	0.8631013893161925	0.8428817426211416
GOTERM_BP_ALL	GO:0060429~epithelium development	6	13.953488372093023	0.11406725074380297	TGFB1, THRA, RAB13, CAT, AKR1C3, GLI1	42	1060	16792	2.2630727762803233	1.0	0.8770005542032938	0.856455295469087
GOTERM_BP_ALL	GO:0048518~positive regulation of biological process	18	41.86046511627907	0.1144195392836154	CFD, KL, BNIP3L, TGFB1, THRA, BNIP3, ATPIF1, AKR1C3, DEFB1, GLI1, SVIP, NFIA, ASB9, CAT, TIMP1, OBSL1, S100A9, CFTR	42	5285	16792	1.3616975266927962	1.0	0.8770005542032938	0.856455295469087
GOTERM_BP_ALL	GO:0023051~regulation of signaling	12	27.906976744186046	0.11485505458661706	KL, TLE2, TGFB1, THRA, BNIP3, ATPIF1, CAT, AKR1C3, TIMP1, GLI1, S100A9, CFTR	42	3070	16792	1.5627733829688226	1.0	0.8770005542032938	0.856455295469087
GOTERM_BP_ALL	GO:0051094~positive regulation of developmental process	6	13.953488372093023	0.12410315823172464	KL, TGFB1, THRA, BNIP3, GLI1, OBSL1	42	1089	16792	2.2028072937163845	1.0	0.9208645669775927	0.8992917176822977
GOTERM_BP_ALL	GO:0044767~single-organism developmental process	18	41.86046511627907	0.14828723985511783	KL, TLE2, TGFB1, THRA, NEBL, ATPIF1, AKR1C3, DEFB1, GLI1, NFIA, CAT, RAB13, HYAL3, CPE, TIMP1, OBSL1, S100A9, CFTR	42	5475	16792	1.3144422700587084	1.0	0.99547750182845	0.9721567151526341
GOTERM_BP_ALL	GO:0007154~cell communication	20	46.51162790697674	0.152198350619262	KL, BNIP3L, RAB5B, TLE2, PAQR6, TGFB1, THRA, BNIP3, ATPIF1, AKR1C3, DEFB1, GLI1, ASB9, CAT, RAB13, CPE, TIMP1, S100A9, CFTR, ATP6V0A1	42	6275	16792	1.274293302978562	1.0	1.0	0.9770220588235294
GOTERM_BP_ALL	GO:0048522~positive regulation of cellular process	16	37.2093023255814	0.15542867986443254	KL, BNIP3L, TGFB1, THRA, BNIP3, ATPIF1, AKR1C3, DEFB1, GLI1, SVIP, NFIA, CAT, TIMP1, OBSL1, S100A9, CFTR	42	4744	16792	1.3484300971653416	1.0	1.0	0.9770220588235294
GOTERM_BP_ALL	GO:0048869~cellular developmental process	14	32.55813953488372	0.15574026388488926	TGFB1, THRA, NEBL, BNIP3, ATPIF1, AKR1C3, DEFB1, GLI1, CAT, RAB13, TFF1, OBSL1, S100A9, CFTR	42	3992	16792	1.402137608550434	1.0	1.0	0.9770220588235294
GOTERM_BP_ALL	GO:0006260~DNA replication	3	6.976744186046512	0.1575808232311482	TGFB1, NFIA, GLI1	42	290	16792	4.135960591133005	1.0	1.0	0.9770220588235294
GOTERM_BP_ALL	GO:0051235~maintenance of location	3	6.976744186046512	0.1575808232311482	TGFB1, THRA, S100A9	42	290	16792	4.135960591133005	1.0	1.0	0.9770220588235294
GOTERM_BP_ALL	GO:0035295~tube development	4	9.30232558139535	0.16768143526739945	TGFB1, THRA, CAT, GLI1	42	580	16792	2.7573070607553367	1.0	1.0	0.9770220588235294
GOTERM_BP_ALL	GO:1902533~positive regulation of intracellular signal transduction	5	11.627906976744185	0.18280015804504002	KL, TGFB1, CAT, AKR1C3, S100A9	42	915	16792	2.1847514962269057	1.0	1.0	0.9770220588235294
GOTERM_BP_ALL	GO:0007275~multicellular organism development	16	37.2093023255814	0.1846056515043844	KL, TLE2, TGFB1, THRA, NEBL, ATPIF1, AKR1C3, GLI1, NFIA, CAT, RAB13, HYAL3, CPE, TIMP1, OBSL1, S100A9	42	4877	16792	1.3116572444027847	1.0	1.0	0.9770220588235294
GOTERM_BP_ALL	GO:0035556~intracellular signal transduction	10	23.25581395348837	0.1904142627148523	KL, RAB5B, TGFB1, BNIP3, RAB13, ASB9, CAT, AKR1C3, DEFB1, S100A9	42	2657	16792	1.5047403982292953	1.0	1.0	0.9770220588235294
GOTERM_BP_ALL	GO:0031324~negative regulation of cellular metabolic process	9	20.930232558139537	0.20577028915363754	TLE2, TGFB1, NFIA, THRA, BNIP3, AKR1C3, TIMP1, UGT1A8, SVIP	42	2345	16792	1.5344501979896437	1.0	1.0	0.9770220588235294
GOTERM_BP_ALL	GO:0009887~organ morphogenesis	5	11.627906976744185	0.22191155570614313	TLE2, TGFB1, THRA, CPE, GLI1	42	992	16792	2.015168970814132	1.0	1.0	0.9770220588235294
GOTERM_BP_ALL	GO:0051090~regulation of sequence-specific DNA binding transcription factor activity	3	6.976744186046512	0.23100963279330683	TGFB1, CAT, S100A9	42	373	16792	3.2156261968594406	1.0	1.0	0.9770220588235294
GOTERM_BP_ALL	GO:0048523~negative regulation of cellular process	14	32.55813953488372	0.23248390583784975	BNIP3L, TLE2, TGFB1, THRA, BNIP3, ATPIF1, AKR1C3, GLI1, SVIP, NFIA, CAT, TFF1, TIMP1, UGT1A8	42	4300	16792	1.3017054263565893	1.0	1.0	0.9770220588235294
GOTERM_BP_ALL	GO:0009892~negative regulation of metabolic process	9	20.930232558139537	0.26744396518926433	TLE2, TGFB1, NFIA, THRA, BNIP3, AKR1C3, TIMP1, UGT1A8, SVIP	42	2522	16792	1.4267588082021072	1.0	1.0	0.9770220588235294
GOTERM_BP_ALL	GO:0048732~gland development	3	6.976744186046512	0.2746277973325321	TGFB1, THRA, GLI1	42	421	16792	2.8489989820156087	1.0	1.0	0.9770220588235294
GOTERM_BP_ALL	GO:0009893~positive regulation of metabolic process	10	23.25581395348837	0.32289944852427876	KL, TGFB1, NFIA, THRA, ATPIF1, ASB9, AKR1C3, GLI1, S100A9, SVIP	42	3052	16792	1.3099918866629219	1.0	1.0	0.9770220588235294
GOTERM_BP_ALL	GO:0048519~negative regulation of biological process	14	32.55813953488372	0.3280759715446815	BNIP3L, TLE2, TGFB1, THRA, BNIP3, ATPIF1, AKR1C3, GLI1, SVIP, NFIA, CAT, TFF1, TIMP1, UGT1A8	42	4623	16792	1.2107578051770134	1.0	1.0	0.9770220588235294
GOTERM_BP_ALL	GO:0046907~intracellular transport	6	13.953488372093023	0.3487733528852709	BNIP3L, TGFB1, THRA, ATPIF1, AKR1C3, SVIP	42	1594	16792	1.5049291987811435	1.0	1.0	0.9770220588235294
GOTERM_BP_ALL	GO:0031325~positive regulation of cellular metabolic process	9	20.930232558139537	0.3896635354352324	KL, TGFB1, NFIA, THRA, ATPIF1, AKR1C3, GLI1, S100A9, SVIP	42	2839	16792	1.267448296683943	1.0	1.0	0.9770220588235294
GOTERM_BP_ALL	GO:0010604~positive regulation of macromolecule metabolic process	9	20.930232558139537	0.3964495339324149	KL, TGFB1, NFIA, THRA, ATPIF1, ASB9, GLI1, S100A9, SVIP	42	2856	16792	1.259903961584634	1.0	1.0	0.9770220588235294
GOTERM_BP_ALL	GO:0071363~cellular response to growth factor stimulus	3	6.976744186046512	0.44184674756648923	KL, TGFB1, CAT	42	610	16792	1.9662763466042155	1.0	1.0	0.9770220588235294
GOTERM_BP_ALL	GO:0032270~positive regulation of cellular protein metabolic process	5	11.627906976744185	0.4608051282467762	KL, TGFB1, ATPIF1, S100A9, SVIP	42	1420	16792	1.4077800134138163	1.0	1.0	0.9770220588235294
GOTERM_BP_ALL	GO:0070848~response to growth factor	3	6.976744186046512	0.4617878290494368	KL, TGFB1, CAT	42	634	16792	1.8918431726002702	1.0	1.0	0.9770220588235294
GOTERM_BP_ALL	GO:0065007~biological regulation	30	69.76744186046511	0.4676258618897373	CFD, RAB5B, THRA, DEFB1, GLI1, TIMP1, UGT1A8, ATP6V0A1, KL, BNIP3L, PAQR6, TLE2, TGFB1, KCND1, BNIP3, ATPIF1, AKR1C3, SVIP, NFIA, SCNN1A, CAT, ASB9, RAB13, RDH5, CPE, PNPLA4, TFF1, OBSL1, S100A9, CFTR	42	11548	16792	1.0386461477559503	1.0	1.0	0.9770220588235294
GOTERM_BP_ALL	GO:0045944~positive regulation of transcription from RNA polymerase II promoter	4	9.30232558139535	0.47140289679647307	TGFB1, NFIA, THRA, GLI1	42	1041	16792	1.5362517725630116	1.0	1.0	0.9770220588235294
GOTERM_BP_ALL	GO:0031327~negative regulation of cellular biosynthetic process	5	11.627906976744185	0.49381304765860046	TLE2, TGFB1, NFIA, THRA, AKR1C3	42	1480	16792	1.3507078507078507	1.0	1.0	0.9770220588235294
GOTERM_BP_ALL	GO:0009890~negative regulation of biosynthetic process	5	11.627906976744185	0.5068116543815286	TLE2, TGFB1, NFIA, THRA, AKR1C3	42	1504	16792	1.3291540020263424	1.0	1.0	0.9770220588235294
GOTERM_BP_ALL	GO:0045892~negative regulation of transcription, DNA-templated	4	9.30232558139535	0.5273236277263582	TLE2, TGFB1, NFIA, THRA	42	1130	16792	1.4152549515381372	1.0	1.0	0.9770220588235294
GOTERM_BP_ALL	GO:0000122~negative regulation of transcription from RNA polymerase II promoter	3	6.976744186046512	0.5507823304815496	TGFB1, NFIA, THRA	42	748	16792	1.6035141329258975	1.0	1.0	0.9770220588235294
GOTERM_BP_ALL	GO:1903507~negative regulation of nucleic acid-templated transcription	4	9.30232558139535	0.5556103969200328	TLE2, TGFB1, NFIA, THRA	42	1177	16792	1.3587409475259944	1.0	1.0	0.9770220588235294
GOTERM_BP_ALL	GO:0010557~positive regulation of macromolecule biosynthetic process	5	11.627906976744185	0.5558488791530376	TGFB1, NFIA, THRA, GLI1, SVIP	42	1597	16792	1.251751796523243	1.0	1.0	0.9770220588235294
GOTERM_BP_ALL	GO:0065009~regulation of molecular function	8	18.6046511627907	0.563001106228982	KL, TGFB1, ATPIF1, CAT, TIMP1, UGT1A8, S100A9, CFTR	42	2863	16792	1.117176454934052	1.0	1.0	0.9770220588235294
GOTERM_BP_ALL	GO:1902679~negative regulation of RNA biosynthetic process	4	9.30232558139535	0.5656085362862437	TLE2, TGFB1, NFIA, THRA	42	1194	16792	1.3393953896466457	1.0	1.0	0.9770220588235294
GOTERM_BP_ALL	GO:0051253~negative regulation of RNA metabolic process	4	9.30232558139535	0.5920090751693587	TLE2, TGFB1, NFIA, THRA	42	1240	16792	1.2897081413210445	1.0	1.0	0.9770220588235294
GOTERM_BP_ALL	GO:1902531~regulation of intracellular signal transduction	5	11.627906976744185	0.6139831954374038	KL, TGFB1, CAT, AKR1C3, S100A9	42	1714	16792	1.1663054953603378	1.0	1.0	0.9770220588235294
GOTERM_BP_ALL	GO:0031328~positive regulation of cellular biosynthetic process	5	11.627906976744185	0.6211153654956468	TGFB1, NFIA, THRA, GLI1, SVIP	42	1729	16792	1.156187171224765	1.0	1.0	0.9770220588235294
GOTERM_BP_ALL	GO:0007399~nervous system development	6	13.953488372093023	0.6253204504787561	TGFB1, NFIA, RAB13, GLI1, OBSL1, S100A9	42	2170	16792	1.1054641211323237	1.0	1.0	0.9770220588235294
GOTERM_BP_ALL	GO:0009891~positive regulation of biosynthetic process	5	11.627906976744185	0.6356103762491218	TGFB1, NFIA, THRA, GLI1, SVIP	42	1760	16792	1.1358225108225108	1.0	1.0	0.9770220588235294
GOTERM_BP_ALL	GO:2000113~negative regulation of cellular macromolecule biosynthetic process	4	9.30232558139535	0.6376360900580882	TLE2, TGFB1, NFIA, THRA	42	1324	16792	1.2078837577327002	1.0	1.0	0.9770220588235294
GOTERM_BP_ALL	GO:0050794~regulation of cellular process	26	60.46511627906976	0.6441782151970491	RAB5B, THRA, DEFB1, GLI1, TIMP1, UGT1A8, ATP6V0A1, KL, BNIP3L, PAQR6, TLE2, TGFB1, KCND1, BNIP3, ATPIF1, AKR1C3, SVIP, NFIA, CAT, ASB9, RAB13, CPE, TFF1, OBSL1, S100A9, CFTR	42	10489	16792	0.9910427704307008	1.0	1.0	0.9770220588235294
GOTERM_BP_ALL	GO:1903508~positive regulation of nucleic acid-templated transcription	4	9.30232558139535	0.6505476674896133	TGFB1, NFIA, THRA, GLI1	42	1349	16792	1.1854989586642661	1.0	1.0	0.9770220588235294
GOTERM_BP_ALL	GO:0045893~positive regulation of transcription, DNA-templated	4	9.30232558139535	0.6505476674896133	TGFB1, NFIA, THRA, GLI1	42	1349	16792	1.1854989586642661	1.0	1.0	0.9770220588235294
GOTERM_BP_ALL	GO:0050789~regulation of biological process	27	62.7906976744186	0.6540519316850305	CFD, RAB5B, THRA, DEFB1, GLI1, TIMP1, UGT1A8, ATP6V0A1, KL, BNIP3L, PAQR6, TLE2, TGFB1, KCND1, BNIP3, ATPIF1, AKR1C3, SVIP, NFIA, CAT, ASB9, RAB13, CPE, TFF1, OBSL1, S100A9, CFTR	42	10922	16792	0.9883590132628771	1.0	1.0	0.9770220588235294
GOTERM_BP_ALL	GO:0007417~central nervous system development	3	6.976744186046512	0.6556420952514568	TGFB1, GLI1, S100A9	42	904	16792	1.3268015170670038	1.0	1.0	0.9770220588235294
GOTERM_BP_ALL	GO:1902680~positive regulation of RNA biosynthetic process	4	9.30232558139535	0.6606520735719742	TGFB1, NFIA, THRA, GLI1	42	1369	16792	1.1681797627743573	1.0	1.0	0.9770220588235294
GOTERM_BP_ALL	GO:0048585~negative regulation of response to stimulus	4	9.30232558139535	0.6606520735719742	TLE2, TGFB1, GLI1, SVIP	42	1369	16792	1.1681797627743573	1.0	1.0	0.9770220588235294
GOTERM_BP_ALL	GO:0045934~negative regulation of nucleobase-containing compound metabolic process	4	9.30232558139535	0.6616514716563474	TLE2, TGFB1, NFIA, THRA	42	1371	16792	1.1664756347469696	1.0	1.0	0.9770220588235294
GOTERM_BP_ALL	GO:0044093~positive regulation of molecular function	5	11.627906976744185	0.671444313124859	KL, TGFB1, CAT, S100A9, CFTR	42	1840	16792	1.086438923395445	1.0	1.0	0.9770220588235294
GOTERM_BP_ALL	GO:0051254~positive regulation of RNA metabolic process	4	9.30232558139535	0.6831281537472587	TGFB1, NFIA, THRA, GLI1	42	1415	16792	1.130203600874979	1.0	1.0	0.9770220588235294
GOTERM_BP_ALL	GO:0010558~negative regulation of macromolecule biosynthetic process	4	9.30232558139535	0.6845568697290312	TLE2, TGFB1, NFIA, THRA	42	1418	16792	1.1278124790113506	1.0	1.0	0.9770220588235294
GOTERM_BP_ALL	GO:0010605~negative regulation of macromolecule metabolic process	6	13.953488372093023	0.6886365618588467	TLE2, TGFB1, NFIA, THRA, TIMP1, SVIP	42	2326	16792	1.0313229333005773	1.0	1.0	0.9770220588235294
GOTERM_BP_ALL	GO:0019222~regulation of metabolic process	15	34.883720930232556	0.6903101426296504	KL, TLE2, TGFB1, THRA, BNIP3, ATPIF1, AKR1C3, GLI1, SVIP, NFIA, ASB9, CAT, TIMP1, S100A9, UGT1A8	42	6171	16792	0.9718267472278168	1.0	1.0	0.9770220588235294
GOTERM_BP_ALL	GO:0080090~regulation of primary metabolic process	14	32.55813953488372	0.7025845200272123	KL, TLE2, TGFB1, THRA, ATPIF1, AKR1C3, GLI1, SVIP, NFIA, ASB9, CAT, TIMP1, S100A9, UGT1A8	42	5798	16792	0.9653903644935035	1.0	1.0	0.9770220588235294
GOTERM_BP_ALL	GO:1901362~organic cyclic compound biosynthetic process	11	25.581395348837212	0.7033020187070227	TLE2, TGFB1, NFIA, THRA, ATPIF1, CAT, AKR1C3, GLI1, S100A9, CFTR, ATP6V0A1	42	4535	16792	0.9697695175093192	1.0	1.0	0.9770220588235294
GOTERM_BP_ALL	GO:0006259~DNA metabolic process	3	6.976744186046512	0.707587252791875	TGFB1, NFIA, GLI1	42	995	16792	1.2054558506819812	1.0	1.0	0.9770220588235294
GOTERM_BP_ALL	GO:0031323~regulation of cellular metabolic process	14	32.55813953488372	0.7151935036112762	KL, TLE2, TGFB1, THRA, BNIP3, ATPIF1, AKR1C3, GLI1, SVIP, NFIA, CAT, TIMP1, S100A9, UGT1A8	42	5844	16792	0.9577914670317134	1.0	1.0	0.9770220588235294
GOTERM_BP_ALL	GO:0010629~negative regulation of gene expression	4	9.30232558139535	0.7152800972124358	TLE2, TGFB1, NFIA, THRA	42	1485	16792	1.0769280102613437	1.0	1.0	0.9770220588235294
GOTERM_BP_ALL	GO:0051172~negative regulation of nitrogen compound metabolic process	4	9.30232558139535	0.7244444103181241	TLE2, TGFB1, NFIA, THRA	42	1506	16792	1.0619110858154681	1.0	1.0	0.9770220588235294
GOTERM_BP_ALL	GO:0045595~regulation of cell differentiation	4	9.30232558139535	0.7404677210842927	TGFB1, THRA, GLI1, OBSL1	42	1544	16792	1.0357759684184553	1.0	1.0	0.9770220588235294
GOTERM_BP_ALL	GO:0009968~negative regulation of signal transduction	3	6.976744186046512	0.7544477129923925	TLE2, TGFB1, GLI1	42	1089	16792	1.1014036468581923	1.0	1.0	0.9770220588235294
GOTERM_BP_ALL	GO:0045935~positive regulation of nucleobase-containing compound metabolic process	4	9.30232558139535	0.7843025416856895	TGFB1, NFIA, THRA, GLI1	42	1658	16792	0.9645585616635074	1.0	1.0	0.9770220588235294
GOTERM_BP_ALL	GO:0010648~negative regulation of cell communication	3	6.976744186046512	0.7944963798624833	TLE2, TGFB1, GLI1	42	1182	16792	1.0147449842881313	1.0	1.0	0.9770220588235294
GOTERM_BP_ALL	GO:0023057~negative regulation of signaling	3	6.976744186046512	0.7960866188243527	TLE2, TGFB1, GLI1	42	1186	16792	1.011322572874006	1.0	1.0	0.9770220588235294
GOTERM_BP_ALL	GO:0010628~positive regulation of gene expression	4	9.30232558139535	0.7961833352694878	TGFB1, NFIA, THRA, GLI1	42	1692	16792	0.9451761792187323	1.0	1.0	0.9770220588235294
GOTERM_BP_ALL	GO:0051173~positive regulation of nitrogen compound metabolic process	4	9.30232558139535	0.8205425202544545	TGFB1, NFIA, THRA, GLI1	42	1767	16792	0.9050583447866979	1.0	1.0	0.9770220588235294
GOTERM_BP_ALL	GO:0006366~transcription from RNA polymerase II promoter	4	9.30232558139535	0.8362843076449719	TGFB1, NFIA, THRA, GLI1	42	1820	16792	0.8787022501308215	1.0	1.0	0.9770220588235294
GOTERM_BP_ALL	GO:0006357~regulation of transcription from RNA polymerase II promoter	4	9.30232558139535	0.8405269112470972	TGFB1, NFIA, THRA, GLI1	42	1835	16792	0.8715193979499156	1.0	1.0	0.9770220588235294
GOTERM_BP_ALL	GO:0031326~regulation of cellular biosynthetic process	9	20.930232558139537	0.8570580675916367	TLE2, TGFB1, NFIA, THRA, CAT, AKR1C3, GLI1, S100A9, SVIP	42	4284	16792	0.8399359743897559	1.0	1.0	0.9770220588235294
GOTERM_BP_ALL	GO:0009889~regulation of biosynthetic process	9	20.930232558139537	0.8673464398961876	TLE2, TGFB1, NFIA, THRA, CAT, AKR1C3, GLI1, S100A9, SVIP	42	4339	16792	0.8292891713034602	1.0	1.0	0.9770220588235294
GOTERM_BP_ALL	GO:0018130~heterocycle biosynthetic process	9	20.930232558139537	0.8799537900533766	TLE2, TGFB1, NFIA, THRA, ATPIF1, CAT, GLI1, S100A9, ATP6V0A1	42	4411	16792	0.815752825727888	1.0	1.0	0.9770220588235294
GOTERM_BP_ALL	GO:0019438~aromatic compound biosynthetic process	9	20.930232558139537	0.8821284699662426	TLE2, TGFB1, NFIA, THRA, ATPIF1, CAT, GLI1, S100A9, ATP6V0A1	42	4424	16792	0.8133557220356497	1.0	1.0	0.9770220588235294
GOTERM_BP_ALL	GO:1901576~organic substance biosynthetic process	13	30.23255813953488	0.8862530330066253	KL, TLE2, TGFB1, THRA, ATPIF1, AKR1C3, GLI1, SVIP, NFIA, CAT, S100A9, CFTR, ATP6V0A1	42	6227	16792	0.8346754150511979	1.0	1.0	0.9770220588235294
GOTERM_BP_ALL	GO:2000112~regulation of cellular macromolecule biosynthetic process	8	18.6046511627907	0.8868239518778445	TLE2, TGFB1, NFIA, THRA, CAT, GLI1, S100A9, SVIP	42	3991	16792	0.8014222476763193	1.0	1.0	0.9770220588235294
GOTERM_BP_ALL	GO:0060255~regulation of macromolecule metabolic process	12	27.906976744186046	0.8898137135538368	KL, TLE2, TGFB1, NFIA, THRA, ATPIF1, ASB9, CAT, TIMP1, GLI1, S100A9, SVIP	42	5815	16792	0.8250583466404618	1.0	1.0	0.9770220588235294
GOTERM_BP_ALL	GO:0009058~biosynthetic process	13	30.23255813953488	0.8995887714915842	KL, TLE2, TGFB1, THRA, ATPIF1, AKR1C3, GLI1, SVIP, NFIA, CAT, S100A9, CFTR, ATP6V0A1	42	6320	16792	0.8223930078360459	1.0	1.0	0.9770220588235294
GOTERM_BP_ALL	GO:0006355~regulation of transcription, DNA-templated	7	16.27906976744186	0.9004143607330211	TLE2, TGFB1, NFIA, THRA, CAT, GLI1, S100A9	42	3603	16792	0.7767601073179756	1.0	1.0	0.9770220588235294
GOTERM_BP_ALL	GO:0006351~transcription, DNA-templated	7	16.27906976744186	0.9007252188124977	TLE2, TGFB1, NFIA, THRA, CAT, GLI1, S100A9	42	3605	16792	0.7763291724456772	1.0	1.0	0.9770220588235294
GOTERM_BP_ALL	GO:1903506~regulation of nucleic acid-templated transcription	7	16.27906976744186	0.9037906474271056	TLE2, TGFB1, NFIA, THRA, CAT, GLI1, S100A9	42	3625	16792	0.7720459770114942	1.0	1.0	0.9770220588235294
GOTERM_BP_ALL	GO:0019219~regulation of nucleobase-containing compound metabolic process	8	18.6046511627907	0.9043901730533785	TLE2, TGFB1, NFIA, THRA, ATPIF1, CAT, GLI1, S100A9	42	4104	16792	0.7793557968996565	1.0	1.0	0.9770220588235294
GOTERM_BP_ALL	GO:0010556~regulation of macromolecule biosynthetic process	8	18.6046511627907	0.9048248711172581	TLE2, TGFB1, NFIA, THRA, CAT, GLI1, S100A9, SVIP	42	4107	16792	0.7787865085162382	1.0	1.0	0.9770220588235294
GOTERM_BP_ALL	GO:2001141~regulation of RNA biosynthetic process	7	16.27906976744186	0.9066309420178543	TLE2, TGFB1, NFIA, THRA, CAT, GLI1, S100A9	42	3644	16792	0.7680204903036955	1.0	1.0	0.9770220588235294
GOTERM_BP_ALL	GO:0051252~regulation of RNA metabolic process	7	16.27906976744186	0.9227711525457829	TLE2, TGFB1, NFIA, THRA, CAT, GLI1, S100A9	42	3762	16792	0.7439305334042176	1.0	1.0	0.9770220588235294
GOTERM_BP_ALL	GO:0097659~nucleic acid-templated transcription	7	16.27906976744186	0.9239006796872073	TLE2, TGFB1, NFIA, THRA, CAT, GLI1, S100A9	42	3771	16792	0.7421550428710333	1.0	1.0	0.9770220588235294
GOTERM_BP_ALL	GO:0044249~cellular biosynthetic process	12	27.906976744186046	0.9282287199037249	KL, TLE2, TGFB1, NFIA, THRA, ATPIF1, CAT, AKR1C3, GLI1, S100A9, SVIP, ATP6V0A1	42	6118	16792	0.7841965161350581	1.0	1.0	0.9770220588235294
GOTERM_BP_ALL	GO:0043170~macromolecule metabolic process	19	44.18604651162791	0.9335113595856822	CFD, KL, BNIP3L, TLE2, TGFB1, THRA, BNIP3, ATPIF1, AKR1C3, GLI1, SVIP, NFIA, ASB9, CAT, HYAL3, UQCRC1, CPE, TIMP1, S100A9	42	9130	16792	0.8320242006988995	1.0	1.0	0.9770220588235294
GOTERM_BP_ALL	GO:0034654~nucleobase-containing compound biosynthetic process	8	18.6046511627907	0.9358152316616647	TLE2, TGFB1, NFIA, THRA, CAT, GLI1, S100A9, ATP6V0A1	42	4357	16792	0.7341005716034406	1.0	1.0	0.9770220588235294
GOTERM_BP_ALL	GO:0032774~RNA biosynthetic process	7	16.27906976744186	0.9391516650103793	TLE2, TGFB1, NFIA, THRA, CAT, GLI1, S100A9	42	3905	16792	0.7166880068288518	1.0	1.0	0.9770220588235294
GOTERM_BP_ALL	GO:0051171~regulation of nitrogen compound metabolic process	8	18.6046511627907	0.9405822576973142	TLE2, TGFB1, NFIA, THRA, ATPIF1, CAT, GLI1, S100A9	42	4404	16792	0.726266164958263	1.0	1.0	0.9770220588235294
GOTERM_BP_ALL	GO:0044271~cellular nitrogen compound biosynthetic process	9	20.930232558139537	0.9469472939794618	TLE2, TGFB1, NFIA, THRA, ATPIF1, CAT, GLI1, S100A9, ATP6V0A1	42	4947	16792	0.7273672355540154	1.0	1.0	0.9770220588235294
GOTERM_BP_ALL	GO:0010467~gene expression	9	20.930232558139537	0.9714056255073227	TLE2, TGFB1, NFIA, THRA, CAT, UQCRC1, CPE, GLI1, S100A9	42	5306	16792	0.6781541112487212	1.0	1.0	0.9770220588235294
GOTERM_BP_ALL	GO:0010468~regulation of gene expression	7	16.27906976744186	0.9723761897524733	TLE2, TGFB1, NFIA, THRA, CAT, GLI1, S100A9	42	4345	16792	0.6441120061373224	1.0	1.0	0.9770220588235294
GOTERM_BP_ALL	GO:0034645~cellular macromolecule biosynthetic process	8	18.6046511627907	0.9799291099287274	TLE2, TGFB1, NFIA, THRA, CAT, GLI1, S100A9, SVIP	42	5012	16792	0.6381636453464067	1.0	1.0	0.9799291099287274
GOTERM_BP_ALL	GO:0016070~RNA metabolic process	7	16.27906976744186	0.9847161069427092	TLE2, TGFB1, NFIA, THRA, CAT, GLI1, S100A9	42	4648	16792	0.6021227768215719	1.0	1.0	0.9847161069427092
GOTERM_BP_ALL	GO:0009059~macromolecule biosynthetic process	8	18.6046511627907	0.9853975617770595	TLE2, TGFB1, NFIA, THRA, CAT, GLI1, S100A9, SVIP	42	5175	16792	0.6180630319760754	1.0	1.0	0.9853975617770595
GOTERM_BP_ALL	GO:0044260~cellular macromolecule metabolic process	15	34.883720930232556	0.9860856595084045	KL, BNIP3L, TLE2, TGFB1, THRA, BNIP3, ATPIF1, GLI1, SVIP, NFIA, ASB9, CAT, CPE, TIMP1, S100A9	42	8387	16792	0.7150522066463404	1.0	1.0	0.9860856595084045
GOTERM_BP_ALL	GO:0090304~nucleic acid metabolic process	7	16.27906976744186	0.9948235244001039	TLE2, TGFB1, NFIA, THRA, CAT, GLI1, S100A9	42	5158	16792	0.5425875662401447	1.0	1.0	0.9948235244001039
Annotation Cluster 25	Enrichment Score: 0.6207768489384294
Category	Term	Count	%	PValue	Genes	List Total	Pop Hits	Pop Total	Fold Enrichment	Bonferroni	Benjamini	FDR
GOTERM_BP_ALL	GO:0009611~response to wounding	5	11.627906976744185	0.0726460742657069	TGFB1, TFF1, TIMP1, GLI1, S100A9	42	649	16792	3.0801966395186735	1.0	0.6769569778058849	0.6610980867318839
GOTERM_BP_ALL	GO:0050678~regulation of epithelial cell proliferation	3	6.976744186046512	0.1661846785501929	TGFB1, ATPIF1, GLI1	42	300	16792	3.998095238095238	1.0	1.0	0.9770220588235294
GOTERM_BP_ALL	GO:0050673~epithelial cell proliferation	3	6.976744186046512	0.20760735833478616	TGFB1, ATPIF1, GLI1	42	347	16792	3.456566488266776	1.0	1.0	0.9770220588235294
GOTERM_BP_ALL	GO:0042127~regulation of cell proliferation	6	13.953488372093023	0.32783223019578395	TGFB1, ATPIF1, AKR1C3, TFF1, TIMP1, GLI1	42	1552	16792	1.5456553755522826	1.0	1.0	0.9770220588235294
GOTERM_BP_ALL	GO:0008285~negative regulation of cell proliferation	3	6.976744186046512	0.47567391536211473	TGFB1, ATPIF1, TFF1	42	651	16792	1.8424402018872066	1.0	1.0	0.9770220588235294
GOTERM_BP_ALL	GO:0008283~cell proliferation	6	13.953488372093023	0.48231642025518934	TGFB1, ATPIF1, AKR1C3, TFF1, TIMP1, GLI1	42	1861	16792	1.2890151224380133	1.0	1.0	0.9770220588235294
Annotation Cluster 26	Enrichment Score: 0.4458264660407877
Category	Term	Count	%	PValue	Genes	List Total	Pop Hits	Pop Total	Fold Enrichment	Bonferroni	Benjamini	FDR
GOTERM_BP_ALL	GO:0008015~blood circulation	3	6.976744186046512	0.351524508377521	TGFB1, KCND1, THRA	42	506	16792	2.370412196499153	1.0	1.0	0.9770220588235294
GOTERM_BP_ALL	GO:0003013~circulatory system process	3	6.976744186046512	0.3550951656871251	TGFB1, KCND1, THRA	42	510	16792	2.3518207282913166	1.0	1.0	0.9770220588235294
GOTERM_BP_ALL	GO:0003008~system process	7	16.27906976744186	0.36831570072416775	TGFB1, KCND1, THRA, SCNN1A, AKR1C3, RDH5, TFF1	42	2014	16792	1.3896060906984442	1.0	1.0	0.9770220588235294
Annotation Cluster 27	Enrichment Score: 0.4109860128623197
Category	Term	Count	%	PValue	Genes	List Total	Pop Hits	Pop Total	Fold Enrichment	Bonferroni	Benjamini	FDR
GOTERM_BP_ALL	GO:0009887~organ morphogenesis	5	11.627906976744185	0.22191155570614313	TLE2, TGFB1, THRA, CPE, GLI1	42	992	16792	2.015168970814132	1.0	1.0	0.9770220588235294
GOTERM_BP_ALL	GO:0016055~Wnt signaling pathway	3	6.976744186046512	0.3173373312709664	TLE2, CPE, GLI1	42	468	16792	2.5628815628815627	1.0	1.0	0.9770220588235294
GOTERM_BP_ALL	GO:0198738~cell-cell signaling by wnt	3	6.976744186046512	0.3182421958630026	TLE2, CPE, GLI1	42	469	16792	2.557416996649406	1.0	1.0	0.9770220588235294
GOTERM_BP_ALL	GO:1905114~cell surface receptor signaling pathway involved in cell-cell signaling	3	6.976744186046512	0.37019856866355083	TLE2, CPE, GLI1	42	527	16792	2.2759555435077257	1.0	1.0	0.9770220588235294
GOTERM_BP_ALL	GO:0007267~cell-cell signaling	5	11.627906976744185	0.5137979301592135	TLE2, CPE, GLI1, S100A9, CFTR	42	1517	16792	1.317763756788147	1.0	1.0	0.9770220588235294
GOTERM_BP_ALL	GO:0007166~cell surface receptor signaling pathway	6	13.953488372093023	0.8024130655784145	KL, TLE2, TGFB1, CPE, GLI1, ATP6V0A1	42	2669	16792	0.8987849917036879	1.0	1.0	0.9770220588235294
Annotation Cluster 28	Enrichment Score: 0.38242693217513846
Category	Term	Count	%	PValue	Genes	List Total	Pop Hits	Pop Total	Fold Enrichment	Bonferroni	Benjamini	FDR
GOTERM_BP_ALL	GO:0009057~macromolecule catabolic process	8	18.6046511627907	0.02485365805070701	BNIP3L, TGFB1, BNIP3, HYAL3, ATPIF1, ASB9, TIMP1, SVIP	42	1201	16792	2.663177510804488	1.0	0.4186792829372502	0.4088709947287983
GOTERM_BP_ALL	GO:0009894~regulation of catabolic process	5	11.627906976744185	0.034913824547461475	THRA, ATPIF1, ASB9, TIMP1, SVIP	42	509	16792	3.927402002058191	1.0	0.4735949876267381	0.4625002038100345
GOTERM_BP_ALL	GO:0030163~protein catabolic process	6	13.953488372093023	0.04625474745491215	BNIP3L, BNIP3, ATPIF1, ASB9, TIMP1, SVIP	42	811	16792	2.9579002994539367	1.0	0.5341622145581613	0.5216485384247362
GOTERM_BP_ALL	GO:0042176~regulation of protein catabolic process	4	9.30232558139535	0.06116098099278194	ATPIF1, ASB9, TIMP1, SVIP	42	370	16792	4.322265122265122	1.0	0.6024771747569515	0.5883631022201556
GOTERM_BP_ALL	GO:0006508~proteolysis	8	18.6046511627907	0.11356050774029798	CFD, TGFB1, ATPIF1, UQCRC1, CPE, TIMP1, S100A9, SVIP	42	1693	16792	1.8892357888223215	1.0	0.8766710118816621	0.8561334732477784
GOTERM_BP_ALL	GO:0055065~metal ion homeostasis	4	9.30232558139535	0.15469109050054639	KL, TGFB1, SCNN1A, S100A9	42	558	16792	2.8660180918245435	1.0	1.0	0.9770220588235294
GOTERM_BP_ALL	GO:0031329~regulation of cellular catabolic process	3	6.976744186046512	0.2346295871258978	ATPIF1, TIMP1, SVIP	42	377	16792	3.1815081470253883	1.0	1.0	0.9770220588235294
GOTERM_BP_ALL	GO:0030162~regulation of proteolysis	4	9.30232558139535	0.24864803344027744	ATPIF1, TIMP1, S100A9, SVIP	42	708	16792	2.2588108689803605	1.0	1.0	0.9770220588235294
GOTERM_BP_ALL	GO:0072507~divalent inorganic cation homeostasis	3	6.976744186046512	0.2855542988655859	KL, TGFB1, S100A9	42	433	16792	2.7700428901352687	1.0	1.0	0.9770220588235294
GOTERM_BP_ALL	GO:0051247~positive regulation of protein metabolic process	6	13.953488372093023	0.30609777836601093	KL, TGFB1, ATPIF1, ASB9, S100A9, SVIP	42	1508	16792	1.5907540735126942	1.0	1.0	0.9770220588235294
GOTERM_BP_ALL	GO:0010604~positive regulation of macromolecule metabolic process	9	20.930232558139537	0.3964495339324149	KL, TGFB1, NFIA, THRA, ATPIF1, ASB9, GLI1, S100A9, SVIP	42	2856	16792	1.259903961584634	1.0	1.0	0.9770220588235294
GOTERM_BP_ALL	GO:0032270~positive regulation of cellular protein metabolic process	5	11.627906976744185	0.4608051282467762	KL, TGFB1, ATPIF1, S100A9, SVIP	42	1420	16792	1.4077800134138163	1.0	1.0	0.9770220588235294
GOTERM_BP_ALL	GO:0044092~negative regulation of molecular function	4	9.30232558139535	0.5087990589186526	ATPIF1, CAT, TIMP1, UGT1A8	42	1100	16792	1.453852813852814	1.0	1.0	0.9770220588235294
GOTERM_BP_ALL	GO:0065009~regulation of molecular function	8	18.6046511627907	0.563001106228982	KL, TGFB1, ATPIF1, CAT, TIMP1, UGT1A8, S100A9, CFTR	42	2863	16792	1.117176454934052	1.0	1.0	0.9770220588235294
GOTERM_BP_ALL	GO:0051246~regulation of protein metabolic process	7	16.27906976744186	0.5902675286367982	KL, TGFB1, ATPIF1, ASB9, TIMP1, S100A9, SVIP	42	2512	16792	1.1141188959660298	1.0	1.0	0.9770220588235294
GOTERM_BP_ALL	GO:0043086~negative regulation of catalytic activity	3	6.976744186046512	0.6143975019691903	ATPIF1, TIMP1, UGT1A8	42	839	16792	1.4295930529541971	1.0	1.0	0.9770220588235294
GOTERM_BP_ALL	GO:0051336~regulation of hydrolase activity	4	9.30232558139535	0.6443889499295447	KL, ATPIF1, TIMP1, S100A9	42	1337	16792	1.196139188659757	1.0	1.0	0.9770220588235294
GOTERM_BP_ALL	GO:0044093~positive regulation of molecular function	5	11.627906976744185	0.671444313124859	KL, TGFB1, CAT, S100A9, CFTR	42	1840	16792	1.086438923395445	1.0	1.0	0.9770220588235294
GOTERM_BP_ALL	GO:0032268~regulation of cellular protein metabolic process	6	13.953488372093023	0.6962466258239794	KL, TGFB1, ATPIF1, TIMP1, S100A9, SVIP	42	2346	16792	1.0225307514310071	1.0	1.0	0.9770220588235294
GOTERM_BP_ALL	GO:0050790~regulation of catalytic activity	6	13.953488372093023	0.7003814526483227	KL, TGFB1, ATPIF1, TIMP1, UGT1A8, S100A9	42	2357	16792	1.0177586520395174	1.0	1.0	0.9770220588235294
GOTERM_BP_ALL	GO:0032269~negative regulation of cellular protein metabolic process	3	6.976744186046512	0.7059801813601447	TGFB1, TIMP1, SVIP	42	992	16792	1.209101382488479	1.0	1.0	0.9770220588235294
GOTERM_BP_ALL	GO:0043603~cellular amide metabolic process	3	6.976744186046512	0.7070523467953371	TGFB1, CPE, S100A9	42	994	16792	1.206668582926128	1.0	1.0	0.9770220588235294
GOTERM_BP_ALL	GO:0051248~negative regulation of protein metabolic process	3	6.976744186046512	0.7353227453188551	TGFB1, TIMP1, SVIP	42	1049	16792	1.1434018793408687	1.0	1.0	0.9770220588235294
GOTERM_BP_ALL	GO:0031401~positive regulation of protein modification process	3	6.976744186046512	0.7784307474778267	KL, TGFB1, SVIP	42	1143	16792	1.0493688288963878	1.0	1.0	0.9770220588235294
GOTERM_BP_ALL	GO:0019538~protein metabolic process	12	27.906976744186046	0.826551858043741	CFD, KL, BNIP3L, TGFB1, BNIP3, ATPIF1, ASB9, UQCRC1, CPE, TIMP1, S100A9, SVIP	42	5457	16792	0.879185318987408	1.0	1.0	0.9770220588235294
GOTERM_BP_ALL	GO:0080134~regulation of response to stress	3	6.976744186046512	0.832215443874522	TGFB1, S100A9, SVIP	42	1285	16792	0.9334074485825459	1.0	1.0	0.9770220588235294
GOTERM_BP_ALL	GO:0044267~cellular protein metabolic process	10	23.25581395348837	0.8857733912441368	KL, BNIP3L, TGFB1, BNIP3, ATPIF1, ASB9, CPE, TIMP1, S100A9, SVIP	42	4900	16792	0.8159378036929057	1.0	1.0	0.9770220588235294
GOTERM_BP_ALL	GO:0043085~positive regulation of catalytic activity	3	6.976744186046512	0.9046263630233853	KL, TGFB1, S100A9	42	1559	16792	0.7693576468432144	1.0	1.0	0.9770220588235294
GOTERM_BP_ALL	GO:0019220~regulation of phosphate metabolic process	3	6.976744186046512	0.9144633620511551	KL, TGFB1, ATPIF1	42	1610	16792	0.7449866903283052	1.0	1.0	0.9770220588235294
GOTERM_BP_ALL	GO:0051174~regulation of phosphorus metabolic process	3	6.976744186046512	0.914646675229887	KL, TGFB1, ATPIF1	42	1611	16792	0.744524252904141	1.0	1.0	0.9770220588235294
GOTERM_BP_ALL	GO:0031399~regulation of protein modification process	3	6.976744186046512	0.923865434336992	KL, TGFB1, SVIP	42	1664	16792	0.7208104395604394	1.0	1.0	0.9770220588235294
GOTERM_BP_ALL	GO:0036211~protein modification process	6	13.953488372093023	0.9716828137868915	KL, TGFB1, ASB9, CPE, S100A9, SVIP	42	3818	16792	0.6283020279877273	1.0	1.0	0.9770220588235294
GOTERM_BP_ALL	GO:0006464~cellular protein modification process	6	13.953488372093023	0.9716828137868915	KL, TGFB1, ASB9, CPE, S100A9, SVIP	42	3818	16792	0.6283020279877273	1.0	1.0	0.9770220588235294
GOTERM_BP_ALL	GO:0043412~macromolecule modification	6	13.953488372093023	0.9827076424361193	KL, TGFB1, ASB9, CPE, S100A9, SVIP	42	4065	16792	0.590124758390441	1.0	1.0	0.9827076424361193
