# Supplementary material for: Transcriptogram analysis reveals relationship between viral titer and gene sets responses during Corona-virus infection
Source: NAR Genom Bioinform. 2022 Mar 15;4(1):lqac020. doi: 10.1093/nargab/lqac020 (PMC8923009; doi:10.1093/nargab/lqac020)
Supplement: lqac020_Supplemental_Files [file lqac020_supplemental_files.zip › AF4B-ClusterB-R-GOBP-KEGGannotations.txt]

Annotation Cluster 1	Enrichment Score: 4.690795664724071
Category	Term	Count	%	PValue	Genes	List Total	Pop Hits	Pop Total	Fold Enrichment	Bonferroni	Benjamini	FDR
GOTERM_BP_ALL	GO:0044700~single organism signaling	36	69.23076923076923	4.3059417616560405E-6	ERRFI1, NUMBL, NPR1, SERPINE1, HNF4G, TWIST1, SIRPB1, SPN, GPR132, OR1S2, THPO, CXCR3, DNER, CCL4, CCL3, FFAR2, LBP, CCL17, CCR10, SLC18A3, SRGN, EGR1, EGR3, NR0B1, FOS, TNFRSF1B, OR52K2, GDF6, ESR1, BMP6, DUSP7, KISS1, IRF8, OR2A7, KCNQ5, INHA	52	6207	16792	1.8729226307766667	0.009257735070287598	0.0010301077374842713	9.232322705104517E-4
GOTERM_BP_ALL	GO:0023052~signaling	36	69.23076923076923	5.378880061906705E-6	ERRFI1, NUMBL, NPR1, SERPINE1, HNF4G, TWIST1, SIRPB1, SPN, GPR132, OR1S2, THPO, CXCR3, DNER, CCL4, CCL3, FFAR2, LBP, CCL17, CCR10, SLC18A3, SRGN, EGR1, EGR3, NR0B1, FOS, TNFRSF1B, OR52K2, GDF6, ESR1, BMP6, DUSP7, KISS1, IRF8, OR2A7, KCNQ5, INHA	52	6260	16792	1.8570656180879823	0.011551179062579298	0.0010301077374842713	9.232322705104517E-4
GOTERM_BP_ALL	GO:0007154~cell communication	36	69.23076923076923	5.7254714450260566E-6	ERRFI1, NUMBL, NPR1, SERPINE1, HNF4G, TWIST1, SIRPB1, SPN, GPR132, OR1S2, THPO, CXCR3, DNER, CCL4, CCL3, FFAR2, LBP, CCL17, CCR10, SLC18A3, SRGN, EGR1, EGR3, NR0B1, FOS, TNFRSF1B, OR52K2, GDF6, ESR1, BMP6, DUSP7, KISS1, IRF8, OR2A7, KCNQ5, INHA	52	6275	16792	1.8526264174072937	0.012290895988280592	0.0010301077374842713	9.232322705104517E-4
GOTERM_BP_ALL	GO:0007165~signal transduction	33	63.46153846153846	3.2540122178179314E-5	ERRFI1, NUMBL, NPR1, SERPINE1, HNF4G, TWIST1, SIRPB1, SPN, GPR132, OR1S2, THPO, CXCR3, DNER, CCL4, CCL3, FFAR2, LBP, CCL17, CCR10, SRGN, EGR1, NR0B1, FOS, TNFRSF1B, OR52K2, GDF6, ESR1, BMP6, DUSP7, KISS1, IRF8, OR2A7, INHA	52	5775	16792	1.845274725274725	0.06787449141353785	0.0031821308229998428	0.0028519792230220914
GOTERM_BP_ALL	GO:0050896~response to stimulus	40	76.92307692307693	7.747576986795904E-5	ERRFI1, NUMBL, NPR1, SERPINE1, HNF4G, TWIST1, CD1A, SIRPB1, SPN, HSD11B2, GPR132, OR1S2, THPO, CXCR3, DNER, CCL4, CCL3, FFAR2, LBP, JUNB, CCL17, CCR10, SRGN, EGR1, ARNT2, EGR3, NR0B1, FOS, TNFRSF1B, OR52K2, GDF6, ESR1, BMP6, DUSP7, KISS1, LOX, IRF8, OR2A7, CRYAA, INHA	52	8329	16792	1.5508372045771495	0.15410001376444038	0.005002292024470127	0.004483295538374107
GOTERM_BP_ALL	GO:0051716~cellular response to stimulus	35	67.3076923076923	2.1432343775886455E-4	ERRFI1, NUMBL, NPR1, SERPINE1, HNF4G, TWIST1, SIRPB1, SPN, GPR132, OR1S2, THPO, CXCR3, DNER, CCL4, CCL3, FFAR2, LBP, JUNB, CCL17, CCR10, SRGN, EGR1, EGR3, NR0B1, FOS, TNFRSF1B, OR52K2, GDF6, ESR1, BMP6, DUSP7, KISS1, IRF8, OR2A7, INHA	52	6927	16792	1.631630964675573	0.3705999670166421	0.009047033739241149	0.008108388274864115
Annotation Cluster 2	Enrichment Score: 3.553010206635724
Category	Term	Count	%	PValue	Genes	List Total	Pop Hits	Pop Total	Fold Enrichment	Bonferroni	Benjamini	FDR
GOTERM_BP_ALL	GO:0065007~biological regulation	48	92.3076923076923	6.434053910658389E-5	ERRFI1, NUMBL, NPR1, ELN, SERPINE1, HNF4G, TWIST1, CD1A, SIRPB1, CYP17A1, SPN, HSD11B2, GPR132, KCNV2, OR1S2, THPO, CXCR3, DNER, CCL4, CCL3, FFAR2, LBP, JUNB, CCL17, CCR10, SLC18A3, SRGN, EGR1, KCNF1, ARNT2, EGR3, TMOD4, NR0B1, FOS, TNFRSF1B, OR52K2, KCNAB3, GDF6, ZNF14, ESR1, BMP6, DUSP7, KISS1, IRF8, OR2A7, KCNQ5, CRYAA, INHA	52	11548	16792	1.3422504063307668	0.12975459773849507	0.004340975747847331	0.0038905919741012446
GOTERM_BP_ALL	GO:0050794~regulation of cellular process	44	84.61538461538461	5.641457665373404E-4	ERRFI1, NUMBL, NPR1, ELN, SERPINE1, HNF4G, TWIST1, SIRPB1, SPN, GPR132, KCNV2, OR1S2, THPO, CXCR3, DNER, CCL4, CCL3, FFAR2, LBP, JUNB, CCL17, CCR10, SRGN, EGR1, KCNF1, ARNT2, EGR3, TMOD4, NR0B1, FOS, TNFRSF1B, OR52K2, KCNAB3, GDF6, ZNF14, ESR1, BMP6, DUSP7, KISS1, IRF8, OR2A7, KCNQ5, CRYAA, INHA	52	10489	16792	1.3546205915354548	0.7044445188614352	0.015224883874426474	0.01364527572812192
GOTERM_BP_ALL	GO:0050789~regulation of biological process	45	86.53846153846155	6.04078461420546E-4	ERRFI1, NUMBL, NPR1, ELN, SERPINE1, HNF4G, TWIST1, CD1A, SIRPB1, SPN, GPR132, KCNV2, OR1S2, THPO, CXCR3, DNER, CCL4, CCL3, FFAR2, LBP, JUNB, CCL17, CCR10, SRGN, EGR1, KCNF1, ARNT2, EGR3, TMOD4, NR0B1, FOS, TNFRSF1B, OR52K2, KCNAB3, GDF6, ZNF14, ESR1, BMP6, DUSP7, KISS1, IRF8, OR2A7, KCNQ5, CRYAA, INHA	52	10922	16792	1.3304832870846424	0.7288827077759239	0.016101301212431588	0.014430763245046377
Annotation Cluster 3	Enrichment Score: 3.514132133228414
Category	Term	Count	%	PValue	Genes	List Total	Pop Hits	Pop Total	Fold Enrichment	Bonferroni	Benjamini	FDR
GOTERM_BP_ALL	GO:0032602~chemokine production	5	9.615384615384617	8.240286926171961E-5	EGR1, CXCR3, TWIST1, FFAR2, LBP	52	76	16792	21.244939271255063	0.16305551048264133	0.005083079849601504	0.004555701486326499
GOTERM_BP_ALL	GO:0001819~positive regulation of cytokine production	8	15.384615384615385	1.5553461429398865E-4	SPN, EGR1, SERPINE1, CCL3, IRF8, TWIST1, FFAR2, LBP	52	386	16792	6.692706257473097	0.2853632418092854	0.007144664516185564	0.006403393162954639
GOTERM_BP_ALL	GO:0032722~positive regulation of chemokine production	4	7.6923076923076925	5.252012022953198E-4	EGR1, TWIST1, FFAR2, LBP	52	52	16792	24.840236686390533	0.678491920348727	0.014353283490577158	0.01286410539799296
GOTERM_BP_ALL	GO:0032642~regulation of chemokine production	4	7.6923076923076925	0.0013042966081105048	EGR1, TWIST1, FFAR2, LBP	52	71	16792	18.192849404117013	0.9403415545747928	0.02583464565973009	0.023154256299943363
Annotation Cluster 4	Enrichment Score: 2.6188980517971565
Category	Term	Count	%	PValue	Genes	List Total	Pop Hits	Pop Total	Fold Enrichment	Bonferroni	Benjamini	FDR
GOTERM_BP_ALL	GO:0001816~cytokine production	12	23.076923076923077	2.3405025446520767E-6	SRGN, SPN, EGR1, ERRFI1, CXCR3, SERPINE1, CCL3, IRF8, TWIST1, FFAR2, LBP, INHA	52	631	16792	6.141167865415093	0.005042733923468989	7.730819407407073E-4	6.928733466110554E-4
GOTERM_BP_ALL	GO:0001817~regulation of cytokine production	11	21.153846153846153	7.609649940223703E-6	SRGN, SPN, EGR1, ERRFI1, SERPINE1, CCL3, IRF8, TWIST1, FFAR2, LBP, INHA	52	577	16792	6.156245833888814	0.016302557564527587	0.0012637872477648442	0.0011326671257179128
GOTERM_BP_ALL	GO:0001819~positive regulation of cytokine production	8	15.384615384615385	1.5553461429398865E-4	SPN, EGR1, SERPINE1, CCL3, IRF8, TWIST1, FFAR2, LBP	52	386	16792	6.692706257473097	0.2853632418092854	0.007144664516185564	0.006403393162954639
GOTERM_BP_ALL	GO:0032640~tumor necrosis factor production	5	9.615384615384617	2.4799706892739376E-4	SPN, ERRFI1, CCL3, TWIST1, LBP	52	101	16792	15.986290936785986	0.41476400486833054	0.009561172710968627	0.008569184435259053
GOTERM_BP_ALL	GO:0032680~regulation of tumor necrosis factor production	5	9.615384615384617	2.8777092458893283E-4	SPN, ERRFI1, CCL3, TWIST1, LBP	52	105	16792	15.377289377289378	0.46295567788252057	0.010346497772105702	0.00927303065726009
GOTERM_BP_ALL	GO:1903555~regulation of tumor necrosis factor superfamily cytokine production	5	9.615384615384617	3.2046626700474E-4	SPN, ERRFI1, CCL3, TWIST1, LBP	52	108	16792	14.950142450142453	0.49958527529389174	0.010810729225988025	0.009689097291471434
GOTERM_BP_ALL	GO:0071706~tumor necrosis factor superfamily cytokine production	5	9.615384615384617	3.5574494092541345E-4	SPN, ERRFI1, CCL3, TWIST1, LBP	52	111	16792	14.546084546084547	0.536313120696458	0.011131207644318372	0.00997632551725616
GOTERM_BP_ALL	GO:0032760~positive regulation of tumor necrosis factor production	4	7.6923076923076925	7.611052294536587E-4	SPN, CCL3, TWIST1, LBP	52	59	16792	21.893089960886574	0.8069127726329651	0.018743363731181607	0.01679870718843743
GOTERM_BP_ALL	GO:1903557~positive regulation of tumor necrosis factor superfamily cytokine production	4	7.6923076923076925	8.39013279367148E-4	SPN, CCL3, TWIST1, LBP	52	61	16792	21.175283732660784	0.8368408815769612	0.019477738388749166	0.01745688919973582
GOTERM_BP_ALL	GO:0001818~negative regulation of cytokine production	5	9.615384615384617	0.004643654977660091	SRGN, ERRFI1, TWIST1, LBP, INHA	52	223	16792	7.240427733701277	0.9999569718374678	0.058629538577591435	0.05254662211562734
GOTERM_BP_ALL	GO:0080134~regulation of response to stress	11	21.153846153846153	0.0047143729739225725	SPN, ERRFI1, SERPINE1, CCL4, CCL3, TWIST1, FFAR2, LBP, GDF6, TNFRSF1B, ESR1	52	1285	16792	2.7643220592636935	0.9999630935663856	0.05917634448080718	0.05303669595662894
GOTERM_BP_ALL	GO:0032720~negative regulation of tumor necrosis factor production	3	5.769230769230769	0.008237229793357509	ERRFI1, TWIST1, LBP	52	45	16792	21.52820512820513	0.9999999825879159	0.08349379870356273	0.0748311720664168
GOTERM_BP_ALL	GO:1903556~negative regulation of tumor necrosis factor superfamily cytokine production	3	5.769230769230769	0.008959731381215148	ERRFI1, TWIST1, LBP	52	47	16792	20.612111292962357	0.9999999963924613	0.08832904133353198	0.07916474987512014
GOTERM_BP_ALL	GO:0043903~regulation of symbiosis, encompassing mutualism through parasitism	5	9.615384615384617	0.010864256170725135	SPN, CCL4, CCL3, IRF8, LBP	52	285	16792	5.66531713900135	0.9999999999434106	0.10066922348753461	0.09022461669679457
GOTERM_BP_ALL	GO:2000147~positive regulation of cell motility	5	9.615384615384617	0.03530708972086552	SERPINE1, CCL4, CCL3, TWIST1, LBP	52	409	16792	3.9477148768102315	1.0	0.23029609277144608	0.20640247314161567
GOTERM_BP_ALL	GO:0051272~positive regulation of cellular component movement	5	9.615384615384617	0.03834220673997192	SERPINE1, CCL4, CCL3, TWIST1, LBP	52	420	16792	3.8443223443223444	1.0	0.24026816870652004	0.215339928877775
GOTERM_BP_ALL	GO:0044403~symbiosis, encompassing mutualism through parasitism	5	9.615384615384617	0.35986951216706364	SPN, CCL4, CCL3, IRF8, LBP	52	998	16792	1.6178510867889626	1.0	1.0	0.896663577386469
GOTERM_BP_ALL	GO:0044419~interspecies interaction between organisms	5	9.615384615384617	0.35986951216706364	SPN, CCL4, CCL3, IRF8, LBP	52	998	16792	1.6178510867889626	1.0	1.0	0.896663577386469
GOTERM_BP_ALL	GO:0002252~immune effector process	4	7.6923076923076925	0.3932048997131046	SPN, CCL3, FFAR2, LBP	52	742	16792	1.740825212523326	1.0	1.0	0.896663577386469
Annotation Cluster 5	Enrichment Score: 2.519100570077953
Category	Term	Count	%	PValue	Genes	List Total	Pop Hits	Pop Total	Fold Enrichment	Bonferroni	Benjamini	FDR
GOTERM_BP_ALL	GO:0043408~regulation of MAPK cascade	11	21.153846153846153	3.072018894660458E-5	KISS1, ERRFI1, THPO, CCL4, CCL3, INHA, GDF6, TNFRSF1B, CCL17, BMP6, DUSP7	52	678	16792	5.2391649648286815	0.06420292607717726	0.0031821308229998428	0.0028519792230220914
GOTERM_BP_ALL	GO:0031325~positive regulation of cellular metabolic process	22	42.30769230769231	3.614963220727256E-5	EGR1, ARNT2, NPR1, SERPINE1, TWIST1, FOS, GDF6, TNFRSF1B, ESR1, BMP6, DUSP7, SPN, KISS1, THPO, CXCR3, CCL4, CCL3, IRF8, LBP, INHA, JUNB, CCL17	52	2839	16792	2.502397919093939	0.07511383780586767	0.0031821308229998428	0.0028519792230220914
GOTERM_BP_ALL	GO:0045937~positive regulation of phosphate metabolic process	13	25.0	5.430898996119722E-5	NPR1, GDF6, TNFRSF1B, BMP6, DUSP7, SPN, KISS1, THPO, CXCR3, CCL4, CCL3, INHA, CCL17	52	1049	16792	4.001906577693041	0.11069107252027177	0.00378235836536209	0.0033899321153198912
GOTERM_BP_ALL	GO:0010562~positive regulation of phosphorus metabolic process	13	25.0	5.430898996119722E-5	NPR1, GDF6, TNFRSF1B, BMP6, DUSP7, SPN, KISS1, THPO, CXCR3, CCL4, CCL3, INHA, CCL17	52	1049	16792	4.001906577693041	0.11069107252027177	0.00378235836536209	0.0033899321153198912
GOTERM_BP_ALL	GO:0009893~positive regulation of metabolic process	22	42.30769230769231	1.0812899220317825E-4	EGR1, ARNT2, NPR1, SERPINE1, TWIST1, FOS, GDF6, TNFRSF1B, ESR1, BMP6, DUSP7, SPN, KISS1, THPO, CXCR3, CCL4, CCL3, IRF8, LBP, INHA, JUNB, CCL17	52	3052	16792	2.3277548139933457	0.20829881600671418	0.006143434057017417	0.005506042102977629
GOTERM_BP_ALL	GO:0010604~positive regulation of macromolecule metabolic process	21	40.38461538461539	1.3562451401632553E-4	EGR1, ARNT2, SERPINE1, TWIST1, FOS, GDF6, TNFRSF1B, ESR1, BMP6, DUSP7, SPN, KISS1, THPO, CXCR3, CCL4, CCL3, IRF8, LBP, INHA, JUNB, CCL17	52	2856	16792	2.3744343891402715	0.2539545961800348	0.006971745851458258	0.006248415110037855
GOTERM_BP_ALL	GO:0019220~regulation of phosphate metabolic process	15	28.846153846153843	2.2481133780953417E-4	ERRFI1, NPR1, TWIST1, GDF6, TNFRSF1B, BMP6, DUSP7, SPN, KISS1, THPO, CXCR3, CCL4, CCL3, INHA, CCL17	52	1610	16792	3.0086000955566172	0.3847010804433607	0.009047033739241149	0.008108388274864115
GOTERM_BP_ALL	GO:0051174~regulation of phosphorus metabolic process	15	28.846153846153843	2.2628060301946366E-4	ERRFI1, NPR1, TWIST1, GDF6, TNFRSF1B, BMP6, DUSP7, SPN, KISS1, THPO, CXCR3, CCL4, CCL3, INHA, CCL17	52	1611	16792	3.006732559805185	0.3866511448205767	0.009047033739241149	0.008108388274864115
GOTERM_BP_ALL	GO:0001934~positive regulation of protein phosphorylation	11	21.153846153846153	2.9238715435394777E-4	SPN, KISS1, THPO, CCL4, CCL3, INHA, GDF6, TNFRSF1B, CCL17, BMP6, DUSP7	52	890	16792	3.9911840968020744	0.46828550693755333	0.010346497772105702	0.00927303065726009
GOTERM_BP_ALL	GO:0001932~regulation of protein phosphorylation	13	25.0	4.1014568270615636E-4	ERRFI1, TWIST1, GDF6, TNFRSF1B, BMP6, DUSP7, SPN, KISS1, THPO, CCL4, CCL3, INHA, CCL17	52	1300	16792	3.229230769230769	0.5877380791380851	0.012471894774121008	0.011177914028681867
GOTERM_BP_ALL	GO:0042327~positive regulation of phosphorylation	11	21.153846153846153	4.2214464469614803E-4	SPN, KISS1, THPO, CCL4, CCL3, INHA, GDF6, TNFRSF1B, CCL17, BMP6, DUSP7	52	932	16792	3.8113238692637834	0.5982900424155722	0.012590394657256936	0.01128411934311819
GOTERM_BP_ALL	GO:0051247~positive regulation of protein metabolic process	14	26.923076923076923	4.345747088940232E-4	EGR1, GDF6, TNFRSF1B, ESR1, BMP6, DUSP7, SPN, KISS1, THPO, CCL4, CCL3, LBP, INHA, CCL17	52	1508	16792	2.9979596000816158	0.6089365257410049	0.012590394657256936	0.01128411934311819
GOTERM_BP_ALL	GO:0043410~positive regulation of MAPK cascade	8	15.384615384615385	6.187962238989091E-4	KISS1, THPO, CCL4, CCL3, GDF6, TNFRSF1B, CCL17, DUSP7	52	485	16792	5.3265662172878665	0.7373711750886685	0.01615068808990338	0.014475026148199649
GOTERM_BP_ALL	GO:0042325~regulation of phosphorylation	13	25.0	7.639722132209269E-4	ERRFI1, TWIST1, GDF6, TNFRSF1B, BMP6, DUSP7, SPN, KISS1, THPO, CCL4, CCL3, INHA, CCL17	52	1393	16792	3.0136396267049532	0.8081057130932743	0.018743363731181607	0.01679870718843743
GOTERM_BP_ALL	GO:0023051~regulation of signaling	20	38.46153846153847	0.0010810336130989457	EGR1, ERRFI1, NPR1, SERPINE1, TWIST1, NR0B1, GDF6, TNFRSF1B, ESR1, BMP6, DUSP7, KISS1, THPO, CXCR3, CCL4, CCL3, FFAR2, LBP, INHA, CCL17	52	3070	16792	2.1037334001503383	0.9033148676882288	0.022881878143927684	0.02050784354261235
GOTERM_BP_ALL	GO:0031399~regulation of protein modification process	14	26.923076923076923	0.0011054591778488368	EGR1, ERRFI1, TWIST1, GDF6, TNFRSF1B, BMP6, DUSP7, SPN, KISS1, THPO, CCL4, CCL3, INHA, CCL17	52	1664	16792	2.7169008875739644	0.9082889679267081	0.02317171228131688	0.02076760688483009
GOTERM_BP_ALL	GO:0048583~regulation of response to stimulus	22	42.30769230769231	0.0012977032613848871	EGR1, ERRFI1, SERPINE1, TWIST1, NR0B1, FOS, GDF6, TNFRSF1B, ESR1, CD1A, BMP6, DUSP7, SPN, KISS1, THPO, CXCR3, CCL4, CCL3, FFAR2, LBP, INHA, CCL17	52	3636	16792	1.9538800033849537	0.9394847195279736	0.02583464565973009	0.023154256299943363
GOTERM_BP_ALL	GO:1902531~regulation of intracellular signal transduction	14	26.923076923076923	0.0014529362950252047	ERRFI1, TWIST1, GDF6, TNFRSF1B, ESR1, BMP6, DUSP7, KISS1, THPO, CXCR3, CCL4, CCL3, INHA, CCL17	52	1714	16792	2.6376447356610715	0.9567442243648618	0.028007941615709082	0.02510206902565867
GOTERM_BP_ALL	GO:0031401~positive regulation of protein modification process	11	21.153846153846153	0.0020193041379898743	SPN, KISS1, THPO, CCL4, CCL3, INHA, GDF6, TNFRSF1B, CCL17, BMP6, DUSP7	52	1143	16792	3.107746147116226	0.9872994079918842	0.03332822226518468	0.02987036131687464
GOTERM_BP_ALL	GO:0009966~regulation of signal transduction	18	34.61538461538461	0.0020684793931522094	EGR1, ERRFI1, SERPINE1, TWIST1, NR0B1, GDF6, TNFRSF1B, ESR1, BMP6, DUSP7, KISS1, THPO, CXCR3, CCL4, CCL3, LBP, INHA, CCL17	52	2728	16792	2.130724114595082	0.9885817550285443	0.03358294271734038	0.03009865407969135
GOTERM_BP_ALL	GO:0051246~regulation of protein metabolic process	17	32.69230769230769	0.002344989535941792	EGR1, ERRFI1, SERPINE1, TWIST1, GDF6, TNFRSF1B, ESR1, BMP6, DUSP7, SPN, KISS1, THPO, CCL4, CCL3, LBP, INHA, CCL17	52	2512	16792	2.1853870651641354	0.9937246473254049	0.03668719136303137	0.032880831536575124
GOTERM_BP_ALL	GO:0010646~regulation of cell communication	19	36.53846153846153	0.002416707331441707	EGR1, ERRFI1, SERPINE1, TWIST1, NR0B1, GDF6, TNFRSF1B, ESR1, BMP6, DUSP7, KISS1, THPO, CXCR3, CCL4, CCL3, FFAR2, LBP, INHA, CCL17	52	3020	16792	2.0316352521650534	0.9946271980558896	0.03689523496292539	0.033067290251626046
GOTERM_BP_ALL	GO:0006468~protein phosphorylation	14	26.923076923076923	0.00291809930310471	ERRFI1, NPR1, TWIST1, GDF6, TNFRSF1B, BMP6, DUSP7, SPN, KISS1, THPO, CCL4, CCL3, INHA, CCL17	52	1852	16792	2.4411031732845987	0.9981861596710686	0.04285834282587122	0.038411715316378325
GOTERM_BP_ALL	GO:0032270~positive regulation of cellular protein metabolic process	12	23.076923076923077	0.0030737499826484524	SPN, KISS1, THPO, CCL4, CCL3, INHA, GDF6, TNFRSF1B, ESR1, CCL17, BMP6, DUSP7	52	1420	16792	2.7289274106175516	0.9987053626920612	0.04394851796382787	0.039388782890230165
GOTERM_BP_ALL	GO:0009967~positive regulation of signal transduction	12	23.076923076923077	0.00321084140514431	KISS1, THPO, CXCR3, CCL4, CCL3, LBP, INHA, GDF6, TNFRSF1B, CCL17, BMP6, DUSP7	52	1428	16792	2.713639301874596	0.999038076458313	0.04530853982814748	0.04060770012388392
GOTERM_BP_ALL	GO:0032268~regulation of cellular protein metabolic process	16	30.76923076923077	0.0032371589264241435	EGR1, ERRFI1, SERPINE1, TWIST1, GDF6, TNFRSF1B, ESR1, BMP6, DUSP7, SPN, KISS1, THPO, CCL4, CCL3, INHA, CCL17	52	2346	16792	2.2023739261590927	0.9990913997220371	0.04538328650746575	0.04067469170539427
GOTERM_BP_ALL	GO:0048522~positive regulation of cellular process	25	48.07692307692308	0.0032603364731517816	NUMBL, NPR1, SERPINE1, TWIST1, SPN, THPO, CXCR3, CCL4, CCL3, FFAR2, LBP, JUNB, CCL17, EGR1, ARNT2, EGR3, FOS, TNFRSF1B, GDF6, ESR1, BMP6, DUSP7, KISS1, IRF8, INHA	52	4744	16792	1.7017447139706836	0.9991359085703827	0.045413331906675465	0.04070161984224966
GOTERM_BP_ALL	GO:0000165~MAPK cascade	9	17.307692307692307	0.003595985861151576	KISS1, ERRFI1, THPO, CCL4, CCL3, GDF6, TNFRSF1B, CCL17, DUSP7	52	841	16792	3.4557760907344734	0.9995825428418621	0.04852333421391408	0.043488954008301876
GOTERM_BP_ALL	GO:0023014~signal transduction by protein phosphorylation	9	17.307692307692307	0.004632881337208862	KISS1, ERRFI1, THPO, CCL4, CCL3, GDF6, TNFRSF1B, CCL17, DUSP7	52	877	16792	3.3139198315937195	0.9999559540085736	0.058629538577591435	0.05254662211562734
GOTERM_BP_ALL	GO:1902533~positive regulation of intracellular signal transduction	9	17.307692307692307	0.00596467560111389	KISS1, THPO, CXCR3, CCL4, CCL3, GDF6, TNFRSF1B, CCL17, DUSP7	52	915	16792	3.176292559899117	0.999997556981805	0.06915487665141458	0.06197993808267124
GOTERM_BP_ALL	GO:0010647~positive regulation of cell communication	12	23.076923076923077	0.0061384000902277094	KISS1, THPO, CXCR3, CCL4, CCL3, LBP, INHA, GDF6, TNFRSF1B, CCL17, BMP6, DUSP7	52	1555	16792	2.4920108830076675	0.9999983251816555	0.06975160944632434	0.06251475881363483
GOTERM_BP_ALL	GO:0023056~positive regulation of signaling	12	23.076923076923077	0.0063772999076911795	KISS1, THPO, CXCR3, CCL4, CCL3, LBP, INHA, GDF6, TNFRSF1B, CCL17, BMP6, DUSP7	52	1563	16792	2.4792558688911854	0.999999003562074	0.07171140885783987	0.06427122563220017
GOTERM_BP_ALL	GO:0048584~positive regulation of response to stimulus	14	26.923076923076923	0.006436605963340815	SERPINE1, GDF6, TNFRSF1B, BMP6, DUSP7, KISS1, THPO, CXCR3, CCL4, CCL3, FFAR2, LBP, INHA, CCL17	52	2030	16792	2.2270557029177716	0.9999991240931624	0.07188630738372213	0.06442797813223823
GOTERM_BP_ALL	GO:0080090~regulation of primary metabolic process	27	51.92307692307693	0.011291253125271121	ERRFI1, NPR1, SERPINE1, HNF4G, TWIST1, SPN, THPO, CXCR3, CCL4, CCL3, LBP, JUNB, CCL17, EGR1, ARNT2, EGR3, NR0B1, FOS, TNFRSF1B, GDF6, ZNF14, ESR1, BMP6, DUSP7, KISS1, IRF8, INHA	52	5798	16792	1.5037811446918037	0.9999999999777314	0.10329582837906928	0.09257870676864245
GOTERM_BP_ALL	GO:0044710~single-organism metabolic process	21	40.38461538461539	0.01222323989078885	EGR1, ERRFI1, NPR1, B3GAT1, TWIST1, NR0B1, GDF6, TNFRSF1B, BMP6, CYP17A1, DUSP7, KISS1, HSD11B2, LOX, THPO, CXCR3, CCL4, CCL3, LBP, CTRC, CCL17	52	4063	16792	1.6690584827429524	0.9999999999970959	0.10827388406676536	0.09704028053227928
GOTERM_BP_ALL	GO:0031323~regulation of cellular metabolic process	27	51.92307692307693	0.012610674877099113	ERRFI1, NPR1, SERPINE1, HNF4G, TWIST1, SPN, THPO, CXCR3, CCL4, CCL3, LBP, JUNB, CCL17, EGR1, ARNT2, EGR3, NR0B1, FOS, TNFRSF1B, GDF6, ZNF14, ESR1, BMP6, DUSP7, KISS1, IRF8, INHA	52	5844	16792	1.4919444005686306	0.9999999999987554	0.11067661406364629	0.09919372311864547
GOTERM_BP_ALL	GO:0016310~phosphorylation	14	26.923076923076923	0.013801620698617323	ERRFI1, NPR1, TWIST1, GDF6, TNFRSF1B, BMP6, DUSP7, SPN, KISS1, THPO, CCL4, CCL3, INHA, CCL17	52	2229	16792	2.028229285295234	0.9999999999999082	0.11639726206372969	0.10432084395243953
GOTERM_BP_ALL	GO:0048518~positive regulation of biological process	25	48.07692307692308	0.014125392786494894	NUMBL, NPR1, SERPINE1, TWIST1, SPN, THPO, CXCR3, CCL4, CCL3, FFAR2, LBP, JUNB, CCL17, EGR1, ARNT2, EGR3, FOS, TNFRSF1B, GDF6, ESR1, BMP6, DUSP7, KISS1, IRF8, INHA	52	5285	16792	1.5275453023797394	0.9999999999999548	0.11866429193012637	0.10635266553255883
GOTERM_BP_ALL	GO:0060255~regulation of macromolecule metabolic process	26	50.0	0.023736927511146075	ERRFI1, SERPINE1, HNF4G, TWIST1, SPN, THPO, CXCR3, CCL4, CCL3, LBP, JUNB, CCL17, EGR1, ARNT2, EGR3, NR0B1, FOS, TNFRSF1B, GDF6, ZNF14, ESR1, BMP6, DUSP7, KISS1, IRF8, INHA	52	5815	16792	1.4438521066208083	1.0	0.17255227776621002	0.15464967923928505
GOTERM_BP_ALL	GO:0035556~intracellular signal transduction	15	28.846153846153843	0.023967236493863484	ERRFI1, NPR1, TWIST1, GDF6, TNFRSF1B, ESR1, BMP6, DUSP7, KISS1, THPO, CXCR3, CCL4, CCL3, INHA, CCL17	52	2657	16792	1.8230508670854924	1.0	0.17362638175642894	0.15561234307489114
GOTERM_BP_ALL	GO:0019222~regulation of metabolic process	27	51.92307692307693	0.02621364710234294	ERRFI1, NPR1, SERPINE1, HNF4G, TWIST1, SPN, THPO, CXCR3, CCL4, CCL3, LBP, JUNB, CCL17, EGR1, ARNT2, EGR3, NR0B1, FOS, TNFRSF1B, GDF6, ZNF14, ESR1, BMP6, DUSP7, KISS1, IRF8, INHA	52	6171	16792	1.41288657866198	1.0	0.18678304981504426	0.1674039839704079
GOTERM_BP_ALL	GO:0019538~protein metabolic process	24	46.15384615384615	0.04043678972197999	SRGN, EGR1, ERRFI1, NUMBL, NPR1, B3GAT1, SERPINE1, TWIST1, GDF6, TNFRSF1B, ESR1, BMP6, DUSP7, SPN, KISS1, LOX, THPO, DNER, CCL4, CCL3, LBP, INHA, CTRC, CCL17	52	5457	16792	1.4202224383642748	1.0	0.24976337576899005	0.22384999171514394
GOTERM_BP_ALL	GO:0006796~phosphate-containing compound metabolic process	15	28.846153846153843	0.07191003833475323	ERRFI1, NPR1, TWIST1, GDF6, TNFRSF1B, BMP6, DUSP7, SPN, KISS1, THPO, CXCR3, CCL4, CCL3, INHA, CCL17	52	3083	16792	1.571146984705207	1.0	0.37142050900653645	0.3328849860711663
GOTERM_BP_ALL	GO:0006793~phosphorus metabolic process	15	28.846153846153843	0.0728711881229519	ERRFI1, NPR1, TWIST1, GDF6, TNFRSF1B, BMP6, DUSP7, SPN, KISS1, THPO, CXCR3, CCL4, CCL3, INHA, CCL17	52	3089	16792	1.5680952262370196	1.0	0.3741690029819281	0.33534831902271006
GOTERM_BP_ALL	GO:0043412~macromolecule modification	18	34.61538461538461	0.08992851528136644	EGR1, ERRFI1, NPR1, B3GAT1, TWIST1, FOS, GDF6, TNFRSF1B, BMP6, DUSP7, SPN, KISS1, LOX, THPO, CCL4, CCL3, INHA, CCL17	52	4065	16792	1.4299176837922225	1.0	0.4392662092589823	0.39369157708019026
GOTERM_BP_ALL	GO:0036211~protein modification process	17	32.69230769230769	0.09858816608708432	EGR1, ERRFI1, NPR1, B3GAT1, TWIST1, GDF6, TNFRSF1B, BMP6, DUSP7, SPN, KISS1, LOX, THPO, CCL4, CCL3, INHA, CCL17	52	3818	16792	1.437845025587299	1.0	0.4719553227982595	0.422989138311548
GOTERM_BP_ALL	GO:0006464~cellular protein modification process	17	32.69230769230769	0.09858816608708432	EGR1, ERRFI1, NPR1, B3GAT1, TWIST1, GDF6, TNFRSF1B, BMP6, DUSP7, SPN, KISS1, LOX, THPO, CCL4, CCL3, INHA, CCL17	52	3818	16792	1.437845025587299	1.0	0.4719553227982595	0.422989138311548
GOTERM_BP_ALL	GO:0044267~cellular protein metabolic process	20	38.46153846153847	0.1330045666824049	EGR1, ERRFI1, NPR1, B3GAT1, SERPINE1, TWIST1, GDF6, TNFRSF1B, ESR1, BMP6, DUSP7, SPN, KISS1, LOX, THPO, DNER, CCL4, CCL3, INHA, CCL17	52	4900	16792	1.3180533751962324	1.0	0.5932992964200665	0.5317434639058957
GOTERM_BP_ALL	GO:0044260~cellular macromolecule metabolic process	29	55.769230769230774	0.2850125758679394	ERRFI1, NPR1, SERPINE1, HNF4G, TWIST1, SPN, THPO, CXCR3, DNER, CCL4, CCL3, JUNB, CCL17, EGR1, ARNT2, EGR3, B3GAT1, NR0B1, FOS, TNFRSF1B, GDF6, ZNF14, ESR1, BMP6, DUSP7, KISS1, LOX, IRF8, INHA	52	8387	16792	1.1165815226862086	1.0	0.994584631655787	0.8913947486122964
Annotation Cluster 6	Enrichment Score: 2.5179032744643477
Category	Term	Count	%	PValue	Genes	List Total	Pop Hits	Pop Total	Fold Enrichment	Bonferroni	Benjamini	FDR
GOTERM_BP_ALL	GO:0001816~cytokine production	12	23.076923076923077	2.3405025446520767E-6	SRGN, SPN, EGR1, ERRFI1, CXCR3, SERPINE1, CCL3, IRF8, TWIST1, FFAR2, LBP, INHA	52	631	16792	6.141167865415093	0.005042733923468989	7.730819407407073E-4	6.928733466110554E-4
GOTERM_BP_ALL	GO:0001817~regulation of cytokine production	11	21.153846153846153	7.609649940223703E-6	SRGN, SPN, EGR1, ERRFI1, SERPINE1, CCL3, IRF8, TWIST1, FFAR2, LBP, INHA	52	577	16792	6.156245833888814	0.016302557564527587	0.0012637872477648442	0.0011326671257179128
GOTERM_BP_ALL	GO:0001819~positive regulation of cytokine production	8	15.384615384615385	1.5553461429398865E-4	SPN, EGR1, SERPINE1, CCL3, IRF8, TWIST1, FFAR2, LBP	52	386	16792	6.692706257473097	0.2853632418092854	0.007144664516185564	0.006403393162954639
GOTERM_BP_ALL	GO:0042035~regulation of cytokine biosynthetic process	5	9.615384615384617	2.208842939291292E-4	SPN, EGR1, ERRFI1, LBP, INHA	52	98	16792	16.475667189952905	0.37945848801218096	0.009047033739241149	0.008108388274864115
GOTERM_BP_ALL	GO:0032640~tumor necrosis factor production	5	9.615384615384617	2.4799706892739376E-4	SPN, ERRFI1, CCL3, TWIST1, LBP	52	101	16792	15.986290936785986	0.41476400486833054	0.009561172710968627	0.008569184435259053
GOTERM_BP_ALL	GO:0042089~cytokine biosynthetic process	5	9.615384615384617	2.6735238499025224E-4	SPN, EGR1, ERRFI1, LBP, INHA	52	103	16792	15.675877520537714	0.4387328933424307	0.010126557880595693	0.009075909911511195
GOTERM_BP_ALL	GO:0032680~regulation of tumor necrosis factor production	5	9.615384615384617	2.8777092458893283E-4	SPN, ERRFI1, CCL3, TWIST1, LBP	52	105	16792	15.377289377289378	0.46295567788252057	0.010346497772105702	0.00927303065726009
GOTERM_BP_ALL	GO:0042107~cytokine metabolic process	5	9.615384615384617	2.8777092458893283E-4	SPN, EGR1, ERRFI1, LBP, INHA	52	105	16792	15.377289377289378	0.46295567788252057	0.010346497772105702	0.00927303065726009
GOTERM_BP_ALL	GO:1903555~regulation of tumor necrosis factor superfamily cytokine production	5	9.615384615384617	3.2046626700474E-4	SPN, ERRFI1, CCL3, TWIST1, LBP	52	108	16792	14.950142450142453	0.49958527529389174	0.010810729225988025	0.009689097291471434
GOTERM_BP_ALL	GO:0071706~tumor necrosis factor superfamily cytokine production	5	9.615384615384617	3.5574494092541345E-4	SPN, ERRFI1, CCL3, TWIST1, LBP	52	111	16792	14.546084546084547	0.536313120696458	0.011131207644318372	0.00997632551725616
GOTERM_BP_ALL	GO:0042533~tumor necrosis factor biosynthetic process	3	5.769230769230769	0.0011946234570770536	SPN, ERRFI1, LBP	52	17	16792	56.98642533936651	0.9243720375964168	0.0245637337507558	0.022015203708991415
GOTERM_BP_ALL	GO:0042534~regulation of tumor necrosis factor biosynthetic process	3	5.769230769230769	0.0014962422580160617	SPN, ERRFI1, LBP	52	19	16792	50.98785425101215	0.9606123723872444	0.028558291536804593	0.025595319186529363
GOTERM_BP_ALL	GO:0002521~leukocyte differentiation	7	13.461538461538462	0.0030105744920389736	SPN, EGR1, EGR3, CCL3, FOS, INHA, JUNB	52	474	16792	4.768906199285946	0.9985154583937487	0.04391777248859557	0.0393612273114555
GOTERM_BP_ALL	GO:0001818~negative regulation of cytokine production	5	9.615384615384617	0.004643654977660091	SRGN, ERRFI1, TWIST1, LBP, INHA	52	223	16792	7.240427733701277	0.9999569718374678	0.058629538577591435	0.05254662211562734
GOTERM_BP_ALL	GO:0042108~positive regulation of cytokine biosynthetic process	3	5.769230769230769	0.014763966919486086	SPN, EGR1, LBP	52	61	16792	15.881462799495587	0.9999999999999889	0.12119925695502076	0.10862462353310105
GOTERM_BP_ALL	GO:0030098~lymphocyte differentiation	4	7.6923076923076925	0.06786837105644047	SPN, EGR1, EGR3, INHA	52	310	16792	4.166749379652606	1.0	0.3609059436227955	0.32346132510889736
GOTERM_BP_ALL	GO:0045321~leukocyte activation	6	11.538461538461538	0.07531253658418686	SPN, EGR1, EGR3, CCL3, LBP, INHA	52	747	16792	2.593759654000618	1.0	0.3825876858476693	0.342893548918592
GOTERM_BP_ALL	GO:0001775~cell activation	6	11.538461538461538	0.14105227048566027	SPN, EGR1, EGR3, CCL3, LBP, INHA	52	910	16792	2.12916314454776	1.0	0.61620692967285	0.5522743904200855
GOTERM_BP_ALL	GO:0002694~regulation of leukocyte activation	4	7.6923076923076925	0.16943912393880192	SPN, EGR3, LBP, INHA	52	468	16792	2.760026298487837	1.0	0.6941538303299304	0.6221341647468344
GOTERM_BP_ALL	GO:0050865~regulation of cell activation	4	7.6923076923076925	0.19453130067355298	SPN, EGR3, LBP, INHA	52	501	16792	2.5782281590664824	1.0	0.7680906121312012	0.6883998770143004
GOTERM_BP_ALL	GO:0046649~lymphocyte activation	4	7.6923076923076925	0.31025334630347345	SPN, EGR1, EGR3, INHA	52	643	16792	2.008852733580572	1.0	1.0	0.896663577386469
GOTERM_BP_ALL	GO:0002683~negative regulation of immune system process	3	5.769230769230769	0.33039185716445685	SPN, CCL3, INHA	52	388	16792	2.4968279143536876	1.0	1.0	0.896663577386469
GOTERM_BP_ALL	GO:0051249~regulation of lymphocyte activation	3	5.769230769230769	0.35596261600431656	SPN, EGR3, INHA	52	411	16792	2.3571027512633353	1.0	1.0	0.896663577386469
Annotation Cluster 7	Enrichment Score: 2.289155858460693
Category	Term	Count	%	PValue	Genes	List Total	Pop Hits	Pop Total	Fold Enrichment	Bonferroni	Benjamini	FDR
GOTERM_BP_ALL	GO:0007519~skeletal muscle tissue development	5	9.615384615384617	0.0017492825735957438	EGR1, ELN, DNER, TWIST1, FOS	52	170	16792	9.497737556561086	0.9772174185552978	0.03147250896994343	0.02820718149923137
GOTERM_BP_ALL	GO:0061061~muscle structure development	8	15.384615384615385	0.0019107767385726129	EGR1, EGR3, TMOD4, ELN, DNER, TWIST1, FOS, CCL17	52	589	16792	4.38605197858169	0.9839368257199101	0.03274100776649422	0.02934407134236513
GOTERM_BP_ALL	GO:0060538~skeletal muscle organ development	5	9.615384615384617	0.0020687963786041085	EGR1, ELN, DNER, TWIST1, FOS	52	178	16792	9.070872947277444	0.9885895864895295	0.03358294271734038	0.03009865407969135
GOTERM_BP_ALL	GO:0007517~muscle organ development	6	11.538461538461538	0.004942942955210825	EGR1, EGR3, ELN, DNER, TWIST1, FOS	52	366	16792	5.293820933165196	0.9999775277953362	0.060981793373143835	0.054654826390473976
GOTERM_BP_ALL	GO:0014706~striated muscle tissue development	5	9.615384615384617	0.02149755992579289	EGR1, ELN, DNER, TWIST1, FOS	52	350	16792	4.613186813186814	1.0	0.15894942424584538	0.14245814539866178
GOTERM_BP_ALL	GO:0060537~muscle tissue development	5	9.615384615384617	0.02505546227393032	EGR1, ELN, DNER, TWIST1, FOS	52	367	16792	4.399496960804863	1.0	0.17983051683830995	0.16117278836597024
Annotation Cluster 8	Enrichment Score: 2.278300461371683
Category	Term	Count	%	PValue	Genes	List Total	Pop Hits	Pop Total	Fold Enrichment	Bonferroni	Benjamini	FDR
GOTERM_BP_ALL	GO:0033993~response to lipid	16	30.76923076923077	2.186488631992969E-8	ARNT2, ERRFI1, SERPINE1, HNF4G, NR0B1, FOS, TNFRSF1B, ESR1, BMP6, HSD11B2, LOX, CCL3, IRF8, FFAR2, LBP, JUNB	52	860	16792	6.007871198568874	4.7227039791764014E-5	4.7206289564728195E-5	4.230855502906395E-5
GOTERM_BP_ALL	GO:0071396~cellular response to lipid	11	21.153846153846153	2.5065185665516216E-6	ERRFI1, SERPINE1, HNF4G, CCL3, IRF8, FFAR2, NR0B1, LBP, TNFRSF1B, ESR1, BMP6	52	509	16792	6.978691249811093	0.0053994571348356946	7.730819407407073E-4	6.928733466110554E-4
GOTERM_BP_ALL	GO:0070098~chemokine-mediated signaling pathway	6	11.538461538461538	4.834443625210277E-6	THPO, CXCR3, CCL4, CCL3, CCL17, CCR10	52	82	16792	23.628517823639775	0.01038809065467916	0.0010301077374842713	9.232322705104517E-4
GOTERM_BP_ALL	GO:0060326~cell chemotaxis	8	15.384615384615385	1.0132722901161047E-5	EGR3, CXCR3, SERPINE1, CCL4, CCL3, FFAR2, LBP, CCL17	52	251	16792	10.292368985596077	0.021649014404925948	0.0015626106245433358	0.001400487058124759
GOTERM_BP_ALL	GO:0002376~immune system process	21	40.38461538461539	1.565507353149132E-5	EGR1, EGR3, SERPINE1, FOS, TNFRSF1B, ESR1, CD1A, BMP6, SIRPB1, SPN, THPO, CXCR3, CCL4, CCL3, IRF8, FFAR2, LBP, INHA, JUNB, CCL17, CCR10	52	2465	16792	2.7510688094866595	0.033249879179389596	0.00211245648465561	0.0018932854552147313
GOTERM_BP_ALL	GO:0006954~inflammatory response	11	21.153846153846153	1.7993167061497694E-5	SPN, CXCR3, SERPINE1, CCL4, CCL3, FFAR2, FOS, LBP, TNFRSF1B, CCL17, BMP6	52	637	16792	5.5763796642917525	0.03812001374488749	0.002285132216810207	0.0020480457802351786
GOTERM_BP_ALL	GO:0034097~response to cytokine	12	23.076923076923077	2.2710647496959195E-5	EGR1, NUMBL, THPO, CXCR3, CCL4, CCL3, IRF8, FOS, TNFRSF1B, CCL17, JUNB, CCR10	52	802	16792	4.831766737003645	0.04787176786147884	0.0027240159969963832	0.0024413946059231133
GOTERM_BP_ALL	GO:0030595~leukocyte chemotaxis	7	13.461538461538462	2.5722586379399662E-5	CXCR3, SERPINE1, CCL4, CCL3, FFAR2, LBP, CCL17	52	194	16792	11.651863600317208	0.05404615539193702	0.0029228981049012562	0.0026196423496914916
GOTERM_BP_ALL	GO:0032496~response to lipopolysaccharide	8	15.384615384615385	3.336140042745235E-5	SERPINE1, CCL3, IRF8, FOS, LBP, TNFRSF1B, JUNB, BMP6	52	302	16792	8.554253693326542	0.06952663431763384	0.0031821308229998428	0.0028519792230220914
GOTERM_BP_ALL	GO:0006935~chemotaxis	10	19.230769230769234	3.725531453805611E-5	SPN, EGR3, CXCR3, SERPINE1, CCL4, CCL3, FFAR2, LBP, CCL17, CCR10	52	552	16792	5.85005574136009	0.07732016449947865	0.0031821308229998428	0.0028519792230220914
GOTERM_BP_ALL	GO:0042330~taxis	10	19.230769230769234	3.7785048340614794E-5	SPN, EGR3, CXCR3, SERPINE1, CCL4, CCL3, FFAR2, LBP, CCL17, CCR10	52	553	16792	5.839476978717485	0.07837535363567572	0.0031821308229998428	0.0028519792230220914
GOTERM_BP_ALL	GO:0019221~cytokine-mediated signaling pathway	10	19.230769230769234	3.8321167854560405E-5	EGR1, NUMBL, THPO, CXCR3, CCL4, CCL3, IRF8, TNFRSF1B, CCL17, CCR10	52	554	16792	5.828936406553736	0.07944203455704768	0.0031821308229998428	0.0028519792230220914
GOTERM_BP_ALL	GO:0050727~regulation of inflammatory response	8	15.384615384615385	4.2742339868248086E-5	SPN, SERPINE1, CCL4, CCL3, FFAR2, LBP, TNFRSF1B, ESR1	52	314	16792	8.22733953944145	0.08819162601681618	0.003417804139835097	0.003063201023891113
GOTERM_BP_ALL	GO:0002237~response to molecule of bacterial origin	8	15.384615384615385	4.449836015502633E-5	SERPINE1, CCL3, IRF8, FOS, LBP, TNFRSF1B, JUNB, BMP6	52	316	16792	8.17526777020448	0.09164371820519557	0.003431141413382209	0.0030751545321419985
GOTERM_BP_ALL	GO:0009605~response to external stimulus	18	34.61538461538461	7.877625235386027E-5	EGR3, SERPINE1, FOS, TNFRSF1B, ESR1, BMP6, SPN, HSD11B2, CXCR3, CCL4, CCL3, IRF8, FFAR2, LBP, INHA, JUNB, CCL17, CCR10	52	2073	16792	2.8039630413002334	0.15647303337498797	0.005002292024470127	0.004483295538374107
GOTERM_BP_ALL	GO:0071222~cellular response to lipopolysaccharide	6	11.538461538461538	8.696090790861996E-5	SERPINE1, CCL3, IRF8, LBP, TNFRSF1B, BMP6	52	149	16792	13.003613835828602	0.1712557939777728	0.005215238893741958	0.004674148800088322
GOTERM_BP_ALL	GO:0071219~cellular response to molecule of bacterial origin	6	11.538461538461538	1.0477567763095964E-4	SERPINE1, CCL3, IRF8, LBP, TNFRSF1B, BMP6	52	155	16792	12.500248138957817	0.20254296524454696	0.006113802378520051	0.005479484762592079
GOTERM_BP_ALL	GO:0006952~defense response	15	28.846153846153843	1.2046179175805247E-4	EGR1, SERPINE1, FOS, TNFRSF1B, ESR1, BMP6, SIRPB1, SPN, CXCR3, CCL4, CCL3, IRF8, FFAR2, LBP, CCL17	52	1518	16792	3.190939495287321	0.22911274122654945	0.006572828561113952	0.005890886181452291
GOTERM_BP_ALL	GO:0050900~leukocyte migration	8	15.384615384615385	1.3225580961558623E-4	SPN, CXCR3, SERPINE1, CCL4, CCL3, FFAR2, LBP, CCL17	52	376	16792	6.870703764320786	0.2485055397170941	0.006964397389269528	0.0062418290635648625
REACTOME_PATHWAY	R-HSA-380108:R-HSA-380108	5	9.615384615384617	1.5000834417607163E-4	CXCR3, CCL4, CCL3, CCL17, CCR10	43	59	9075	17.885297595585335	0.007472917686820901	0.007650425552979653	0.007650425552979653
GOTERM_BP_ALL	GO:0032103~positive regulation of response to external stimulus	7	13.461538461538462	1.509940282597523E-4	CXCR3, SERPINE1, CCL4, CCL3, FFAR2, LBP, BMP6	52	267	16792	8.466148084125612	0.2783187551143631	0.007144664516185564	0.006403393162954639
GOTERM_BP_ALL	GO:0006955~immune response	15	28.846153846153843	1.5154411822133508E-4	EGR1, FOS, TNFRSF1B, ESR1, CD1A, BMP6, SIRPB1, SPN, CCL4, CCL3, IRF8, FFAR2, LBP, CCL17, CCR10	52	1551	16792	3.1230471656003567	0.27917587301150093	0.007144664516185564	0.006403393162954639
GOTERM_BP_ALL	GO:0001819~positive regulation of cytokine production	8	15.384615384615385	1.5553461429398865E-4	SPN, EGR1, SERPINE1, CCL3, IRF8, TWIST1, FFAR2, LBP	52	386	16792	6.692706257473097	0.2853632418092854	0.007144664516185564	0.006403393162954639
GOTERM_BP_ALL	GO:0071216~cellular response to biotic stimulus	6	11.538461538461538	1.8503485317490945E-4	SERPINE1, CCL3, IRF8, LBP, TNFRSF1B, BMP6	52	175	16792	11.071648351648353	0.3294870512379614	0.008322713500096448	0.007459217518613537
GOTERM_BP_ALL	GO:0009617~response to bacterium	9	17.307692307692307	2.1493200462836747E-4	SPN, SERPINE1, CCL3, IRF8, FOS, LBP, TNFRSF1B, JUNB, BMP6	52	544	16792	5.34247737556561	0.37142694999140935	0.009047033739241149	0.008108388274864115
GOTERM_BP_ALL	GO:0071345~cellular response to cytokine stimulus	10	19.230769230769234	2.430967770438467E-4	EGR1, NUMBL, THPO, CXCR3, CCL4, CCL3, IRF8, TNFRSF1B, CCL17, CCR10	52	706	16792	4.573981259533668	0.40853506126069095	0.009542653484321184	0.008552586610542607
GOTERM_BP_ALL	GO:0032101~regulation of response to external stimulus	10	19.230769230769234	2.8408228752243393E-4	SPN, CXCR3, SERPINE1, CCL4, CCL3, FFAR2, LBP, TNFRSF1B, ESR1, BMP6	52	721	16792	4.478822148725062	0.45865847601264775	0.010346497772105702	0.00927303065726009
GOTERM_BP_ALL	GO:1901700~response to oxygen-containing compound	14	26.923076923076923	3.302332952525534E-4	EGR1, ARNT2, ERRFI1, SERPINE1, FOS, TNFRSF1B, ESR1, BMP6, HSD11B2, CCL3, IRF8, FFAR2, LBP, JUNB	52	1466	16792	3.083849302130339	0.510035197472017	0.010968825914619427	0.009830791174056783
GOTERM_BP_ALL	GO:1901701~cellular response to oxygen-containing compound	11	21.153846153846153	3.553658398078424E-4	EGR1, ERRFI1, SERPINE1, CCL3, IRF8, FFAR2, FOS, LBP, TNFRSF1B, ESR1, BMP6	52	912	16792	3.8949055330634277	0.5359331361328754	0.011131207644318372	0.00997632551725616
GOTERM_BP_ALL	GO:0050729~positive regulation of inflammatory response	5	9.615384615384617	4.34517309660381E-4	SERPINE1, CCL4, CCL3, FFAR2, LBP	52	117	16792	13.800131492439185	0.608888016688018	0.012590394657256936	0.01128411934311819
GOTERM_BP_ALL	GO:0050921~positive regulation of chemotaxis	5	9.615384615384617	4.934944500840095E-4	CXCR3, SERPINE1, CCL4, CCL3, LBP	52	121	16792	13.343928798474254	0.6556893987786869	0.013659673304248415	0.012242458473237927
GOTERM_BP_ALL	GO:0048247~lymphocyte chemotaxis	4	7.6923076923076925	6.531549007924467E-4	CXCR3, CCL4, CCL3, CCL17	52	56	16792	23.06593406593407	0.7561679295916731	0.016787636081082052	0.01504588967896886
GOTERM_BP_ALL	GO:0002682~regulation of immune system process	13	25.0	6.937405021401846E-4	EGR3, SERPINE1, FOS, ESR1, CD1A, SPN, THPO, CXCR3, CCL4, CCL3, FFAR2, LBP, INHA	52	1378	16792	3.0464441219158203	0.7766464871041595	0.017416113303728588	0.015609161298154152
GOTERM_BP_ALL	GO:0043207~response to external biotic stimulus	10	19.230769230769234	7.83251836723147E-4	SPN, SERPINE1, CCL4, CCL3, IRF8, FOS, LBP, TNFRSF1B, JUNB, BMP6	52	829	16792	3.8953326528718573	0.815938782998149	0.018789341283169714	0.01683991448954766
GOTERM_BP_ALL	GO:0051707~response to other organism	10	19.230769230769234	7.83251836723147E-4	SPN, SERPINE1, CCL4, CCL3, IRF8, FOS, LBP, TNFRSF1B, JUNB, BMP6	52	829	16792	3.8953326528718573	0.815938782998149	0.018789341283169714	0.01683991448954766
GOTERM_BP_ALL	GO:0002548~monocyte chemotaxis	4	7.6923076923076925	8.39013279367148E-4	SERPINE1, CCL4, CCL3, CCL17	52	61	16792	21.175283732660784	0.8368408815769612	0.019477738388749166	0.01745688919973582
GOTERM_BP_ALL	GO:0009607~response to biotic stimulus	10	19.230769230769234	0.001129642606684605	SPN, SERPINE1, CCL4, CCL3, IRF8, FOS, LBP, TNFRSF1B, JUNB, BMP6	52	873	16792	3.6990043175610188	0.9129617192978122	0.02345094603684675	0.021017869653218373
KEGG_PATHWAY	hsa04060:Cytokine-cytokine receptor interaction	7	13.461538461538462	0.0012526873408899347	THPO, CXCR3, CCL4, CCL3, TNFRSF1B, CCL17, CCR10	36	243	6879	5.5044581618655695	0.07824490985422028	0.08142467715784575	0.08142467715784575
GOTERM_BP_ALL	GO:0002685~regulation of leukocyte migration	5	9.615384615384617	0.0012755389315518716	CXCR3, SERPINE1, CCL4, CCL3, LBP	52	156	16792	10.350098619329389	0.9365131668994331	0.02583464565973009	0.023154256299943363
GOTERM_BP_ALL	GO:0097529~myeloid leukocyte migration	5	9.615384615384617	0.0013683723297456085	SERPINE1, CCL4, CCL3, LBP, CCL17	52	159	16792	10.154813739719401	0.9480621941299228	0.026615458197484402	0.023854058180700473
GOTERM_BP_ALL	GO:0072676~lymphocyte migration	4	7.6923076923076925	0.0018392990937992255	CXCR3, CCL4, CCL3, CCL17	52	80	16792	16.146153846153847	0.981249674969646	0.032466843819535046	0.029098352381102505
GOTERM_BP_ALL	GO:0002690~positive regulation of leukocyte chemotaxis	4	7.6923076923076925	0.001974146749999375	SERPINE1, CCL4, CCL3, LBP	52	82	16792	15.752345215759851	0.9859954298526239	0.033287321623126635	0.029833704187471072
GOTERM_BP_ALL	GO:0030593~neutrophil chemotaxis	4	7.6923076923076925	0.0021150083712356093	CCL4, CCL3, LBP, CCL17	52	84	16792	15.377289377289378	0.9896757112204454	0.03382446721109393	0.0303151199877104
GOTERM_BP_ALL	GO:0071347~cellular response to interleukin-1	4	7.6923076923076925	0.0024151436449825264	EGR1, CCL4, CCL3, CCL17	52	88	16792	14.67832167832168	0.9946089763025787	0.03689523496292539	0.033067290251626046
GOTERM_BP_ALL	GO:0050920~regulation of chemotaxis	5	9.615384615384617	0.0024266435223415494	CXCR3, SERPINE1, CCL4, CCL3, LBP	52	186	16792	8.680727874276263	0.9947415554146423	0.03689523496292539	0.033067290251626046
GOTERM_BP_ALL	GO:0010557~positive regulation of macromolecule biosynthetic process	13	25.0	0.0024910397677770212	EGR1, ARNT2, SERPINE1, TWIST1, FOS, GDF6, ESR1, BMP6, SPN, CXCR3, IRF8, LBP, JUNB	52	1597	16792	2.62867877269881	0.9954259614262695	0.03760947453587824	0.033707426228311445
GOTERM_BP_ALL	GO:0016477~cell migration	11	21.153846153846153	0.0026171496675106345	SPN, EGR3, CXCR3, DNER, SERPINE1, CCL4, CCL3, TWIST1, FFAR2, LBP, CCL17	52	1184	16792	3.0001299376299375	0.9965190625669947	0.039239070362190695	0.03516794865717415
GOTERM_BP_ALL	GO:1990266~neutrophil migration	4	7.6923076923076925	0.0029127065219258486	CCL4, CCL3, LBP, CCL17	52	94	16792	13.741407528641572	0.9981648452823928	0.04285834282587122	0.038411715316378325
GOTERM_BP_ALL	GO:0045087~innate immune response	9	17.307692307692307	0.003467680104002615	EGR1, CCL4, CCL3, IRF8, FFAR2, LBP, ESR1, CCL17, SIRPB1	52	836	16792	3.476444608023555	0.9994486859322942	0.04710574849331341	0.04221844526843976
GOTERM_BP_ALL	GO:0002688~regulation of leukocyte chemotaxis	4	7.6923076923076925	0.0034691125569415613	SERPINE1, CCL4, CCL3, LBP	52	100	16792	12.916923076923077	0.9994503950346512	0.04710574849331341	0.04221844526843976
GOTERM_BP_ALL	GO:0000165~MAPK cascade	9	17.307692307692307	0.003595985861151576	KISS1, ERRFI1, THPO, CCL4, CCL3, GDF6, TNFRSF1B, CCL17, DUSP7	52	841	16792	3.4557760907344734	0.9995825428418621	0.04852333421391408	0.043488954008301876
GOTERM_BP_ALL	GO:0071621~granulocyte chemotaxis	4	7.6923076923076925	0.0037700466641110856	CCL4, CCL3, LBP, CCL17	52	103	16792	12.540702016430172	0.9997137628219177	0.04993577145899285	0.04475484843591994
GOTERM_BP_ALL	GO:0031347~regulation of defense response	8	15.384615384615385	0.004118738516673538	SPN, SERPINE1, CCL4, CCL3, FFAR2, LBP, TNFRSF1B, ESR1	52	676	16792	3.8215748748293126	0.9998656210529444	0.053247643458072876	0.04772310796265448
GOTERM_BP_ALL	GO:0002687~positive regulation of leukocyte migration	4	7.6923076923076925	0.004418616569581414	SERPINE1, CCL4, CCL3, LBP	52	109	16792	11.850388143966127	0.9999298840471688	0.05644848031790694	0.05059185243869844
GOTERM_BP_ALL	GO:0023014~signal transduction by protein phosphorylation	9	17.307692307692307	0.004632881337208862	KISS1, ERRFI1, THPO, CCL4, CCL3, GDF6, TNFRSF1B, CCL17, DUSP7	52	877	16792	3.3139198315937195	0.9999559540085736	0.058629538577591435	0.05254662211562734
GOTERM_BP_ALL	GO:0080134~regulation of response to stress	11	21.153846153846153	0.0047143729739225725	SPN, ERRFI1, SERPINE1, CCL4, CCL3, TWIST1, FFAR2, LBP, GDF6, TNFRSF1B, ESR1	52	1285	16792	2.7643220592636935	0.9999630935663856	0.05917634448080718	0.05303669595662894
GOTERM_BP_ALL	GO:0070555~response to interleukin-1	4	7.6923076923076925	0.005007757233152646	EGR1, CCL4, CCL3, CCL17	52	114	16792	11.3306342780027	0.9999804772523714	0.06108332127896363	0.05474582059971961
GOTERM_BP_ALL	GO:0097530~granulocyte migration	4	7.6923076923076925	0.005007757233152646	CCL4, CCL3, LBP, CCL17	52	114	16792	11.3306342780027	0.9999804772523714	0.06108332127896363	0.05474582059971961
GOTERM_BP_ALL	GO:0040011~locomotion	12	23.076923076923077	0.005437515615297317	SPN, EGR3, CXCR3, DNER, SERPINE1, CCL4, CCL3, TWIST1, FFAR2, LBP, CCL17, CCR10	52	1530	16792	2.532730015082956	0.9999923214655727	0.06450327589795005	0.05781094898681488
GOTERM_BP_ALL	GO:0043900~regulation of multi-organism process	6	11.538461538461538	0.005595069864449335	SPN, CCL4, CCL3, IRF8, LBP, BMP6	52	377	16792	5.1393593144256275	0.999994546684251	0.06600959473959625	0.05916098463229215
GOTERM_BP_ALL	GO:1902533~positive regulation of intracellular signal transduction	9	17.307692307692307	0.00596467560111389	KISS1, THPO, CXCR3, CCL4, CCL3, GDF6, TNFRSF1B, CCL17, DUSP7	52	915	16792	3.176292559899117	0.999997556981805	0.06915487665141458	0.06197993808267124
GOTERM_BP_ALL	GO:0048870~cell motility	11	21.153846153846153	0.006001423311681554	SPN, EGR3, CXCR3, DNER, SERPINE1, CCL4, CCL3, TWIST1, FFAR2, LBP, CCL17	52	1330	16792	2.670792365529208	0.9999977444780224	0.06915487665141458	0.06197993808267124
GOTERM_BP_ALL	GO:0051674~localization of cell	11	21.153846153846153	0.006001423311681554	SPN, EGR3, CXCR3, DNER, SERPINE1, CCL4, CCL3, TWIST1, FFAR2, LBP, CCL17	52	1330	16792	2.670792365529208	0.9999977444780224	0.06915487665141458	0.06197993808267124
GOTERM_BP_ALL	GO:0070371~ERK1 and ERK2 cascade	5	9.615384615384617	0.006277561365282463	ERRFI1, THPO, CCL4, CCL3, CCL17	52	243	16792	6.644507755618867	0.9999987623200113	0.07095945019709339	0.06359728398859459
GOTERM_BP_ALL	GO:0070372~regulation of ERK1 and ERK2 cascade	5	9.615384615384617	0.006833683287209185	ERRFI1, THPO, CCL4, CCL3, CCL17	52	249	16792	6.484399135001545	0.9999996306133915	0.07414031264866648	0.06644812643592851
GOTERM_BP_ALL	GO:0032757~positive regulation of interleukin-8 production	3	5.769230769230769	0.00788634423019445	SERPINE1, FFAR2, LBP	52	44	16792	22.01748251748252	0.9999999626162145	0.08163028242881576	0.07316099884194464
GOTERM_BP_ALL	GO:0002684~positive regulation of immune system process	9	17.307692307692307	0.007902144060964563	SPN, EGR3, THPO, SERPINE1, CCL4, CCL3, FFAR2, FOS, LBP	52	960	16792	3.027403846153846	0.9999999638803196	0.08163028242881576	0.07316099884194464
GOTERM_BP_ALL	GO:0071346~cellular response to interferon-gamma	4	7.6923076923076925	0.007987227261427116	CCL4, CCL3, IRF8, CCL17	52	135	16792	9.568091168091168	0.9999999699883272	0.08211630313057687	0.07359659405172127
KEGG_PATHWAY	hsa05132:Salmonella infection	4	7.6923076923076925	0.008394977125549341	CCL4, CCL3, FOS, LBP	36	83	6879	9.208835341365461	0.4218817645601497	0.26455424113919407	0.26455424113919407
GOTERM_BP_ALL	GO:0040017~positive regulation of locomotion	6	11.538461538461538	0.008904987558375786	CXCR3, SERPINE1, CCL4, CCL3, TWIST1, LBP	52	422	16792	4.591323368574553	0.9999999959353073	0.08832904133353198	0.07916474987512014
GOTERM_BP_ALL	GO:0031663~lipopolysaccharide-mediated signaling pathway	3	5.769230769230769	0.009709583945193417	CCL3, LBP, BMP6	52	49	16792	19.770800627943487	0.9999999992966618	0.09264421187389237	0.08303221397683268
GOTERM_BP_ALL	GO:0043903~regulation of symbiosis, encompassing mutualism through parasitism	5	9.615384615384617	0.010864256170725135	SPN, CCL4, CCL3, IRF8, LBP	52	285	16792	5.66531713900135	0.9999999999434106	0.10066922348753461	0.09022461669679457
GOTERM_BP_ALL	GO:0043901~negative regulation of multi-organism process	4	7.6923076923076925	0.012029647819719455	CCL4, CCL3, IRF8, LBP	52	157	16792	8.22733953944145	0.9999999999955654	0.10776767486628341	0.09658659141558981
GOTERM_BP_ALL	GO:0034341~response to interferon-gamma	4	7.6923076923076925	0.01286977526953683	CCL4, CCL3, IRF8, CCL17	52	161	16792	8.02293358815098	0.999999999999294	0.11200533705062396	0.10038458878784501
KEGG_PATHWAY	hsa04062:Chemokine signaling pathway	5	9.615384615384617	0.014081783910977265	CXCR3, CCL4, CCL3, CCL17, CCR10	36	186	6879	5.136648745519714	0.6022062971273334	0.26455424113919407	0.26455424113919407
GOTERM_BP_ALL	GO:0032677~regulation of interleukin-8 production	3	5.769230769230769	0.014307411062545615	SERPINE1, FFAR2, LBP	52	60	16792	16.146153846153847	0.9999999999999697	0.11926525283411578	0.10689127569894119
KEGG_PATHWAY	hsa04620:Toll-like receptor signaling pathway	4	7.6923076923076925	0.016280260993181174	CCL4, CCL3, FOS, LBP	36	106	6879	7.210691823899371	0.65593532747384	0.26455424113919407	0.26455424113919407
GOTERM_BP_ALL	GO:0070374~positive regulation of ERK1 and ERK2 cascade	4	7.6923076923076925	0.01656123511394831	THPO, CCL4, CCL3, CCL17	52	177	16792	7.297696653628858	0.9999999999999998	0.13171453105383063	0.11804891968001958
GOTERM_BP_ALL	GO:0032637~interleukin-8 production	3	5.769230769230769	0.017139684774080125	SERPINE1, FFAR2, LBP	52	66	16792	14.678321678321678	0.9999999999999999	0.13554790998988642	0.12148457889320528
GOTERM_BP_ALL	GO:0031349~positive regulation of defense response	5	9.615384615384617	0.03345183612452218	SERPINE1, CCL4, CCL3, FFAR2, LBP	52	402	16792	4.016456180635285	1.0	0.2215414545792742	0.19855614386794607
GOTERM_BP_ALL	GO:2000147~positive regulation of cell motility	5	9.615384615384617	0.03530708972086552	SERPINE1, CCL4, CCL3, TWIST1, LBP	52	409	16792	3.9477148768102315	1.0	0.23029609277144608	0.20640247314161567
GOTERM_BP_ALL	GO:0071356~cellular response to tumor necrosis factor	4	7.6923076923076925	0.037869758053121046	CCL4, CCL3, TNFRSF1B, CCL17	52	244	16792	5.293820933165196	1.0	0.23906668899616473	0.2142631047742375
GOTERM_BP_ALL	GO:0051272~positive regulation of cellular component movement	5	9.615384615384617	0.03834220673997192	SERPINE1, CCL4, CCL3, TWIST1, LBP	52	420	16792	3.8443223443223444	1.0	0.24026816870652004	0.215339928877775
GOTERM_BP_ALL	GO:0051928~positive regulation of calcium ion transport	3	5.769230769230769	0.04048966258413456	CXCR3, CCL4, CCL3	52	105	16792	9.226373626373626	1.0	0.24976337576899005	0.22384999171514394
GOTERM_BP_ALL	GO:0006928~movement of cell or subcellular component	11	21.153846153846153	0.04123454979061403	SPN, EGR3, CXCR3, DNER, SERPINE1, CCL4, CCL3, TWIST1, FFAR2, LBP, CCL17	52	1795	16792	1.9789157917291622	1.0	0.25363359828471704	0.2273186719226158
GOTERM_BP_ALL	GO:0051704~multi-organism process	13	25.0	0.044622192955706796	SERPINE1, NR0B1, FOS, TNFRSF1B, ESR1, BMP6, SPN, HSD11B2, CCL4, CCL3, IRF8, LBP, JUNB	52	2341	16792	1.7932507475437847	1.0	0.26910423070215356	0.24118419935556606
GOTERM_BP_ALL	GO:0034612~response to tumor necrosis factor	4	7.6923076923076925	0.04561896874446411	CCL4, CCL3, TNFRSF1B, CCL17	52	263	16792	4.911377595788242	1.0	0.27282923412547927	0.24452272720370652
GOTERM_BP_ALL	GO:0042742~defense response to bacterium	4	7.6923076923076925	0.046909636745135964	SPN, SERPINE1, IRF8, LBP	52	266	16792	4.8559861191440135	1.0	0.2784917764133851	0.24959777089388607
GOTERM_BP_ALL	GO:0002526~acute inflammatory response	3	5.769230769230769	0.06584151290141774	SPN, FFAR2, LBP	52	138	16792	7.020066889632108	1.0	0.35207031389902904	0.3155424073157116
GOTERM_BP_ALL	GO:2000145~regulation of cell motility	6	11.538461538461538	0.07165145430247769	CXCR3, SERPINE1, CCL4, CCL3, TWIST1, LBP	52	736	16792	2.63252508361204	1.0	0.3709723976955619	0.3324833670870367
GOTERM_BP_ALL	GO:0019722~calcium-mediated signaling	3	5.769230769230769	0.07348200892280571	CXCR3, CCL4, CCL3	52	147	16792	6.590266875981162	1.0	0.3741690029819281	0.33534831902271006
GOTERM_BP_ALL	GO:0040012~regulation of locomotion	6	11.538461538461538	0.0825846365266269	CXCR3, SERPINE1, CCL4, CCL3, TWIST1, LBP	52	768	16792	2.5228365384615388	1.0	0.41214808060453423	0.36938700137553204
GOTERM_BP_ALL	GO:0051270~regulation of cellular component movement	6	11.538461538461538	0.09513516225416538	CXCR3, SERPINE1, CCL4, CCL3, TWIST1, LBP	52	802	16792	2.4158833685018224	1.0	0.45950070538421267	0.41182670908682323
KEGG_PATHWAY	hsa05142:Chagas disease (American trypanosomiasis)	3	5.769230769230769	0.09764810765809016	SERPINE1, CCL3, FOS	36	104	6879	5.512019230769231	0.9987427093856249	0.8849405558450022	0.8849405558450022
GOTERM_BP_ALL	GO:0006816~calcium ion transport	4	7.6923076923076925	0.10148886318768197	CXCR3, CCL4, CACHD1, CCL3	52	369	16792	3.5005211590577447	1.0	0.48369637002694343	0.43351203149705214
KEGG_PATHWAY	hsa04668:TNF signaling pathway	3	5.769230769230769	0.10243390136348356	FOS, TNFRSF1B, JUNB	36	107	6879	5.357476635514018	0.9991101462180413	0.8849405558450022	0.8849405558450022
GOTERM_BP_ALL	GO:0030335~positive regulation of cell migration	4	7.6923076923076925	0.11808103478051606	SERPINE1, CCL4, CCL3, LBP	52	395	16792	3.270107108081792	1.0	0.5424190512577323	0.48614213255382677
GOTERM_BP_ALL	GO:0009636~response to toxic substance	3	5.769230769230769	0.12538075880204316	CCL4, CCL3, FOS	52	202	16792	4.795887281035796	1.0	0.5686912988521243	0.5096885888276335
GOTERM_BP_ALL	GO:0051924~regulation of calcium ion transport	3	5.769230769230769	0.1274061527612985	CXCR3, CCL4, CCL3	52	204	16792	4.748868778280543	1.0	0.5730622579409238	0.5136060533189846
GOTERM_BP_ALL	GO:0070838~divalent metal ion transport	4	7.6923076923076925	0.13355574334493103	CXCR3, CCL4, CACHD1, CCL3	52	418	16792	3.090172984909827	1.0	0.5945295873849611	0.5328461100462712
GOTERM_BP_ALL	GO:0072511~divalent inorganic cation transport	4	7.6923076923076925	0.13562556947736298	CXCR3, CCL4, CACHD1, CCL3	52	421	16792	3.0681527498629637	1.0	0.5975828663298504	0.5355826059973415
GOTERM_BP_ALL	GO:0043270~positive regulation of ion transport	3	5.769230769230769	0.13661628031693573	CXCR3, CCL4, CCL3	52	213	16792	4.548212351029252	1.0	0.5995011162688298	0.5373018341733143
GOTERM_BP_ALL	GO:0050776~regulation of immune response	6	11.538461538461538	0.14198413580812538	SPN, FFAR2, FOS, LBP, ESR1, CD1A	52	912	16792	2.1244939271255063	1.0	0.6167882277862027	0.5527953778445123
GOTERM_BP_ALL	GO:0030334~regulation of cell migration	5	9.615384615384617	0.15374821166316022	CXCR3, SERPINE1, CCL4, CCL3, LBP	52	685	16792	2.3571027512633353	1.0	0.6495937162050155	0.5821972398595205
GOTERM_BP_ALL	GO:0019932~second-messenger-mediated signaling	3	5.769230769230769	0.1575851899923511	CXCR3, CCL4, CCL3	52	233	16792	4.157807857378673	1.0	0.6619191151624242	0.5932438572669249
GOTERM_BP_ALL	GO:0050792~regulation of viral process	3	5.769230769230769	0.18896643806530183	SPN, CCL4, CCL3	52	262	16792	3.697592483852026	1.0	0.7555176908048344	0.6771314181136427
GOTERM_BP_ALL	GO:0098542~defense response to other organism	4	7.6923076923076925	0.1891280298593142	SPN, SERPINE1, IRF8, LBP	52	494	16792	2.6147617564621615	1.0	0.7555176908048344	0.6771314181136427
GOTERM_BP_ALL	GO:0032102~negative regulation of response to external stimulus	3	5.769230769230769	0.19446776325409126	SPN, SERPINE1, TNFRSF1B	52	267	16792	3.6283491789109763	1.0	0.7680906121312012	0.6883998770143004
GOTERM_BP_ALL	GO:0010959~regulation of metal ion transport	3	5.769230769230769	0.2560216560418327	CXCR3, CCL4, CCL3	52	322	16792	3.0086000955566172	1.0	0.9404824047552706	0.8429057217236909
GOTERM_BP_ALL	GO:0002697~regulation of immune effector process	3	5.769230769230769	0.2594101410337649	SPN, FFAR2, LBP	52	325	16792	2.980828402366864	1.0	0.9464750041831002	0.8482765785522458
GOTERM_BP_ALL	GO:0045088~regulation of innate immune response	3	5.769230769230769	0.2989451189698614	FFAR2, LBP, ESR1	52	360	16792	2.6910256410256412	1.0	1.0	0.896663577386469
GOTERM_BP_ALL	GO:0043547~positive regulation of GTPase activity	4	7.6923076923076925	0.3027114209452457	ERRFI1, CCL4, CCL3, CCL17	52	634	16792	2.037369570492599	1.0	1.0	0.896663577386469
GOTERM_BP_ALL	GO:0051345~positive regulation of hydrolase activity	5	9.615384615384617	0.3032270543617467	ERRFI1, CCL4, CCL3, ESR1, CCL17	52	917	16792	1.7607583256438217	1.0	1.0	0.896663577386469
GOTERM_BP_ALL	GO:0006897~endocytosis	4	7.6923076923076925	0.32872267032932223	DNER, SERPINE1, IRF8, LBP	52	665	16792	1.9423944476576058	1.0	1.0	0.896663577386469
GOTERM_BP_ALL	GO:0043087~regulation of GTPase activity	4	7.6923076923076925	0.35056346818196893	ERRFI1, CCL4, CCL3, CCL17	52	691	16792	1.869308694200156	1.0	1.0	0.896663577386469
GOTERM_BP_ALL	GO:0044403~symbiosis, encompassing mutualism through parasitism	5	9.615384615384617	0.35986951216706364	SPN, CCL4, CCL3, IRF8, LBP	52	998	16792	1.6178510867889626	1.0	1.0	0.896663577386469
GOTERM_BP_ALL	GO:0044419~interspecies interaction between organisms	5	9.615384615384617	0.35986951216706364	SPN, CCL4, CCL3, IRF8, LBP	52	998	16792	1.6178510867889626	1.0	1.0	0.896663577386469
GOTERM_BP_ALL	GO:0051336~regulation of hydrolase activity	6	11.538461538461538	0.383402423790287	ERRFI1, SERPINE1, CCL4, CCL3, ESR1, CCL17	52	1337	16792	1.4491686324147057	1.0	1.0	0.896663577386469
GOTERM_BP_ALL	GO:0002252~immune effector process	4	7.6923076923076925	0.3932048997131046	SPN, CCL3, FFAR2, LBP	52	742	16792	1.740825212523326	1.0	1.0	0.896663577386469
GOTERM_BP_ALL	GO:0016192~vesicle-mediated transport	6	11.538461538461538	0.47985107879355365	SRGN, DNER, SERPINE1, CCL3, IRF8, LBP	52	1494	16792	1.296879827000309	1.0	1.0	0.896663577386469
GOTERM_BP_ALL	GO:0044093~positive regulation of molecular function	7	13.461538461538462	0.4920828764355931	ERRFI1, CCL4, CCL3, TWIST1, ESR1, CCL17, DUSP7	52	1840	16792	1.2285117056856187	1.0	1.0	0.896663577386469
GOTERM_BP_ALL	GO:0043085~positive regulation of catalytic activity	6	11.538461538461538	0.5186227598467682	ERRFI1, CCL4, CCL3, ESR1, CCL17, DUSP7	52	1559	16792	1.2428085064390388	1.0	1.0	0.896663577386469
GOTERM_BP_ALL	GO:0050790~regulation of catalytic activity	7	13.461538461538462	0.7393886078576468	ERRFI1, SERPINE1, CCL4, CCL3, ESR1, CCL17, DUSP7	52	2357	16792	0.9590418067295453	1.0	1.0	0.896663577386469
GOTERM_BP_ALL	GO:0016032~viral process	3	5.769230769230769	0.8000665041068371	SPN, CCL4, CCL3	52	966	16792	1.0028666985188726	1.0	1.0	0.896663577386469
GOTERM_BP_ALL	GO:0044764~multi-organism cellular process	3	5.769230769230769	0.8033949723343622	SPN, CCL4, CCL3	52	973	16792	0.9956518301842043	1.0	1.0	0.896663577386469
Annotation Cluster 9	Enrichment Score: 2.1300046984748326
Category	Term	Count	%	PValue	Genes	List Total	Pop Hits	Pop Total	Fold Enrichment	Bonferroni	Benjamini	FDR
GOTERM_BP_ALL	GO:0051049~regulation of transport	16	30.76923076923077	1.9648942936486646E-4	SRGN, KCNF1, NPR1, SERPINE1, TWIST1, KCNAB3, BMP6, KISS1, KCNV2, CXCR3, CCL4, CCL3, FFAR2, KCNQ5, CRYAA, INHA	52	1796	16792	2.8768202843926676	0.34587634445098414	0.00865756485711728	0.007759327465735033
GOTERM_BP_ALL	GO:0051050~positive regulation of transport	10	19.230769230769234	0.0016282580119799423	KISS1, NPR1, CXCR3, SERPINE1, CCL4, CCL3, TWIST1, FFAR2, INHA, BMP6	52	920	16792	3.5100334448160537	0.9703977154508127	0.029791602100548268	0.026700671637128713
GOTERM_BP_ALL	GO:0032879~regulation of localization	17	32.69230769230769	0.0019889136124980715	SRGN, KCNF1, NPR1, SERPINE1, TWIST1, KCNAB3, BMP6, KISS1, KCNV2, CXCR3, CCL4, CCL3, FFAR2, KCNQ5, LBP, CRYAA, INHA	52	2473	16792	2.2198513173038044	0.9864359357204697	0.033287321623126635	0.029833704187471072
GOTERM_BP_ALL	GO:0006812~cation transport	10	19.230769230769234	0.0024236370441443264	KCNF1, KCNV2, CXCR3, CCL4, CACHD1, CCL3, TWIST1, KCNQ5, KCNAB3, SLC18A3	52	975	16792	3.3120315581854047	0.9947072124357211	0.03689523496292539	0.033067290251626046
GOTERM_BP_ALL	GO:0046903~secretion	10	19.230769230769234	0.0053343175185094505	SRGN, KISS1, NPR1, SERPINE1, CCL3, TWIST1, FFAR2, INHA, BMP6, SLC18A3	52	1098	16792	2.9410116295362196	0.9999903925037525	0.06398217512478835	0.05734391332397659
GOTERM_BP_ALL	GO:0032940~secretion by cell	9	17.307692307692307	0.008192835380808205	SRGN, KISS1, SERPINE1, CCL3, TWIST1, FFAR2, INHA, BMP6, SLC18A3	52	966	16792	3.0086000955566172	0.9999999808203338	0.08349379870356273	0.0748311720664168
GOTERM_BP_ALL	GO:0044765~single-organism transport	19	36.53846153846153	0.009312937292961936	SRGN, KCNF1, NPR1, SERPINE1, TWIST1, KCNAB3, BMP6, KISS1, KCNV2, CXCR3, CCL4, CCL3, CACHD1, IRF8, FFAR2, KCNQ5, LBP, INHA, SLC18A3	52	3415	16792	1.7966437661898862	0.9999999983295945	0.08967368910849403	0.08036988810789066
GOTERM_BP_ALL	GO:1902578~single-organism localization	19	36.53846153846153	0.016593956668199135	SRGN, KCNF1, NPR1, SERPINE1, TWIST1, KCNAB3, BMP6, KISS1, KCNV2, CXCR3, CCL4, CCL3, CACHD1, IRF8, FFAR2, KCNQ5, LBP, INHA, SLC18A3	52	3614	16792	1.6977140181346047	0.9999999999999998	0.13171453105383063	0.11804891968001958
GOTERM_BP_ALL	GO:0051179~localization	26	50.0	0.026824555023114982	NPR1, SERPINE1, TWIST1, SPN, KCNV2, CXCR3, DNER, CCL4, CCL3, FFAR2, LBP, CCL17, SLC18A3, SRGN, KCNF1, EGR3, NR0B1, KCNAB3, ESR1, BMP6, KISS1, CACHD1, IRF8, KCNQ5, CRYAA, INHA	52	5872	16792	1.4298365122615804	1.0	0.18864564916907248	0.16907333540627847
GOTERM_BP_ALL	GO:0006811~ion transport	10	19.230769230769234	0.02993217221407298	KCNF1, KCNV2, CXCR3, CCL4, CACHD1, CCL3, TWIST1, KCNQ5, KCNAB3, SLC18A3	52	1458	16792	2.2148359185396225	1.0	0.20671063673722914	0.1852640491368867
GOTERM_BP_ALL	GO:0006810~transport	21	40.38461538461539	0.05064376504742238	SRGN, KCNF1, NPR1, SERPINE1, TWIST1, KCNAB3, BMP6, KISS1, KCNV2, CXCR3, DNER, CCL4, CCL3, CACHD1, IRF8, FFAR2, KCNQ5, LBP, CRYAA, INHA, SLC18A3	52	4663	16792	1.4542965076956071	1.0	0.29313643093132685	0.2627230170690678
GOTERM_BP_ALL	GO:0051234~establishment of localization	21	40.38461538461539	0.06502063881885231	SRGN, KCNF1, NPR1, SERPINE1, TWIST1, KCNAB3, BMP6, KISS1, KCNV2, CXCR3, DNER, CCL4, CCL3, CACHD1, IRF8, FFAR2, KCNQ5, LBP, CRYAA, INHA, SLC18A3	52	4790	16792	1.4157379155291472	1.0	0.35007371374040436	0.3137529578914694
Annotation Cluster 10	Enrichment Score: 2.0514398704448933
Category	Term	Count	%	PValue	Genes	List Total	Pop Hits	Pop Total	Fold Enrichment	Bonferroni	Benjamini	FDR
GOTERM_BP_ALL	GO:0071310~cellular response to organic substance	23	44.230769230769226	1.0473100085192606E-7	EGR1, ERRFI1, NUMBL, EGR3, SERPINE1, HNF4G, TWIST1, NR0B1, FOS, GDF6, TNFRSF1B, ESR1, BMP6, THPO, CXCR3, CCL4, CCL3, IRF8, FFAR2, LBP, JUNB, CCL17, CCR10	52	2186	16792	3.3976353015694274	2.2619338814633405E-4	7.624683132121567E-5	6.833609013735634E-5
GOTERM_BP_ALL	GO:0010033~response to organic substance	26	50.0	1.0594742656954471E-7	ERRFI1, NUMBL, SERPINE1, HNF4G, TWIST1, HSD11B2, THPO, CXCR3, CCL4, CCL3, FFAR2, LBP, JUNB, CCL17, CCR10, EGR1, ARNT2, EGR3, NR0B1, FOS, TNFRSF1B, GDF6, ESR1, BMP6, LOX, IRF8	52	2822	16792	2.975194897236003	2.2882027024739848E-4	7.624683132121567E-5	6.833609013735634E-5
GOTERM_BP_ALL	GO:0051240~positive regulation of multicellular organismal process	18	34.61538461538461	5.378932856278843E-7	EGR1, NUMBL, EGR3, NPR1, SERPINE1, TWIST1, FOS, GDF6, BMP6, SPN, KISS1, THPO, CXCR3, CCL3, IRF8, FFAR2, LBP, INHA	52	1431	16792	4.06192549588776	0.0011611751231571654	2.9032790091765054E-4	2.6020587692248906E-4
GOTERM_BP_ALL	GO:0042221~response to chemical	30	57.692307692307686	7.896492645121844E-7	ERRFI1, NUMBL, SERPINE1, HNF4G, TWIST1, SPN, HSD11B2, OR1S2, THPO, CXCR3, CCL4, CCL3, FFAR2, LBP, JUNB, CCL17, CCR10, EGR1, ARNT2, EGR3, NR0B1, FOS, TNFRSF1B, OR52K2, GDF6, ESR1, BMP6, LOX, IRF8, OR2A7	52	4117	16792	2.353095046804058	0.0017041893023149735	3.4097055241636125E-4	3.0559426536621535E-4
GOTERM_BP_ALL	GO:0070887~cellular response to chemical stimulus	23	44.230769230769226	3.0179173678402033E-6	EGR1, ERRFI1, NUMBL, EGR3, SERPINE1, HNF4G, TWIST1, NR0B1, FOS, GDF6, TNFRSF1B, ESR1, BMP6, THPO, CXCR3, CCL4, CCL3, IRF8, FFAR2, LBP, JUNB, CCL17, CCR10	52	2648	16792	2.8048454566581453	0.006497510644162485	8.144604496458748E-4	7.299587633463492E-4
GOTERM_BP_ALL	GO:0007166~cell surface receptor signaling pathway	22	42.30769230769231	1.3800294702254179E-5	EGR1, ERRFI1, NUMBL, NPR1, SERPINE1, FOS, GDF6, TNFRSF1B, BMP6, SIRPB1, SPN, THPO, CXCR3, DNER, CCL4, CCL3, IRF8, FFAR2, LBP, INHA, CCL17, CCR10	52	2669	16792	2.6617863215839987	0.0293689405278853	0.001986322417477785	0.001780238016590789
GOTERM_BP_ALL	GO:0002376~immune system process	21	40.38461538461539	1.565507353149132E-5	EGR1, EGR3, SERPINE1, FOS, TNFRSF1B, ESR1, CD1A, BMP6, SIRPB1, SPN, THPO, CXCR3, CCL4, CCL3, IRF8, FFAR2, LBP, INHA, JUNB, CCL17, CCR10	52	2465	16792	2.7510688094866595	0.033249879179389596	0.00211245648465561	0.0018932854552147313
GOTERM_BP_ALL	GO:0006954~inflammatory response	11	21.153846153846153	1.7993167061497694E-5	SPN, CXCR3, SERPINE1, CCL4, CCL3, FFAR2, FOS, LBP, TNFRSF1B, CCL17, BMP6	52	637	16792	5.5763796642917525	0.03812001374488749	0.002285132216810207	0.0020480457802351786
GOTERM_BP_ALL	GO:0031325~positive regulation of cellular metabolic process	22	42.30769230769231	3.614963220727256E-5	EGR1, ARNT2, NPR1, SERPINE1, TWIST1, FOS, GDF6, TNFRSF1B, ESR1, BMP6, DUSP7, SPN, KISS1, THPO, CXCR3, CCL4, CCL3, IRF8, LBP, INHA, JUNB, CCL17	52	2839	16792	2.502397919093939	0.07511383780586767	0.0031821308229998428	0.0028519792230220914
GOTERM_BP_ALL	GO:0051239~regulation of multicellular organismal process	21	40.38461538461539	4.836507459338703E-5	SRGN, EGR1, ERRFI1, NUMBL, EGR3, NPR1, SERPINE1, TWIST1, FOS, GDF6, ESR1, BMP6, SPN, KISS1, THPO, CXCR3, CCL3, IRF8, FFAR2, LBP, INHA	52	2659	16792	2.5503514913067376	0.09919915858154005	0.0036006964154180207	0.0032271179082139275
GOTERM_BP_ALL	GO:0009605~response to external stimulus	18	34.61538461538461	7.877625235386027E-5	EGR3, SERPINE1, FOS, TNFRSF1B, ESR1, BMP6, SPN, HSD11B2, CXCR3, CCL4, CCL3, IRF8, FFAR2, LBP, INHA, JUNB, CCL17, CCR10	52	2073	16792	2.8039630413002334	0.15647303337498797	0.005002292024470127	0.004483295538374107
GOTERM_BP_ALL	GO:0009893~positive regulation of metabolic process	22	42.30769230769231	1.0812899220317825E-4	EGR1, ARNT2, NPR1, SERPINE1, TWIST1, FOS, GDF6, TNFRSF1B, ESR1, BMP6, DUSP7, SPN, KISS1, THPO, CXCR3, CCL4, CCL3, IRF8, LBP, INHA, JUNB, CCL17	52	3052	16792	2.3277548139933457	0.20829881600671418	0.006143434057017417	0.005506042102977629
GOTERM_BP_ALL	GO:0006952~defense response	15	28.846153846153843	1.2046179175805247E-4	EGR1, SERPINE1, FOS, TNFRSF1B, ESR1, BMP6, SIRPB1, SPN, CXCR3, CCL4, CCL3, IRF8, FFAR2, LBP, CCL17	52	1518	16792	3.190939495287321	0.22911274122654945	0.006572828561113952	0.005890886181452291
GOTERM_BP_ALL	GO:2000026~regulation of multicellular organismal development	16	30.76923076923077	1.2177542493958225E-4	SRGN, EGR1, ERRFI1, NUMBL, EGR3, NPR1, SERPINE1, TWIST1, FOS, GDF6, ESR1, BMP6, THPO, CXCR3, CCL3, INHA	52	1721	16792	3.0021901399007733	0.2312972573790658	0.006572828561113952	0.005890886181452291
GOTERM_BP_ALL	GO:0010604~positive regulation of macromolecule metabolic process	21	40.38461538461539	1.3562451401632553E-4	EGR1, ARNT2, SERPINE1, TWIST1, FOS, GDF6, TNFRSF1B, ESR1, BMP6, DUSP7, SPN, KISS1, THPO, CXCR3, CCL4, CCL3, IRF8, LBP, INHA, JUNB, CCL17	52	2856	16792	2.3744343891402715	0.2539545961800348	0.006971745851458258	0.006248415110037855
GOTERM_BP_ALL	GO:0042127~regulation of cell proliferation	15	28.846153846153843	1.525862344110212E-4	EGR1, ARNT2, ERRFI1, EGR3, NPR1, TWIST1, TNFRSF1B, ESR1, BMP6, SPN, KISS1, THPO, CXCR3, INHA, JUNB	52	1552	16792	3.121034892942109	0.28079684862049015	0.007144664516185564	0.006403393162954639
GOTERM_BP_ALL	GO:0051716~cellular response to stimulus	35	67.3076923076923	2.1432343775886455E-4	ERRFI1, NUMBL, NPR1, SERPINE1, HNF4G, TWIST1, SIRPB1, SPN, GPR132, OR1S2, THPO, CXCR3, DNER, CCL4, CCL3, FFAR2, LBP, JUNB, CCL17, CCR10, SRGN, EGR1, EGR3, NR0B1, FOS, TNFRSF1B, OR52K2, GDF6, ESR1, BMP6, DUSP7, KISS1, IRF8, OR2A7, INHA	52	6927	16792	1.631630964675573	0.3705999670166421	0.009047033739241149	0.008108388274864115
GOTERM_BP_ALL	GO:0019220~regulation of phosphate metabolic process	15	28.846153846153843	2.2481133780953417E-4	ERRFI1, NPR1, TWIST1, GDF6, TNFRSF1B, BMP6, DUSP7, SPN, KISS1, THPO, CXCR3, CCL4, CCL3, INHA, CCL17	52	1610	16792	3.0086000955566172	0.3847010804433607	0.009047033739241149	0.008108388274864115
GOTERM_BP_ALL	GO:0051174~regulation of phosphorus metabolic process	15	28.846153846153843	2.2628060301946366E-4	ERRFI1, NPR1, TWIST1, GDF6, TNFRSF1B, BMP6, DUSP7, SPN, KISS1, THPO, CXCR3, CCL4, CCL3, INHA, CCL17	52	1611	16792	3.006732559805185	0.3866511448205767	0.009047033739241149	0.008108388274864115
GOTERM_BP_ALL	GO:0032501~multicellular organismal process	35	67.3076923076923	2.9712036214476773E-4	ERRFI1, NUMBL, NPR1, ELN, SERPINE1, TWIST1, SPN, HSD11B2, OR1S2, THPO, CXCR3, DNER, CCL3, FFAR2, LBP, JUNB, CCL17, SRGN, EGR1, ARNT2, EGR3, TMOD4, NR0B1, FOS, TNFRSF1B, OR52K2, GDF6, ESR1, BMP6, KISS1, LOX, IRF8, OR2A7, CRYAA, INHA	52	7027	16792	1.6084115116419089	0.47369550403699134	0.010346497772105702	0.00927303065726009
GOTERM_BP_ALL	GO:0050793~regulation of developmental process	17	32.69230769230769	3.82471022976729E-4	SRGN, EGR1, ERRFI1, NUMBL, EGR3, NPR1, SERPINE1, TWIST1, FOS, GDF6, ESR1, BMP6, THPO, CXCR3, CCL3, INHA, CCL17	52	2129	16792	2.578530910141995	0.562332345688154	0.011796499122953684	0.01057259184942815
GOTERM_BP_ALL	GO:0010941~regulation of cell death	14	26.923076923076923	4.3736896678752676E-4	EGR1, ARNT2, EGR3, SERPINE1, TWIST1, GDF6, TNFRSF1B, ESR1, BMP6, CXCR3, CCL3, CRYAA, INHA, JUNB	52	1509	16792	2.9959728806647297	0.611290741964422	0.012590394657256936	0.01128411934311819
GOTERM_BP_ALL	GO:0048513~animal organ development	21	40.38461538461539	4.807477514223178E-4	SRGN, EGR1, ARNT2, ERRFI1, NUMBL, EGR3, ELN, TWIST1, NR0B1, FOS, GDF6, ESR1, BMP6, SPN, LOX, THPO, DNER, CCL3, IRF8, INHA, JUNB	52	3129	16792	2.1672689726381003	0.6460730811093938	0.013479667471698495	0.012081128558469935
GOTERM_BP_ALL	GO:0042981~regulation of apoptotic process	13	25.0	7.987482605507308E-4	EGR1, ARNT2, EGR3, SERPINE1, TWIST1, GDF6, TNFRSF1B, ESR1, BMP6, CXCR3, CCL3, CRYAA, INHA	52	1400	16792	2.9985714285714287	0.8220024777281865	0.018950521917901406	0.016984372353468835
GOTERM_BP_ALL	GO:0043067~regulation of programmed cell death	13	25.0	8.668841527523591E-4	EGR1, ARNT2, EGR3, SERPINE1, TWIST1, GDF6, TNFRSF1B, ESR1, BMP6, CXCR3, CCL3, CRYAA, INHA	52	1413	16792	2.970983722576079	0.8463813192936502	0.019645550683980443	0.01760729067786112
GOTERM_BP_ALL	GO:0048519~negative regulation of biological process	26	50.0	8.780417390904779E-4	ERRFI1, NPR1, SERPINE1, TWIST1, SPN, GPR132, CXCR3, CCL4, CCL3, LBP, JUNB, CCL17, SRGN, EGR1, ARNT2, EGR3, TMOD4, NR0B1, TNFRSF1B, ESR1, BMP6, DUSP7, KISS1, IRF8, CRYAA, INHA	52	4623	16792	1.8161367077655202	0.8500424879526601	0.019645550683980443	0.01760729067786112
GOTERM_BP_ALL	GO:0012501~programmed cell death	15	28.846153846153843	9.388541823816892E-4	SRGN, EGR1, ARNT2, EGR3, SERPINE1, TWIST1, GDF6, TNFRSF1B, ESR1, BMP6, SPN, CXCR3, CCL3, CRYAA, INHA	52	1852	16792	2.61546768566207	0.8685169842039655	0.020683532446551703	0.018537580029679274
GOTERM_BP_ALL	GO:0008283~cell proliferation	15	28.846153846153843	9.849977781024094E-4	EGR1, ARNT2, ERRFI1, NUMBL, EGR3, NPR1, ELN, TWIST1, ESR1, BMP6, SPN, KISS1, THPO, CXCR3, JUNB	52	1861	16792	2.602818997230604	0.8810014210527478	0.02126610202923102	0.019059707006281623
GOTERM_BP_ALL	GO:0023051~regulation of signaling	20	38.46153846153847	0.0010810336130989457	EGR1, ERRFI1, NPR1, SERPINE1, TWIST1, NR0B1, GDF6, TNFRSF1B, ESR1, BMP6, DUSP7, KISS1, THPO, CXCR3, CCL4, CCL3, FFAR2, LBP, INHA, CCL17	52	3070	16792	2.1037334001503383	0.9033148676882288	0.022881878143927684	0.02050784354261235
GOTERM_BP_ALL	GO:0048583~regulation of response to stimulus	22	42.30769230769231	0.0012977032613848871	EGR1, ERRFI1, SERPINE1, TWIST1, NR0B1, FOS, GDF6, TNFRSF1B, ESR1, CD1A, BMP6, DUSP7, SPN, KISS1, THPO, CXCR3, CCL4, CCL3, FFAR2, LBP, INHA, CCL17	52	3636	16792	1.9538800033849537	0.9394847195279736	0.02583464565973009	0.023154256299943363
GOTERM_BP_ALL	GO:0006950~response to stress	22	42.30769230769231	0.0015079412854079315	EGR1, ARNT2, ERRFI1, SERPINE1, TWIST1, NR0B1, FOS, GDF6, TNFRSF1B, ESR1, BMP6, SIRPB1, SPN, HSD11B2, LOX, CXCR3, CCL4, CCL3, IRF8, FFAR2, LBP, CCL17	52	3677	16792	1.93209347084789	0.9615966831167078	0.028558291536804593	0.025595319186529363
GOTERM_BP_ALL	GO:0031328~positive regulation of cellular biosynthetic process	14	26.923076923076923	0.0015735601238888875	EGR1, ARNT2, NPR1, SERPINE1, TWIST1, FOS, GDF6, ESR1, BMP6, SPN, CXCR3, IRF8, LBP, JUNB	52	1729	16792	2.614761756462161	0.9666789801702389	0.02954188093457485	0.02647685947586954
GOTERM_BP_ALL	GO:0008219~cell death	15	28.846153846153843	0.0016180764396491183	SRGN, EGR1, ARNT2, EGR3, SERPINE1, TWIST1, GDF6, TNFRSF1B, ESR1, BMP6, SPN, CXCR3, CCL3, CRYAA, INHA	52	1958	16792	2.4738744401665747	0.9697384027748055	0.029791602100548268	0.026700671637128713
GOTERM_BP_ALL	GO:0009891~positive regulation of biosynthetic process	14	26.923076923076923	0.0018496627094964381	EGR1, ARNT2, NPR1, SERPINE1, TWIST1, FOS, GDF6, ESR1, BMP6, SPN, CXCR3, IRF8, LBP, JUNB	52	1760	16792	2.5687062937062937	0.9816655040216838	0.032466843819535046	0.029098352381102505
GOTERM_BP_ALL	GO:0045595~regulation of cell differentiation	13	25.0	0.0018722949025629335	ERRFI1, NUMBL, EGR3, TWIST1, NR0B1, FOS, GDF6, BMP6, THPO, CCL3, INHA, JUNB, CCL17	52	1544	16792	2.7189119170984455	0.9825418318149718	0.032599070118011074	0.02921685997144578
GOTERM_BP_ALL	GO:0048731~system development	24	46.15384615384615	0.0019082983681298273	SRGN, EGR1, ARNT2, ERRFI1, NUMBL, EGR3, NPR1, ELN, SERPINE1, TWIST1, NR0B1, FOS, GDF6, ESR1, BMP6, SPN, LOX, THPO, CXCR3, DNER, CCL3, IRF8, INHA, JUNB	52	4291	16792	1.8061416560600903	0.9838504390699603	0.03274100776649422	0.02934407134236513
GOTERM_BP_ALL	GO:0048523~negative regulation of cellular process	24	46.15384615384615	0.0019659762782009487	SRGN, EGR1, ARNT2, ERRFI1, EGR3, TMOD4, NPR1, SERPINE1, TWIST1, NR0B1, ESR1, BMP6, DUSP7, SPN, KISS1, GPR132, CXCR3, CCL4, CCL3, IRF8, CRYAA, INHA, JUNB, CCL17	52	4300	16792	1.802361359570662	0.9857455837463811	0.033287321623126635	0.029833704187471072
GOTERM_BP_ALL	GO:0007275~multicellular organism development	26	50.0	0.00202223117959203	ERRFI1, NUMBL, NPR1, ELN, SERPINE1, TWIST1, SPN, THPO, CXCR3, DNER, CCL3, JUNB, CCL17, SRGN, EGR1, ARNT2, EGR3, NR0B1, FOS, TNFRSF1B, GDF6, ESR1, BMP6, LOX, IRF8, INHA	52	4877	16792	1.7215501332786551	0.9873796146017089	0.03332822226518468	0.02987036131687464
GOTERM_BP_ALL	GO:0009966~regulation of signal transduction	18	34.61538461538461	0.0020684793931522094	EGR1, ERRFI1, SERPINE1, TWIST1, NR0B1, GDF6, TNFRSF1B, ESR1, BMP6, DUSP7, KISS1, THPO, CXCR3, CCL4, CCL3, LBP, INHA, CCL17	52	2728	16792	2.130724114595082	0.9885817550285443	0.03358294271734038	0.03009865407969135
GOTERM_BP_ALL	GO:0051246~regulation of protein metabolic process	17	32.69230769230769	0.002344989535941792	EGR1, ERRFI1, SERPINE1, TWIST1, GDF6, TNFRSF1B, ESR1, BMP6, DUSP7, SPN, KISS1, THPO, CCL4, CCL3, LBP, INHA, CCL17	52	2512	16792	2.1853870651641354	0.9937246473254049	0.03668719136303137	0.032880831536575124
GOTERM_BP_ALL	GO:0010646~regulation of cell communication	19	36.53846153846153	0.002416707331441707	EGR1, ERRFI1, SERPINE1, TWIST1, NR0B1, GDF6, TNFRSF1B, ESR1, BMP6, DUSP7, KISS1, THPO, CXCR3, CCL4, CCL3, FFAR2, LBP, INHA, CCL17	52	3020	16792	2.0316352521650534	0.9946271980558896	0.03689523496292539	0.033067290251626046
GOTERM_BP_ALL	GO:0010557~positive regulation of macromolecule biosynthetic process	13	25.0	0.0024910397677770212	EGR1, ARNT2, SERPINE1, TWIST1, FOS, GDF6, ESR1, BMP6, SPN, CXCR3, IRF8, LBP, JUNB	52	1597	16792	2.62867877269881	0.9954259614262695	0.03760947453587824	0.033707426228311445
GOTERM_BP_ALL	GO:0048522~positive regulation of cellular process	25	48.07692307692308	0.0032603364731517816	NUMBL, NPR1, SERPINE1, TWIST1, SPN, THPO, CXCR3, CCL4, CCL3, FFAR2, LBP, JUNB, CCL17, EGR1, ARNT2, EGR3, FOS, TNFRSF1B, GDF6, ESR1, BMP6, DUSP7, KISS1, IRF8, INHA	52	4744	16792	1.7017447139706836	0.9991359085703827	0.045413331906675465	0.04070161984224966
GOTERM_BP_ALL	GO:0032502~developmental process	28	53.84615384615385	0.0032936661026981492	ERRFI1, NUMBL, NPR1, ELN, SERPINE1, TWIST1, CYP17A1, SPN, THPO, CXCR3, DNER, CCL3, JUNB, CCL17, SRGN, EGR1, ARNT2, EGR3, TMOD4, NR0B1, FOS, TNFRSF1B, GDF6, ESR1, BMP6, LOX, IRF8, INHA	52	5632	16792	1.6054414335664335	0.9991961200909464	0.04558349433157246	0.04085412762000589
GOTERM_BP_ALL	GO:0044707~single-multicellular organism process	29	55.769230769230774	0.003358934779864267	ERRFI1, NUMBL, NPR1, ELN, SERPINE1, TWIST1, SPN, THPO, CXCR3, DNER, CCL3, FFAR2, LBP, JUNB, CCL17, SRGN, EGR1, ARNT2, EGR3, NR0B1, FOS, TNFRSF1B, GDF6, ESR1, BMP6, KISS1, LOX, IRF8, INHA	52	5943	16792	1.5757646358353072	0.9993021535866169	0.0461907018453946	0.041398336299601
GOTERM_BP_ALL	GO:0045944~positive regulation of transcription from RNA polymerase II promoter	10	19.230769230769234	0.0037603494431483007	EGR1, ARNT2, CXCR3, SERPINE1, IRF8, TWIST1, FOS, ESR1, JUNB, BMP6	52	1041	16792	3.102046848444543	0.9997076809267449	0.04993577145899285	0.04475484843591994
GOTERM_BP_ALL	GO:0008284~positive regulation of cell proliferation	9	17.307692307692307	0.0038089635831496547	SPN, EGR1, ARNT2, EGR3, THPO, CXCR3, TWIST1, ESR1, BMP6	52	849	16792	3.4232128295732536	0.9997369246596383	0.05014361204890307	0.0449411252036255
GOTERM_BP_ALL	GO:0048856~anatomical structure development	27	51.92307692307693	0.004885726866372145	ERRFI1, NUMBL, NPR1, ELN, SERPINE1, TWIST1, SPN, THPO, CXCR3, DNER, CCL3, JUNB, CCL17, SRGN, EGR1, ARNT2, EGR3, TMOD4, NR0B1, FOS, TNFRSF1B, GDF6, ESR1, BMP6, LOX, IRF8, INHA	52	5473	16792	1.5930793124288467	0.9999745560932137	0.06095490917085189	0.05463073147086541
GOTERM_BP_ALL	GO:0044767~single-organism developmental process	27	51.92307692307693	0.004912530891953789	ERRFI1, NUMBL, NPR1, ELN, SERPINE1, TWIST1, SPN, THPO, CXCR3, DNER, CCL3, JUNB, CCL17, SRGN, EGR1, ARNT2, EGR3, TMOD4, NR0B1, FOS, TNFRSF1B, GDF6, ESR1, BMP6, LOX, IRF8, INHA	52	5475	16792	1.5924973656480508	0.999975994221787	0.06095490917085189	0.05463073147086541
GOTERM_BP_ALL	GO:0051094~positive regulation of developmental process	10	19.230769230769234	0.005056393554654722	EGR1, NUMBL, EGR3, THPO, CXCR3, SERPINE1, TWIST1, FOS, GDF6, BMP6	52	1089	16792	2.9653175107720564	0.9999824334845142	0.061330076879210924	0.05496697487784768
GOTERM_BP_ALL	GO:1903508~positive regulation of nucleic acid-templated transcription	11	21.153846153846153	0.006621857843676369	EGR1, ARNT2, CXCR3, SERPINE1, IRF8, TWIST1, FOS, GDF6, ESR1, JUNB, BMP6	52	1349	16792	2.6331755716485143	0.9999994144884738	0.07264342889464706	0.06510654697134881
GOTERM_BP_ALL	GO:0045893~positive regulation of transcription, DNA-templated	11	21.153846153846153	0.006621857843676369	EGR1, ARNT2, CXCR3, SERPINE1, IRF8, TWIST1, FOS, GDF6, ESR1, JUNB, BMP6	52	1349	16792	2.6331755716485143	0.9999994144884738	0.07264342889464706	0.06510654697134881
GOTERM_BP_ALL	GO:0006366~transcription from RNA polymerase II promoter	13	25.0	0.007209505820952425	EGR1, ARNT2, SERPINE1, HNF4G, TWIST1, NR0B1, FOS, GDF6, ESR1, BMP6, CXCR3, IRF8, JUNB	52	1820	16792	2.306593406593407	0.9999998369059775	0.07667881088254297	0.06872325106888405
GOTERM_BP_ALL	GO:1902680~positive regulation of RNA biosynthetic process	11	21.153846153846153	0.0073284053969544715	EGR1, ARNT2, CXCR3, SERPINE1, IRF8, TWIST1, FOS, GDF6, ESR1, JUNB, BMP6	52	1369	16792	2.5947069730853514	0.9999998740829609	0.07755895711776817	0.0695120806034652
GOTERM_BP_ALL	GO:0006357~regulation of transcription from RNA polymerase II promoter	13	25.0	0.007688328716466637	EGR1, ARNT2, SERPINE1, HNF4G, TWIST1, NR0B1, FOS, GDF6, ESR1, BMP6, CXCR3, IRF8, JUNB	52	1835	16792	2.2877384196185284	0.9999999424699472	0.08057816358665762	0.07221803915710166
GOTERM_BP_ALL	GO:0030154~cell differentiation	20	38.46153846153847	0.008357464508912107	EGR1, ERRFI1, NUMBL, EGR3, TMOD4, TWIST1, NR0B1, FOS, GDF6, ESR1, BMP6, SPN, THPO, DNER, CCL3, IRF8, FFAR2, INHA, JUNB, CCL17	52	3652	16792	1.7684724913640577	0.9999999865996	0.08431666296608056	0.07556866273245294
GOTERM_BP_ALL	GO:0071495~cellular response to endogenous stimulus	10	19.230769230769234	0.008682078280155974	EGR1, ERRFI1, EGR3, HNF4G, NR0B1, FOS, GDF6, ESR1, JUNB, BMP6	52	1185	16792	2.725089256734827	0.9999999933932378	0.08718421863654302	0.07813870452140377
GOTERM_BP_ALL	GO:0051254~positive regulation of RNA metabolic process	11	21.153846153846153	0.00917803400327278	EGR1, ARNT2, CXCR3, SERPINE1, IRF8, TWIST1, FOS, GDF6, ESR1, JUNB, BMP6	52	1415	16792	2.510356075020386	0.9999999977584296	0.08967368910849403	0.08036988810789066
GOTERM_BP_ALL	GO:0010558~negative regulation of macromolecule biosynthetic process	11	21.153846153846153	0.009310195122221126	EGR1, ERRFI1, CCL4, CCL3, IRF8, TWIST1, NR0B1, INHA, ESR1, JUNB, BMP6	52	1418	16792	2.5050450254963654	0.9999999983195778	0.08967368910849403	0.08036988810789066
GOTERM_BP_ALL	GO:0045935~positive regulation of nucleobase-containing compound metabolic process	12	23.076923076923077	0.009820508853212	EGR1, ARNT2, NPR1, CXCR3, SERPINE1, IRF8, TWIST1, FOS, GDF6, ESR1, JUNB, BMP6	52	1658	16792	2.337199591723114	0.9999999994478183	0.09299332725475748	0.0833451080305492
GOTERM_BP_ALL	GO:0048869~cellular developmental process	21	40.38461538461539	0.010031112362694591	EGR1, ERRFI1, NUMBL, EGR3, TMOD4, SERPINE1, TWIST1, NR0B1, FOS, GDF6, ESR1, BMP6, SPN, THPO, DNER, CCL3, IRF8, FFAR2, INHA, JUNB, CCL17	52	3992	16792	1.6987436411284107	0.9999999996512299	0.09457280170767522	0.08476070926556348
GOTERM_BP_ALL	GO:0031326~regulation of cellular biosynthetic process	22	42.30769230769231	0.010289040356965581	EGR1, ARNT2, ERRFI1, EGR3, NPR1, SERPINE1, HNF4G, TWIST1, NR0B1, FOS, GDF6, ZNF14, ESR1, BMP6, SPN, CXCR3, CCL4, CCL3, IRF8, LBP, INHA, JUNB	52	4284	16792	1.6583351289233643	0.9999999998013449	0.09616466723241858	0.08618741597717922
GOTERM_BP_ALL	GO:0080090~regulation of primary metabolic process	27	51.92307692307693	0.011291253125271121	ERRFI1, NPR1, SERPINE1, HNF4G, TWIST1, SPN, THPO, CXCR3, CCL4, CCL3, LBP, JUNB, CCL17, EGR1, ARNT2, EGR3, NR0B1, FOS, TNFRSF1B, GDF6, ZNF14, ESR1, BMP6, DUSP7, KISS1, IRF8, INHA	52	5798	16792	1.5037811446918037	0.9999999999777314	0.10329582837906928	0.09257870676864245
GOTERM_BP_ALL	GO:0010628~positive regulation of gene expression	12	23.076923076923077	0.011356662054835327	EGR1, ARNT2, CXCR3, SERPINE1, CCL3, IRF8, TWIST1, FOS, GDF6, ESR1, JUNB, BMP6	52	1692	16792	2.2902345881069284	0.9999999999806967	0.1034558370311792	0.09272211424517451
GOTERM_BP_ALL	GO:0009889~regulation of biosynthetic process	22	42.30769230769231	0.011940592163038029	EGR1, ARNT2, ERRFI1, EGR3, NPR1, SERPINE1, HNF4G, TWIST1, NR0B1, FOS, GDF6, ZNF14, ESR1, BMP6, SPN, CXCR3, CCL4, CCL3, IRF8, LBP, INHA, JUNB	52	4339	16792	1.6373145177017037	0.9999999999946123	0.10741557699999628	0.09627102431449411
GOTERM_BP_ALL	GO:0031327~negative regulation of cellular biosynthetic process	11	21.153846153846153	0.012387404446117273	EGR1, ERRFI1, CCL4, CCL3, IRF8, TWIST1, NR0B1, INHA, ESR1, JUNB, BMP6	52	1480	16792	2.4001039501039503	0.9999999999979718	0.10916084162925385	0.09783521470708949
GOTERM_BP_ALL	GO:0031323~regulation of cellular metabolic process	27	51.92307692307693	0.012610674877099113	ERRFI1, NPR1, SERPINE1, HNF4G, TWIST1, SPN, THPO, CXCR3, CCL4, CCL3, LBP, JUNB, CCL17, EGR1, ARNT2, EGR3, NR0B1, FOS, TNFRSF1B, GDF6, ZNF14, ESR1, BMP6, DUSP7, KISS1, IRF8, INHA	52	5844	16792	1.4919444005686306	0.9999999999987554	0.11067661406364629	0.09919372311864547
GOTERM_BP_ALL	GO:0009890~negative regulation of biosynthetic process	11	21.153846153846153	0.013768104968986365	EGR1, ERRFI1, CCL4, CCL3, IRF8, TWIST1, NR0B1, INHA, ESR1, JUNB, BMP6	52	1504	16792	2.3618044189852703	0.9999999999999012	0.11639726206372969	0.10432084395243953
GOTERM_BP_ALL	GO:0010556~regulation of macromolecule biosynthetic process	21	40.38461538461539	0.013769276546508356	EGR1, ARNT2, ERRFI1, EGR3, SERPINE1, HNF4G, TWIST1, NR0B1, FOS, GDF6, ZNF14, ESR1, BMP6, SPN, CXCR3, CCL4, CCL3, IRF8, LBP, INHA, JUNB	52	4107	16792	1.651177164690678	0.9999999999999014	0.11639726206372969	0.10432084395243953
GOTERM_BP_ALL	GO:0048518~positive regulation of biological process	25	48.07692307692308	0.014125392786494894	NUMBL, NPR1, SERPINE1, TWIST1, SPN, THPO, CXCR3, CCL4, CCL3, FFAR2, LBP, JUNB, CCL17, EGR1, ARNT2, EGR3, FOS, TNFRSF1B, GDF6, ESR1, BMP6, DUSP7, KISS1, IRF8, INHA	52	5285	16792	1.5275453023797394	0.9999999999999548	0.11866429193012637	0.10635266553255883
GOTERM_BP_ALL	GO:0051173~positive regulation of nitrogen compound metabolic process	12	23.076923076923077	0.015403791559702307	EGR1, ARNT2, NPR1, CXCR3, SERPINE1, IRF8, TWIST1, FOS, GDF6, ESR1, JUNB, BMP6	52	1767	16792	2.1930259892908452	0.9999999999999972	0.12549730557508407	0.11247674214348666
GOTERM_BP_ALL	GO:0060255~regulation of macromolecule metabolic process	26	50.0	0.023736927511146075	ERRFI1, SERPINE1, HNF4G, TWIST1, SPN, THPO, CXCR3, CCL4, CCL3, LBP, JUNB, CCL17, EGR1, ARNT2, EGR3, NR0B1, FOS, TNFRSF1B, GDF6, ZNF14, ESR1, BMP6, DUSP7, KISS1, IRF8, INHA	52	5815	16792	1.4438521066208083	1.0	0.17255227776621002	0.15464967923928505
GOTERM_BP_ALL	GO:0035556~intracellular signal transduction	15	28.846153846153843	0.023967236493863484	ERRFI1, NPR1, TWIST1, GDF6, TNFRSF1B, ESR1, BMP6, DUSP7, KISS1, THPO, CXCR3, CCL4, CCL3, INHA, CCL17	52	2657	16792	1.8230508670854924	1.0	0.17362638175642894	0.15561234307489114
GOTERM_BP_ALL	GO:0000122~negative regulation of transcription from RNA polymerase II promoter	7	13.461538461538462	0.025101907109990936	EGR1, IRF8, TWIST1, NR0B1, ESR1, JUNB, BMP6	52	748	16792	3.0220074043603455	1.0	0.17983051683830995	0.16117278836597024
GOTERM_BP_ALL	GO:0019222~regulation of metabolic process	27	51.92307692307693	0.02621364710234294	ERRFI1, NPR1, SERPINE1, HNF4G, TWIST1, SPN, THPO, CXCR3, CCL4, CCL3, LBP, JUNB, CCL17, EGR1, ARNT2, EGR3, NR0B1, FOS, TNFRSF1B, GDF6, ZNF14, ESR1, BMP6, DUSP7, KISS1, IRF8, INHA	52	6171	16792	1.41288657866198	1.0	0.18678304981504426	0.1674039839704079
GOTERM_BP_ALL	GO:1902679~negative regulation of RNA biosynthetic process	9	17.307692307692307	0.0264576581024134	EGR1, CCL4, CCL3, IRF8, TWIST1, NR0B1, ESR1, JUNB, BMP6	52	1194	16792	2.4340935446463083	1.0	0.18705321527436858	0.1676461192940728
GOTERM_BP_ALL	GO:0051253~negative regulation of RNA metabolic process	9	17.307692307692307	0.032207359404571756	EGR1, CCL4, CCL3, IRF8, TWIST1, NR0B1, ESR1, JUNB, BMP6	52	1240	16792	2.3437965260545903	1.0	0.2184409779604121	0.19577734708355599
GOTERM_BP_ALL	GO:0042180~cellular ketone metabolic process	4	7.6923076923076925	0.032278322602887724	EGR1, TWIST1, BMP6, CYP17A1	52	229	16792	5.640577762848506	1.0	0.2184409779604121	0.19577734708355599
GOTERM_BP_ALL	GO:0010629~negative regulation of gene expression	10	19.230769230769234	0.03317332211672809	EGR1, SERPINE1, CCL4, CCL3, IRF8, TWIST1, NR0B1, ESR1, JUNB, BMP6	52	1485	16792	2.174566174566175	1.0	0.2203729306154337	0.1975088562949811
GOTERM_BP_ALL	GO:0006915~apoptotic process	11	21.153846153846153	0.035140133881530124	SRGN, SPN, ARNT2, EGR3, CXCR3, SERPINE1, CCL3, TWIST1, CRYAA, GDF6, TNFRSF1B	52	1747	16792	2.033287834089208	1.0	0.22990166378855617	0.20604896685079027
GOTERM_BP_ALL	GO:0010605~negative regulation of macromolecule metabolic process	13	25.0	0.042770628606934834	EGR1, ERRFI1, SERPINE1, TWIST1, NR0B1, ESR1, BMP6, DUSP7, CCL4, CCL3, IRF8, INHA, JUNB	52	2326	16792	1.8048151332760103	1.0	0.25984953673229266	0.23288969595969725
GOTERM_BP_ALL	GO:0031324~negative regulation of cellular metabolic process	13	25.0	0.04512547101785786	EGR1, ERRFI1, SERPINE1, TWIST1, NR0B1, ESR1, BMP6, DUSP7, CCL4, CCL3, IRF8, INHA, JUNB	52	2345	16792	1.7901918976545843	1.0	0.270627477576542	0.24254940672098602
GOTERM_BP_ALL	GO:0045934~negative regulation of nucleobase-containing compound metabolic process	9	17.307692307692307	0.05320596283256081	EGR1, CCL4, CCL3, IRF8, TWIST1, NR0B1, ESR1, JUNB, BMP6	52	1371	16792	2.1198451439151658	1.0	0.30446734544255283	0.272878329518916
GOTERM_BP_ALL	GO:2001141~regulation of RNA biosynthetic process	17	32.69230769230769	0.06997351216633965	EGR1, ARNT2, EGR3, SERPINE1, HNF4G, TWIST1, NR0B1, FOS, GDF6, ZNF14, ESR1, BMP6, CXCR3, CCL4, CCL3, IRF8, JUNB	52	3644	16792	1.506501730980326	1.0	0.36738636153764104	0.329269388409141
GOTERM_BP_ALL	GO:1901362~organic cyclic compound biosynthetic process	20	38.46153846153847	0.0708789416785817	EGR1, ARNT2, EGR3, NPR1, SERPINE1, HNF4G, TWIST1, NR0B1, FOS, GDF6, ZNF14, ESR1, BMP6, CYP17A1, HSD11B2, CXCR3, CCL4, CCL3, IRF8, JUNB	52	4535	16792	1.4241370536850142	1.0	0.36874128935917566	0.3304837401157966
GOTERM_BP_ALL	GO:0009892~negative regulation of metabolic process	13	25.0	0.07162970745921361	EGR1, ERRFI1, SERPINE1, TWIST1, NR0B1, ESR1, BMP6, DUSP7, CCL4, CCL3, IRF8, INHA, JUNB	52	2522	16792	1.6645519429024584	1.0	0.3709723976955619	0.3324833670870367
GOTERM_BP_ALL	GO:0006796~phosphate-containing compound metabolic process	15	28.846153846153843	0.07191003833475323	ERRFI1, NPR1, TWIST1, GDF6, TNFRSF1B, BMP6, DUSP7, SPN, KISS1, THPO, CXCR3, CCL4, CCL3, INHA, CCL17	52	3083	16792	1.571146984705207	1.0	0.37142050900653645	0.3328849860711663
GOTERM_BP_ALL	GO:0006793~phosphorus metabolic process	15	28.846153846153843	0.0728711881229519	ERRFI1, NPR1, TWIST1, GDF6, TNFRSF1B, BMP6, DUSP7, SPN, KISS1, THPO, CXCR3, CCL4, CCL3, INHA, CCL17	52	3089	16792	1.5680952262370196	1.0	0.3741690029819281	0.33534831902271006
GOTERM_BP_ALL	GO:0009059~macromolecule biosynthetic process	22	42.30769230769231	0.07557327026078298	EGR1, ARNT2, ERRFI1, EGR3, B3GAT1, SERPINE1, HNF4G, TWIST1, NR0B1, FOS, GDF6, ZNF14, ESR1, BMP6, SPN, CXCR3, CCL4, CCL3, IRF8, LBP, INHA, JUNB	52	5175	16792	1.3728130806391676	1.0	0.38295516789534545	0.3432229040655366
GOTERM_BP_ALL	GO:0051172~negative regulation of nitrogen compound metabolic process	9	17.307692307692307	0.08265869333106221	EGR1, CCL4, CCL3, IRF8, TWIST1, NR0B1, ESR1, JUNB, BMP6	52	1506	16792	1.9298191847992643	1.0	0.41214808060453423	0.36938700137553204
GOTERM_BP_ALL	GO:0010565~regulation of cellular ketone metabolic process	3	5.769230769230769	0.08318721731382824	EGR1, TWIST1, BMP6	52	158	16792	6.131450827653359	1.0	0.4138276547939059	0.37089231682547846
GOTERM_BP_ALL	GO:0051252~regulation of RNA metabolic process	17	32.69230769230769	0.08864638253453244	EGR1, ARNT2, EGR3, SERPINE1, HNF4G, TWIST1, NR0B1, FOS, GDF6, ZNF14, ESR1, BMP6, CXCR3, CCL4, CCL3, IRF8, JUNB	52	3762	16792	1.4592483539851961	1.0	0.4339853512291509	0.3889586172433566
GOTERM_BP_ALL	GO:1901576~organic substance biosynthetic process	25	48.07692307692308	0.09266888304825058	ERRFI1, NPR1, SERPINE1, HNF4G, TWIST1, CYP17A1, SPN, HSD11B2, CXCR3, CCL4, CCL3, LBP, JUNB, EGR1, ARNT2, EGR3, B3GAT1, NR0B1, FOS, GDF6, ZNF14, ESR1, BMP6, IRF8, INHA	52	6227	16792	1.296463292609109	1.0	0.44937963413319676	0.4027557165575432
GOTERM_BP_ALL	GO:0019219~regulation of nucleobase-containing compound metabolic process	18	34.61538461538461	0.09663643776941047	EGR1, ARNT2, EGR3, NPR1, SERPINE1, HNF4G, TWIST1, NR0B1, FOS, GDF6, ZNF14, ESR1, BMP6, CXCR3, CCL4, CCL3, IRF8, JUNB	52	4104	16792	1.4163292847503375	1.0	0.46467275978654166	0.41646215386149055
GOTERM_BP_ALL	GO:0043066~negative regulation of apoptotic process	6	11.538461538461538	0.10136759480590943	ARNT2, EGR3, CXCR3, SERPINE1, TWIST1, CRYAA	52	818	16792	2.368628926086139	1.0	0.48369637002694343	0.43351203149705214
GOTERM_BP_ALL	GO:0043069~negative regulation of programmed cell death	6	11.538461538461538	0.1057712499849225	ARNT2, EGR3, CXCR3, SERPINE1, TWIST1, CRYAA	52	829	16792	2.337199591723114	1.0	0.4986029011297985	0.4468719841066049
GOTERM_BP_ALL	GO:0009058~biosynthetic process	25	48.07692307692308	0.10727655735459685	ERRFI1, NPR1, SERPINE1, HNF4G, TWIST1, CYP17A1, SPN, HSD11B2, CXCR3, CCL4, CCL3, LBP, JUNB, EGR1, ARNT2, EGR3, B3GAT1, NR0B1, FOS, GDF6, ZNF14, ESR1, BMP6, IRF8, INHA	52	6320	16792	1.2773855890944499	1.0	0.501880237190495	0.44980929085854926
GOTERM_BP_ALL	GO:0032774~RNA biosynthetic process	17	32.69230769230769	0.11544819563077431	EGR1, ARNT2, EGR3, SERPINE1, HNF4G, TWIST1, NR0B1, FOS, GDF6, ZNF14, ESR1, BMP6, CXCR3, CCL4, CCL3, IRF8, JUNB	52	3905	16792	1.4058110903181327	1.0	0.5314555530209846	0.4763161163018087
GOTERM_BP_ALL	GO:0045892~negative regulation of transcription, DNA-templated	7	13.461538461538462	0.12608240569224316	EGR1, IRF8, TWIST1, NR0B1, ESR1, JUNB, BMP6	52	1130	16792	2.0004084411164054	1.0	0.5706748718858553	0.5114663627138165
GOTERM_BP_ALL	GO:0044249~cellular biosynthetic process	24	46.15384615384615	0.1273729832673504	EGR1, ARNT2, ERRFI1, EGR3, NPR1, B3GAT1, SERPINE1, HNF4G, TWIST1, NR0B1, FOS, GDF6, ZNF14, ESR1, BMP6, CYP17A1, SPN, CXCR3, CCL4, CCL3, IRF8, LBP, INHA, JUNB	52	6118	16792	1.2667789876027864	1.0	0.5730622579409238	0.5136060533189846
GOTERM_BP_ALL	GO:0060548~negative regulation of cell death	6	11.538461538461538	0.1350638567020899	ARNT2, EGR3, CXCR3, SERPINE1, TWIST1, CRYAA	52	897	16792	2.1600205814252638	1.0	0.5975468578274838	0.5355503334396393
GOTERM_BP_ALL	GO:0043170~macromolecule metabolic process	33	63.46153846153846	0.1440262924839697	ERRFI1, NUMBL, NPR1, SERPINE1, HNF4G, TWIST1, SPN, THPO, CXCR3, DNER, CCL4, CCL3, LBP, JUNB, CCL17, SRGN, EGR1, ARNT2, EGR3, B3GAT1, NR0B1, FOS, TNFRSF1B, GDF6, ZNF14, ESR1, BMP6, DUSP7, KISS1, LOX, IRF8, INHA, CTRC	52	9130	16792	1.167191844300278	1.0	0.621905530945781	0.5573817519129628
GOTERM_BP_ALL	GO:1903507~negative regulation of nucleic acid-templated transcription	7	13.461538461538462	0.1448959787298187	EGR1, IRF8, TWIST1, NR0B1, ESR1, JUNB, BMP6	52	1177	16792	1.9205280700607805	1.0	0.6232435322877506	0.558580933291708
GOTERM_BP_ALL	GO:0010468~regulation of gene expression	18	34.61538461538461	0.14543731214452993	EGR1, ARNT2, EGR3, SERPINE1, HNF4G, TWIST1, NR0B1, FOS, GDF6, TNFRSF1B, ZNF14, ESR1, BMP6, CXCR3, CCL4, CCL3, IRF8, JUNB	52	4345	16792	1.3377710896698236	1.0	0.6232435322877506	0.558580933291708
GOTERM_BP_ALL	GO:0034654~nucleobase-containing compound biosynthetic process	18	34.61538461538461	0.14820008011633018	EGR1, ARNT2, EGR3, NPR1, SERPINE1, HNF4G, TWIST1, NR0B1, FOS, GDF6, ZNF14, ESR1, BMP6, CXCR3, CCL4, CCL3, IRF8, JUNB	52	4357	16792	1.3340866157024065	1.0	0.6310926488582975	0.5656156903848105
GOTERM_BP_ALL	GO:0051171~regulation of nitrogen compound metabolic process	18	34.61538461538461	0.15932226006305	EGR1, ARNT2, EGR3, NPR1, SERPINE1, HNF4G, TWIST1, NR0B1, FOS, GDF6, ZNF14, ESR1, BMP6, CXCR3, CCL4, CCL3, IRF8, JUNB	52	4404	16792	1.3198490882414586	1.0	0.666621626891715	0.5974584752364375
GOTERM_BP_ALL	GO:0018130~heterocycle biosynthetic process	18	34.61538461538461	0.16101961847743262	EGR1, ARNT2, EGR3, NPR1, SERPINE1, HNF4G, TWIST1, NR0B1, FOS, GDF6, ZNF14, ESR1, BMP6, CXCR3, CCL4, CCL3, IRF8, JUNB	52	4411	16792	1.3177545646373576	1.0	0.6711223094455155	0.6014922041579771
GOTERM_BP_ALL	GO:0019438~aromatic compound biosynthetic process	18	34.61538461538461	0.16419978944693	EGR1, ARNT2, EGR3, NPR1, SERPINE1, HNF4G, TWIST1, NR0B1, FOS, GDF6, ZNF14, ESR1, BMP6, CXCR3, CCL4, CCL3, IRF8, JUNB	52	4424	16792	1.313882320211434	1.0	0.6791328456243714	0.6086716332946543
GOTERM_BP_ALL	GO:0006355~regulation of transcription, DNA-templated	15	28.846153846153843	0.18892562447167233	EGR1, ARNT2, EGR3, SERPINE1, HNF4G, TWIST1, NR0B1, FOS, GDF6, ZNF14, ESR1, BMP6, CXCR3, IRF8, JUNB	52	3603	16792	1.3443924934349578	1.0	0.7555176908048344	0.6771314181136427
GOTERM_BP_ALL	GO:0006351~transcription, DNA-templated	15	28.846153846153843	0.18950573197282755	EGR1, ARNT2, EGR3, SERPINE1, HNF4G, TWIST1, NR0B1, FOS, GDF6, ZNF14, ESR1, BMP6, CXCR3, IRF8, JUNB	52	3605	16792	1.3436466446175181	1.0	0.7555176908048344	0.6771314181136427
GOTERM_BP_ALL	GO:1903506~regulation of nucleic acid-templated transcription	15	28.846153846153843	0.19535785853700113	EGR1, ARNT2, EGR3, SERPINE1, HNF4G, TWIST1, NR0B1, FOS, GDF6, ZNF14, ESR1, BMP6, CXCR3, IRF8, JUNB	52	3625	16792	1.336233421750663	1.0	0.769102173527305	0.689306487158562
GOTERM_BP_ALL	GO:2000113~negative regulation of cellular macromolecule biosynthetic process	7	13.461538461538462	0.21139863235476714	EGR1, IRF8, TWIST1, NR0B1, ESR1, JUNB, BMP6	52	1324	16792	1.7072972344875668	1.0	0.8182237600260684	0.7333316237380466
GOTERM_BP_ALL	GO:0019216~regulation of lipid metabolic process	3	5.769230769230769	0.2166705278460257	EGR1, TWIST1, BMP6	52	287	16792	3.375502546234254	1.0	0.8338532435286444	0.7473395211801421
GOTERM_BP_ALL	GO:0097659~nucleic acid-templated transcription	15	28.846153846153843	0.24076094390237995	EGR1, ARNT2, EGR3, SERPINE1, HNF4G, TWIST1, NR0B1, FOS, GDF6, ZNF14, ESR1, BMP6, CXCR3, IRF8, JUNB	52	3771	16792	1.2844991126614038	1.0	0.9024355518840943	0.8088062959220577
GOTERM_BP_ALL	GO:0044238~primary metabolic process	35	67.3076923076923	0.24792084762781347	ERRFI1, NUMBL, NPR1, SERPINE1, HNF4G, TWIST1, CYP17A1, SPN, HSD11B2, THPO, CXCR3, DNER, CCL4, CCL3, LBP, JUNB, CCL17, SRGN, EGR1, ARNT2, EGR3, B3GAT1, NR0B1, FOS, TNFRSF1B, GDF6, ZNF14, ESR1, BMP6, DUSP7, KISS1, LOX, IRF8, INHA, CTRC	52	10243	16792	1.1034177186671574	1.0	0.9181151115410794	0.8228590740305645
GOTERM_BP_ALL	GO:0044260~cellular macromolecule metabolic process	29	55.769230769230774	0.2850125758679394	ERRFI1, NPR1, SERPINE1, HNF4G, TWIST1, SPN, THPO, CXCR3, DNER, CCL4, CCL3, JUNB, CCL17, EGR1, ARNT2, EGR3, B3GAT1, NR0B1, FOS, TNFRSF1B, GDF6, ZNF14, ESR1, BMP6, DUSP7, KISS1, LOX, IRF8, INHA	52	8387	16792	1.1165815226862086	1.0	0.994584631655787	0.8913947486122964
GOTERM_BP_ALL	GO:2000112~regulation of cellular macromolecule biosynthetic process	15	28.846153846153843	0.3168564158996461	EGR1, ARNT2, EGR3, SERPINE1, HNF4G, TWIST1, NR0B1, FOS, GDF6, ZNF14, ESR1, BMP6, CXCR3, IRF8, JUNB	52	3991	16792	1.2136923462405798	1.0	1.0	0.896663577386469
GOTERM_BP_ALL	GO:0044271~cellular nitrogen compound biosynthetic process	18	34.61538461538461	0.31919376536481386	EGR1, ARNT2, EGR3, NPR1, SERPINE1, HNF4G, TWIST1, NR0B1, FOS, GDF6, ZNF14, ESR1, BMP6, CXCR3, CCL4, CCL3, IRF8, JUNB	52	4947	16792	1.174977842048794	1.0	1.0	0.896663577386469
GOTERM_BP_ALL	GO:0016070~RNA metabolic process	17	32.69230769230769	0.3256566793404778	EGR1, ARNT2, EGR3, SERPINE1, HNF4G, TWIST1, NR0B1, FOS, GDF6, ZNF14, ESR1, BMP6, CXCR3, CCL4, CCL3, IRF8, JUNB	52	4648	16792	1.1810869853038528	1.0	1.0	0.896663577386469
GOTERM_BP_ALL	GO:0010467~gene expression	19	36.53846153846153	0.33270818413391157	SRGN, EGR1, ARNT2, EGR3, SERPINE1, HNF4G, TWIST1, NR0B1, FOS, GDF6, TNFRSF1B, ZNF14, ESR1, BMP6, CXCR3, CCL4, CCL3, IRF8, JUNB	52	5306	16792	1.156339702513845	1.0	1.0	0.896663577386469
GOTERM_BP_ALL	GO:0006629~lipid metabolic process	6	11.538461538461538	0.3790667763636709	EGR1, HSD11B2, TWIST1, NR0B1, BMP6, CYP17A1	52	1330	16792	1.4567958357432043	1.0	1.0	0.896663577386469
GOTERM_BP_ALL	GO:0071704~organic substance metabolic process	35	67.3076923076923	0.3922675564270258	ERRFI1, NUMBL, NPR1, SERPINE1, HNF4G, TWIST1, CYP17A1, SPN, HSD11B2, THPO, CXCR3, DNER, CCL4, CCL3, LBP, JUNB, CCL17, SRGN, EGR1, ARNT2, EGR3, B3GAT1, NR0B1, FOS, TNFRSF1B, GDF6, ZNF14, ESR1, BMP6, DUSP7, KISS1, LOX, IRF8, INHA, CTRC	52	10707	16792	1.055599859186298	1.0	1.0	0.896663577386469
GOTERM_BP_ALL	GO:1901360~organic cyclic compound metabolic process	21	40.38461538461539	0.4005653961808181	EGR1, ARNT2, EGR3, NPR1, SERPINE1, HNF4G, TWIST1, NR0B1, FOS, GDF6, ZNF14, ESR1, BMP6, CYP17A1, HSD11B2, CXCR3, CCL4, CCL3, IRF8, CTRC, JUNB	52	6149	16792	1.1028434892477825	1.0	1.0	0.896663577386469
GOTERM_BP_ALL	GO:0034645~cellular macromolecule biosynthetic process	17	32.69230769230769	0.4579996442055603	EGR1, ARNT2, EGR3, B3GAT1, SERPINE1, HNF4G, TWIST1, NR0B1, FOS, GDF6, ZNF14, ESR1, BMP6, CXCR3, IRF8, INHA, JUNB	52	5012	16792	1.0953097182147462	1.0	1.0	0.896663577386469
GOTERM_BP_ALL	GO:0090304~nucleic acid metabolic process	17	32.69230769230769	0.5122405291994471	EGR1, ARNT2, EGR3, SERPINE1, HNF4G, TWIST1, NR0B1, FOS, GDF6, ZNF14, ESR1, BMP6, CXCR3, CCL4, CCL3, IRF8, JUNB	52	5158	16792	1.0643063799325918	1.0	1.0	0.896663577386469
GOTERM_BP_ALL	GO:0008152~metabolic process	35	67.3076923076923	0.5223710621011624	ERRFI1, NUMBL, NPR1, SERPINE1, HNF4G, TWIST1, CYP17A1, SPN, HSD11B2, THPO, CXCR3, DNER, CCL4, CCL3, LBP, JUNB, CCL17, SRGN, EGR1, ARNT2, EGR3, B3GAT1, NR0B1, FOS, TNFRSF1B, GDF6, ZNF14, ESR1, BMP6, DUSP7, KISS1, LOX, IRF8, INHA, CTRC	52	11075	16792	1.0205243965966315	1.0	1.0	0.896663577386469
GOTERM_BP_ALL	GO:0046483~heterocycle metabolic process	19	36.53846153846153	0.5499537955328052	EGR1, ARNT2, EGR3, NPR1, SERPINE1, HNF4G, TWIST1, NR0B1, FOS, GDF6, ZNF14, ESR1, BMP6, CXCR3, CCL4, CCL3, IRF8, CTRC, JUNB	52	5919	16792	1.0365836224934044	1.0	1.0	0.896663577386469
GOTERM_BP_ALL	GO:0044237~cellular metabolic process	32	61.53846153846154	0.5593073638564868	ERRFI1, NPR1, SERPINE1, HNF4G, TWIST1, CYP17A1, SPN, THPO, CXCR3, DNER, CCL4, CCL3, LBP, JUNB, CCL17, EGR1, ARNT2, EGR3, B3GAT1, NR0B1, FOS, TNFRSF1B, GDF6, ZNF14, ESR1, BMP6, DUSP7, KISS1, LOX, IRF8, INHA, CTRC	52	10202	16792	1.0128933994842642	1.0	1.0	0.896663577386469
GOTERM_BP_ALL	GO:0006725~cellular aromatic compound metabolic process	19	36.53846153846153	0.5661739012188622	EGR1, ARNT2, EGR3, NPR1, SERPINE1, HNF4G, TWIST1, NR0B1, FOS, GDF6, ZNF14, ESR1, BMP6, CXCR3, CCL4, CCL3, IRF8, CTRC, JUNB	52	5965	16792	1.0285898510542264	1.0	1.0	0.896663577386469
GOTERM_BP_ALL	GO:0006139~nucleobase-containing compound metabolic process	18	34.61538461538461	0.6215110166803454	EGR1, ARNT2, EGR3, NPR1, SERPINE1, HNF4G, TWIST1, NR0B1, FOS, GDF6, ZNF14, ESR1, BMP6, CXCR3, CCL4, CCL3, IRF8, JUNB	52	5794	16792	1.003212872733066	1.0	1.0	0.896663577386469
GOTERM_BP_ALL	GO:0006807~nitrogen compound metabolic process	20	38.46153846153847	0.769337060709752	EGR1, ARNT2, EGR3, NPR1, B3GAT1, SERPINE1, HNF4G, TWIST1, NR0B1, FOS, GDF6, ZNF14, ESR1, BMP6, CXCR3, CCL4, CCL3, IRF8, CTRC, JUNB	52	6948	16792	0.9295425357601523	1.0	1.0	0.896663577386469
GOTERM_BP_ALL	GO:0034641~cellular nitrogen compound metabolic process	18	34.61538461538461	0.825382750416741	EGR1, ARNT2, EGR3, NPR1, SERPINE1, HNF4G, TWIST1, NR0B1, FOS, GDF6, ZNF14, ESR1, BMP6, CXCR3, CCL4, CCL3, IRF8, JUNB	52	6505	16792	0.8935611659670076	1.0	1.0	0.896663577386469
Annotation Cluster 11	Enrichment Score: 1.919976139223547
Category	Term	Count	%	PValue	Genes	List Total	Pop Hits	Pop Total	Fold Enrichment	Bonferroni	Benjamini	FDR
GOTERM_BP_ALL	GO:0051047~positive regulation of secretion	7	13.461538461538462	6.910020843171351E-4	KISS1, NPR1, CCL3, TWIST1, FFAR2, INHA, BMP6	52	355	16792	6.367497291440953	0.7753205192528128	0.017416113303728588	0.015609161298154152
GOTERM_BP_ALL	GO:0051050~positive regulation of transport	10	19.230769230769234	0.0016282580119799423	KISS1, NPR1, CXCR3, SERPINE1, CCL4, CCL3, TWIST1, FFAR2, INHA, BMP6	52	920	16792	3.5100334448160537	0.9703977154508127	0.029791602100548268	0.026700671637128713
GOTERM_BP_ALL	GO:0050886~endocrine process	4	7.6923076923076925	0.0021150083712356093	KISS1, HSD11B2, INHA, BMP6	52	84	16792	15.377289377289378	0.9896757112204454	0.03382446721109393	0.0303151199877104
GOTERM_BP_ALL	GO:0010817~regulation of hormone levels	7	13.461538461538462	0.0030420938490377104	KISS1, EGR1, FFAR2, INHA, ESR1, BMP6, CYP17A1	52	475	16792	4.7588663967611335	0.9986134514979927	0.04394851796382787	0.039388782890230165
GOTERM_BP_ALL	GO:1903532~positive regulation of secretion by cell	6	11.538461538461538	0.003064222107466618	KISS1, CCL3, TWIST1, FFAR2, INHA, BMP6	52	327	16792	5.925194071983063	0.9986783589950635	0.04394851796382787	0.039388782890230165
GOTERM_BP_ALL	GO:0051046~regulation of secretion	8	15.384615384615385	0.0043571184251717954	SRGN, KISS1, NPR1, CCL3, TWIST1, FFAR2, INHA, BMP6	52	683	16792	3.7824079288208132	0.9999198762937754	0.055994158809201826	0.05018466757563943
GOTERM_BP_ALL	GO:0046903~secretion	10	19.230769230769234	0.0053343175185094505	SRGN, KISS1, NPR1, SERPINE1, CCL3, TWIST1, FFAR2, INHA, BMP6, SLC18A3	52	1098	16792	2.9410116295362196	0.9999903925037525	0.06398217512478835	0.05734391332397659
GOTERM_BP_ALL	GO:0044060~regulation of endocrine process	3	5.769230769230769	0.00720552247746857	KISS1, INHA, BMP6	52	42	16792	23.065934065934066	0.9999998354863829	0.07667881088254297	0.06872325106888405
GOTERM_BP_ALL	GO:0032940~secretion by cell	9	17.307692307692307	0.008192835380808205	SRGN, KISS1, SERPINE1, CCL3, TWIST1, FFAR2, INHA, BMP6, SLC18A3	52	966	16792	3.0086000955566172	0.9999999808203338	0.08349379870356273	0.0748311720664168
GOTERM_BP_ALL	GO:0060986~endocrine hormone secretion	3	5.769230769230769	0.008237229793357509	KISS1, INHA, BMP6	52	45	16792	21.52820512820513	0.9999999825879159	0.08349379870356273	0.0748311720664168
GOTERM_BP_ALL	GO:1903530~regulation of secretion by cell	7	13.461538461538462	0.01169497939528686	SRGN, KISS1, CCL3, TWIST1, FFAR2, INHA, BMP6	52	630	16792	3.5880341880341877	0.9999999999907836	0.10609017022867366	0.09508313079781543
GOTERM_BP_ALL	GO:0044057~regulation of system process	6	11.538461538461538	0.018048037667556964	KISS1, ERRFI1, NPR1, CCL3, INHA, BMP6	52	504	16792	3.8443223443223444	1.0	0.1396620549256469	0.1251718741459596
GOTERM_BP_ALL	GO:0023061~signal release	5	9.615384615384617	0.03749990857312421	KISS1, FFAR2, INHA, BMP6, SLC18A3	52	417	16792	3.871979339605239	1.0	0.23882685135508902	0.21404815070500105
GOTERM_BP_ALL	GO:0046883~regulation of hormone secretion	4	7.6923076923076925	0.04185628537163269	KISS1, FFAR2, INHA, BMP6	52	254	16792	5.085402786190189	1.0	0.25623218298643785	0.22964764894801165
GOTERM_BP_ALL	GO:0046887~positive regulation of hormone secretion	3	5.769230769230769	0.049186249332447064	KISS1, INHA, BMP6	52	117	16792	8.280078895463511	1.0	0.28856823996943803	0.25862878385403554
GOTERM_BP_ALL	GO:0046879~hormone secretion	4	7.6923076923076925	0.060305076726408335	KISS1, FFAR2, INHA, BMP6	52	295	16792	4.378617992177315	1.0	0.33384271962132206	0.2992059576041029
GOTERM_BP_ALL	GO:0009914~hormone transport	4	7.6923076923076925	0.0658103537882502	KISS1, FFAR2, INHA, BMP6	52	306	16792	4.221216691804927	1.0	0.35207031389902904	0.3155424073157116
GOTERM_BP_ALL	GO:0042592~homeostatic process	9	17.307692307692307	0.12165493516708364	KISS1, NPR1, CXCR3, CCL3, FFAR2, INHA, ESR1, CCR10, BMP6	52	1645	16792	1.7667523965396306	1.0	0.5564682309867237	0.4987336854837009
GOTERM_BP_ALL	GO:0044702~single organism reproductive process	7	13.461538461538462	0.168052446166004	KISS1, EGR1, NR0B1, INHA, ESR1, JUNB, BMP6	52	1231	16792	1.8362806973692432	1.0	0.6910956786141004	0.6193933015832719
Annotation Cluster 12	Enrichment Score: 1.8454663992570919
Category	Term	Count	%	PValue	Genes	List Total	Pop Hits	Pop Total	Fold Enrichment	Bonferroni	Benjamini	FDR
GOTERM_BP_ALL	GO:0032651~regulation of interleukin-1 beta production	3	5.769230769230769	0.010094658945658738	EGR1, ERRFI1, CCL3	52	50	16792	19.375384615384615	0.999999999696386	0.09475812462468354	0.08492680460804199
GOTERM_BP_ALL	GO:0032611~interleukin-1 beta production	3	5.769230769230769	0.012975651471978437	EGR1, ERRFI1, CCL3	52	57	16792	16.99595141700405	0.99999999999944	0.11205772611200578	0.1004315423931131
GOTERM_BP_ALL	GO:0032652~regulation of interleukin-1 production	3	5.769230769230769	0.015695787625086628	EGR1, ERRFI1, CCL3	52	63	16792	15.377289377289378	0.9999999999999986	0.12739550933293997	0.11417800396444595
GOTERM_BP_ALL	GO:0032612~interleukin-1 production	3	5.769230769230769	0.020189727939374538	EGR1, ERRFI1, CCL3	52	72	16792	13.455128205128206	1.0	0.1532570987136333	0.1373564085275037
Annotation Cluster 13	Enrichment Score: 1.7679019606709456
Category	Term	Count	%	PValue	Genes	List Total	Pop Hits	Pop Total	Fold Enrichment	Bonferroni	Benjamini	FDR
REACTOME_PATHWAY	R-HSA-1296072:R-HSA-1296072	4	7.6923076923076925	0.0010002061022172637	KCNF1, KCNV2, KCNQ5, KCNAB3	43	43	9075	19.6322336398053	0.04880418384491825	0.025505255606540225	0.025505255606540225
GOTERM_BP_ALL	GO:0043269~regulation of ion transport	8	15.384615384615385	0.0013461425222634643	KCNF1, KCNV2, CXCR3, CCL4, CCL3, TWIST1, KCNQ5, KCNAB3	52	554	16792	4.663149125242989	0.9455039291200525	0.026421106414243816	0.023679870732543667
GOTERM_BP_ALL	GO:0006812~cation transport	10	19.230769230769234	0.0024236370441443264	KCNF1, KCNV2, CXCR3, CCL4, CACHD1, CCL3, TWIST1, KCNQ5, KCNAB3, SLC18A3	52	975	16792	3.3120315581854047	0.9947072124357211	0.03689523496292539	0.033067290251626046
GOTERM_BP_ALL	GO:0034762~regulation of transmembrane transport	6	11.538461538461538	0.0076036796751179645	KCNF1, KCNV2, CXCR3, TWIST1, KCNQ5, KCNAB3	52	406	16792	4.7722622205380825	0.9999999308306269	0.08007972887112041	0.0717713179090403
GOTERM_BP_ALL	GO:0030001~metal ion transport	8	15.384615384615385	0.01105072426845101	KCNF1, KCNV2, CXCR3, CCL4, CACHD1, CCL3, KCNQ5, KCNAB3	52	814	16792	3.1736911736911737	0.9999999999623403	0.10152559019398183	0.09099213387001151
GOTERM_BP_ALL	GO:0071804~cellular potassium ion transport	4	7.6923076923076925	0.017824432649088447	KCNF1, KCNV2, KCNQ5, KCNAB3	52	182	16792	7.097210481825867	1.0	0.13842787801935957	0.12406574523736023
GOTERM_BP_ALL	GO:0071805~potassium ion transmembrane transport	4	7.6923076923076925	0.017824432649088447	KCNF1, KCNV2, KCNQ5, KCNAB3	52	182	16792	7.097210481825867	1.0	0.13842787801935957	0.12406574523736023
GOTERM_BP_ALL	GO:0098655~cation transmembrane transport	7	13.461538461538462	0.01914992278172805	KCNF1, KCNV2, CXCR3, CCL3, KCNQ5, KCNAB3, SLC18A3	52	703	16792	3.215450268081847	1.0	0.14609428722880163	0.1309367511754197
GOTERM_BP_ALL	GO:0006813~potassium ion transport	4	7.6923076923076925	0.02651147933022547	KCNF1, KCNV2, KCNQ5, KCNAB3	52	212	16792	6.09288824383164	1.0	0.18705321527436858	0.1676461192940728
GOTERM_BP_ALL	GO:0006811~ion transport	10	19.230769230769234	0.02993217221407298	KCNF1, KCNV2, CXCR3, CCL4, CACHD1, CCL3, TWIST1, KCNQ5, KCNAB3, SLC18A3	52	1458	16792	2.2148359185396225	1.0	0.20671063673722914	0.1852640491368867
GOTERM_BP_ALL	GO:0034765~regulation of ion transmembrane transport	5	9.615384615384617	0.030903807914646836	KCNF1, KCNV2, CXCR3, KCNQ5, KCNAB3	52	392	16792	4.118916797488226	1.0	0.21114342179659026	0.18923692504696718
GOTERM_BP_ALL	GO:0098662~inorganic cation transmembrane transport	6	11.538461538461538	0.04284688979930347	KCNF1, KCNV2, CXCR3, CCL3, KCNQ5, KCNAB3	52	635	16792	3.051241671714113	1.0	0.25984953673229266	0.23288969595969725
GOTERM_BP_ALL	GO:0015672~monovalent inorganic cation transport	5	9.615384615384617	0.059637361052251564	KCNF1, KCNV2, TWIST1, KCNQ5, KCNAB3	52	486	16792	3.3222538778094335	1.0	0.3318480992572452	0.29741828256728553
GOTERM_BP_ALL	GO:0098660~inorganic ion transmembrane transport	6	11.538461538461538	0.06809283361814988	KCNF1, KCNV2, CXCR3, CCL3, KCNQ5, KCNAB3	52	725	16792	2.672466843501326	1.0	0.36120989626925204	0.32373374214034406
GOTERM_BP_ALL	GO:0034220~ion transmembrane transport	7	13.461538461538462	0.07033673454353337	KCNF1, KCNV2, CXCR3, CCL3, KCNQ5, KCNAB3, SLC18A3	52	963	16792	2.3473120856298424	1.0	0.36738636153764104	0.329269388409141
GOTERM_BP_ALL	GO:0055085~transmembrane transport	8	15.384615384615385	0.10327660885855836	KCNF1, KCNV2, CXCR3, CCL3, TWIST1, KCNQ5, KCNAB3, SLC18A3	52	1322	16792	1.954148725706971	1.0	0.49113259587142616	0.44017673599407586
Annotation Cluster 14	Enrichment Score: 1.7365598560338968
Category	Term	Count	%	PValue	Genes	List Total	Pop Hits	Pop Total	Fold Enrichment	Bonferroni	Benjamini	FDR
GOTERM_BP_ALL	GO:0032496~response to lipopolysaccharide	8	15.384615384615385	3.336140042745235E-5	SERPINE1, CCL3, IRF8, FOS, LBP, TNFRSF1B, JUNB, BMP6	52	302	16792	8.554253693326542	0.06952663431763384	0.0031821308229998428	0.0028519792230220914
GOTERM_BP_ALL	GO:0002237~response to molecule of bacterial origin	8	15.384615384615385	4.449836015502633E-5	SERPINE1, CCL3, IRF8, FOS, LBP, TNFRSF1B, JUNB, BMP6	52	316	16792	8.17526777020448	0.09164371820519557	0.003431141413382209	0.0030751545321419985
GOTERM_BP_ALL	GO:0045597~positive regulation of cell differentiation	8	15.384615384615385	0.013058093109661353	NUMBL, EGR3, THPO, TWIST1, FOS, GDF6, JUNB, BMP6	52	841	16792	3.0718009695417545	0.9999999999995325	0.11232041045322255	0.1006669727776682
GOTERM_BP_ALL	GO:0009628~response to abiotic stimulus	8	15.384615384615385	0.03490202741453036	EGR1, ARNT2, HSD11B2, ERRFI1, TWIST1, FOS, JUNB, BMP6	52	1029	16792	2.5105778575166333	1.0	0.2297362109389361	0.20590068002169584
GOTERM_BP_ALL	GO:0071248~cellular response to metal ion	3	5.769230769230769	0.06172162602928954	FOS, JUNB, BMP6	52	133	16792	7.28397917871602	1.0	0.34014295433761954	0.30485253202561086
GOTERM_BP_ALL	GO:0071241~cellular response to inorganic substance	3	5.769230769230769	0.08050216861312201	FOS, JUNB, BMP6	52	155	16792	6.250124069478908	1.0	0.4032579629599314	0.3614192488779376
KEGG_PATHWAY	hsa04668:TNF signaling pathway	3	5.769230769230769	0.10243390136348356	FOS, TNFRSF1B, JUNB	36	107	6879	5.357476635514018	0.9991101462180413	0.8849405558450022	0.8849405558450022
GOTERM_BP_ALL	GO:0009612~response to mechanical stimulus	3	5.769230769230769	0.1243710907083129	FOS, JUNB, BMP6	52	201	16792	4.819747416762342	1.0	0.565299336503679	0.5066485484643904
GOTERM_BP_ALL	GO:0010038~response to metal ion	3	5.769230769230769	0.24023126599936567	FOS, JUNB, BMP6	52	308	16792	3.1453546453546455	1.0	0.9024355518840943	0.8088062959220577
GOTERM_BP_ALL	GO:0010035~response to inorganic substance	3	5.769230769230769	0.4188370752125751	FOS, JUNB, BMP6	52	469	16792	2.0656060357552897	1.0	1.0	0.896663577386469
Annotation Cluster 15	Enrichment Score: 1.7290836350106986
Category	Term	Count	%	PValue	Genes	List Total	Pop Hits	Pop Total	Fold Enrichment	Bonferroni	Benjamini	FDR
GOTERM_BP_ALL	GO:0032496~response to lipopolysaccharide	8	15.384615384615385	3.336140042745235E-5	SERPINE1, CCL3, IRF8, FOS, LBP, TNFRSF1B, JUNB, BMP6	52	302	16792	8.554253693326542	0.06952663431763384	0.0031821308229998428	0.0028519792230220914
GOTERM_BP_ALL	GO:0002237~response to molecule of bacterial origin	8	15.384615384615385	4.449836015502633E-5	SERPINE1, CCL3, IRF8, FOS, LBP, TNFRSF1B, JUNB, BMP6	52	316	16792	8.17526777020448	0.09164371820519557	0.003431141413382209	0.0030751545321419985
GOTERM_BP_ALL	GO:0030097~hemopoiesis	9	17.307692307692307	0.0016109112408615464	SPN, EGR1, EGR3, THPO, CCL3, IRF8, FOS, INHA, JUNB	52	739	16792	3.9327573644217755	0.9692656369140107	0.029791602100548268	0.026700671637128713
GOTERM_BP_ALL	GO:0048534~hematopoietic or lymphoid organ development	9	17.307692307692307	0.0022254362643334587	SPN, EGR1, EGR3, THPO, CCL3, IRF8, FOS, INHA, JUNB	52	778	16792	3.735614000395491	0.9918708511360849	0.035328800696293655	0.0316633762609209
GOTERM_BP_ALL	GO:0002521~leukocyte differentiation	7	13.461538461538462	0.0030105744920389736	SPN, EGR1, EGR3, CCL3, FOS, INHA, JUNB	52	474	16792	4.768906199285946	0.9985154583937487	0.04391777248859557	0.0393612273114555
GOTERM_BP_ALL	GO:0002520~immune system development	9	17.307692307692307	0.0031041493995386535	SPN, EGR1, EGR3, THPO, CCL3, IRF8, FOS, INHA, JUNB	52	821	16792	3.5399606483650334	0.9987878878856293	0.04409117469476285	0.03951663873754799
GOTERM_BP_ALL	GO:0030099~myeloid cell differentiation	6	11.538461538461538	0.0037575601484830887	THPO, CCL3, IRF8, FOS, INHA, JUNB	52	343	16792	5.648800179412424	0.9997059077388686	0.04993577145899285	0.04475484843591994
GOTERM_BP_ALL	GO:1903706~regulation of hemopoiesis	5	9.615384615384617	0.017383461976291054	EGR3, THPO, CCL3, FOS, INHA	52	328	16792	4.9226078799249535	1.0	0.1369740671781474	0.12276276979607004
GOTERM_BP_ALL	GO:0045637~regulation of myeloid cell differentiation	4	7.6923076923076925	0.020230788852888138	THPO, CCL3, FOS, INHA	52	191	16792	6.762786951268627	1.0	0.1532570987136333	0.1373564085275037
GOTERM_BP_ALL	GO:0002573~myeloid leukocyte differentiation	4	7.6923076923076925	0.02135517063320032	CCL3, FOS, INHA, JUNB	52	195	16792	6.6240631163708095	1.0	0.15868550295849315	0.14222160640328127
GOTERM_BP_ALL	GO:0030316~osteoclast differentiation	3	5.769230769230769	0.02289165553835142	CCL3, FOS, JUNB	52	77	16792	12.581418581418582	1.0	0.16753587900779904	0.15015374056511863
GOTERM_BP_ALL	GO:1902105~regulation of leukocyte differentiation	4	7.6923076923076925	0.037869758053121046	EGR3, CCL3, FOS, INHA	52	244	16792	5.293820933165196	1.0	0.23906668899616473	0.2142631047742375
GOTERM_BP_ALL	GO:0002761~regulation of myeloid leukocyte differentiation	3	5.769230769230769	0.046216881745190556	CCL3, FOS, INHA	52	113	16792	8.573179033356025	1.0	0.27564156819852603	0.24704327673188875
GOTERM_BP_ALL	GO:0030098~lymphocyte differentiation	4	7.6923076923076925	0.06786837105644047	SPN, EGR1, EGR3, INHA	52	310	16792	4.166749379652606	1.0	0.3609059436227955	0.32346132510889736
GOTERM_BP_ALL	GO:0045321~leukocyte activation	6	11.538461538461538	0.07531253658418686	SPN, EGR1, EGR3, CCL3, LBP, INHA	52	747	16792	2.593759654000618	1.0	0.3825876858476693	0.342893548918592
GOTERM_BP_ALL	GO:0001775~cell activation	6	11.538461538461538	0.14105227048566027	SPN, EGR1, EGR3, CCL3, LBP, INHA	52	910	16792	2.12916314454776	1.0	0.61620692967285	0.5522743904200855
GOTERM_BP_ALL	GO:0002694~regulation of leukocyte activation	4	7.6923076923076925	0.16943912393880192	SPN, EGR3, LBP, INHA	52	468	16792	2.760026298487837	1.0	0.6941538303299304	0.6221341647468344
GOTERM_BP_ALL	GO:0050865~regulation of cell activation	4	7.6923076923076925	0.19453130067355298	SPN, EGR3, LBP, INHA	52	501	16792	2.5782281590664824	1.0	0.7680906121312012	0.6883998770143004
GOTERM_BP_ALL	GO:0002696~positive regulation of leukocyte activation	3	5.769230769230769	0.24361091283994307	SPN, EGR3, LBP	52	311	16792	3.115013603759585	1.0	0.9095266710796233	0.8151616991843774
GOTERM_BP_ALL	GO:0050867~positive regulation of cell activation	3	5.769230769230769	0.25376338669669685	SPN, EGR3, LBP	52	320	16792	3.027403846153846	1.0	0.9349405322153046	0.8379388280855092
GOTERM_BP_ALL	GO:0046649~lymphocyte activation	4	7.6923076923076925	0.31025334630347345	SPN, EGR1, EGR3, INHA	52	643	16792	2.008852733580572	1.0	1.0	0.896663577386469
GOTERM_BP_ALL	GO:0051249~regulation of lymphocyte activation	3	5.769230769230769	0.35596261600431656	SPN, EGR3, INHA	52	411	16792	2.3571027512633353	1.0	1.0	0.896663577386469
Annotation Cluster 16	Enrichment Score: 1.6720683485146488
Category	Term	Count	%	PValue	Genes	List Total	Pop Hits	Pop Total	Fold Enrichment	Bonferroni	Benjamini	FDR
GOTERM_BP_ALL	GO:0071363~cellular response to growth factor stimulus	8	15.384615384615385	0.002329077149205762	EGR1, ERRFI1, EGR3, TWIST1, FOS, GDF6, TNFRSF1B, BMP6	52	610	16792	4.235056746532156	0.9935046862478497	0.03668719136303137	0.032880831536575124
GOTERM_BP_ALL	GO:0070848~response to growth factor	8	15.384615384615385	0.0028906452752925846	EGR1, ERRFI1, EGR3, TWIST1, FOS, GDF6, TNFRSF1B, BMP6	52	634	16792	4.074739140985198	0.9980750119511124	0.04285834282587122	0.038411715316378325
GOTERM_BP_ALL	GO:0050673~epithelial cell proliferation	6	11.538461538461538	0.003947192702753068	ERRFI1, EGR3, CXCR3, TWIST1, ESR1, BMP6	52	347	16792	5.583684327200177	0.9998050577905392	0.05164841845602347	0.04628980533228597
GOTERM_BP_ALL	GO:0050678~regulation of epithelial cell proliferation	5	9.615384615384617	0.012917706774249823	ERRFI1, EGR3, CXCR3, TWIST1, BMP6	52	300	16792	5.3820512820512825	0.9999999999993643	0.11200533705062396	0.10038458878784501
GOTERM_BP_ALL	GO:0045597~positive regulation of cell differentiation	8	15.384615384615385	0.013058093109661353	NUMBL, EGR3, THPO, TWIST1, FOS, GDF6, JUNB, BMP6	52	841	16792	3.0718009695417545	0.9999999999995325	0.11232041045322255	0.1006669727776682
GOTERM_BP_ALL	GO:0009628~response to abiotic stimulus	8	15.384615384615385	0.03490202741453036	EGR1, ARNT2, HSD11B2, ERRFI1, TWIST1, FOS, JUNB, BMP6	52	1029	16792	2.5105778575166333	1.0	0.2297362109389361	0.20590068002169584
GOTERM_BP_ALL	GO:0001936~regulation of endothelial cell proliferation	3	5.769230769230769	0.03705940392939156	EGR3, CXCR3, BMP6	52	100	16792	9.687692307692307	1.0	0.23671968367916088	0.2121596053354221
GOTERM_BP_ALL	GO:0001935~endothelial cell proliferation	3	5.769230769230769	0.046952758969185805	EGR3, CXCR3, BMP6	52	114	16792	8.497975708502025	1.0	0.2784917764133851	0.24959777089388607
GOTERM_BP_ALL	GO:0050679~positive regulation of epithelial cell proliferation	3	5.769230769230769	0.08589978842931244	EGR3, TWIST1, BMP6	52	161	16792	6.0172001911132345	1.0	0.4253615670157926	0.3812295656209164
GOTERM_BP_ALL	GO:0006259~DNA metabolic process	3	5.769230769230769	0.813545845237066	TWIST1, FOS, BMP6	52	995	16792	0.9736374178585234	1.0	1.0	0.896663577386469
Annotation Cluster 17	Enrichment Score: 1.6686624520159625
Category	Term	Count	%	PValue	Genes	List Total	Pop Hits	Pop Total	Fold Enrichment	Bonferroni	Benjamini	FDR
GOTERM_BP_ALL	GO:0001944~vasculature development	9	17.307692307692307	4.639455863794302E-4	EGR1, ERRFI1, EGR3, LOX, NPR1, CXCR3, SERPINE1, TWIST1, JUNB	52	610	16792	4.764438839848676	0.6329858969192759	0.01317971738148934	0.01181229881110786
GOTERM_BP_ALL	GO:0001568~blood vessel development	8	15.384615384615385	0.0016828592031768491	EGR1, EGR3, LOX, NPR1, CXCR3, SERPINE1, TWIST1, JUNB	52	576	16792	4.485042735042736	0.9736960955052211	0.030531874114779978	0.027364139144094142
GOTERM_BP_ALL	GO:1901342~regulation of vasculature development	5	9.615384615384617	0.0064594458695887425	EGR1, NPR1, CXCR3, SERPINE1, TWIST1	52	245	16792	6.590266875981162	0.9999991665236184	0.07188630738372213	0.06442797813223823
GOTERM_BP_ALL	GO:0051093~negative regulation of developmental process	8	15.384615384615385	0.006662065271486854	SRGN, NPR1, CXCR3, SERPINE1, CCL3, TWIST1, INHA, CCL17	52	739	16792	3.4957843239304673	0.9999994635050622	0.07264342889464706	0.06510654697134881
GOTERM_BP_ALL	GO:0072358~cardiovascular system development	9	17.307692307692307	0.007209726081128404	EGR1, ERRFI1, EGR3, LOX, NPR1, CXCR3, SERPINE1, TWIST1, JUNB	52	945	16792	3.0754578754578756	0.9999998369841162	0.07667881088254297	0.06872325106888405
GOTERM_BP_ALL	GO:0072359~circulatory system development	9	17.307692307692307	0.007209726081128404	EGR1, ERRFI1, EGR3, LOX, NPR1, CXCR3, SERPINE1, TWIST1, JUNB	52	945	16792	3.0754578754578756	0.9999998369841162	0.07667881088254297	0.06872325106888405
GOTERM_BP_ALL	GO:1904018~positive regulation of vasculature development	4	7.6923076923076925	0.009345335826498914	EGR1, CXCR3, SERPINE1, TWIST1	52	143	16792	9.03281334050565	0.9999999984435205	0.08967368910849403	0.08036988810789066
GOTERM_BP_ALL	GO:0051241~negative regulation of multicellular organismal process	9	17.307692307692307	0.01100263509768239	SRGN, ERRFI1, NPR1, CXCR3, SERPINE1, CCL3, TWIST1, LBP, INHA	52	1017	16792	2.8577263444520082	0.9999999999581698	0.10151576570895846	0.09098332869237362
GOTERM_BP_ALL	GO:0048514~blood vessel morphogenesis	6	11.538461538461538	0.016300370441720807	EGR3, NPR1, CXCR3, SERPINE1, TWIST1, JUNB	52	491	16792	3.9461068463105122	0.9999999999999997	0.13078086273854914	0.11721212107415128
GOTERM_BP_ALL	GO:0016525~negative regulation of angiogenesis	3	5.769230769230769	0.02179375334464993	NPR1, CXCR3, SERPINE1	52	75	16792	12.916923076923078	1.0	0.16058946577166963	0.14392802976756866
GOTERM_BP_ALL	GO:2000181~negative regulation of blood vessel morphogenesis	3	5.769230769230769	0.02289165553835142	NPR1, CXCR3, SERPINE1	52	77	16792	12.581418581418582	1.0	0.16753587900779904	0.15015374056511863
GOTERM_BP_ALL	GO:1901343~negative regulation of vasculature development	3	5.769230769230769	0.02631907367082551	NPR1, CXCR3, SERPINE1	52	83	16792	11.671918443002781	1.0	0.18691736860300093	0.16752436695081369
GOTERM_BP_ALL	GO:0045765~regulation of angiogenesis	4	7.6923076923076925	0.02983002567237708	NPR1, CXCR3, SERPINE1, TWIST1	52	222	16792	5.818433818433819	1.0	0.20671063673722914	0.1852640491368867
GOTERM_BP_ALL	GO:0001525~angiogenesis	5	9.615384615384617	0.036393814180202586	EGR3, NPR1, CXCR3, SERPINE1, TWIST1	52	413	16792	3.9094803501583164	1.0	0.23454998452255935	0.2102150162349015
GOTERM_BP_ALL	GO:0045766~positive regulation of angiogenesis	3	5.769230769230769	0.056901810751935095	CXCR3, SERPINE1, TWIST1	52	127	16792	7.628104179285282	1.0	0.32159950108227187	0.2882329942539121
GOTERM_BP_ALL	GO:0009653~anatomical structure morphogenesis	13	25.0	0.09232196183020505	ERRFI1, NUMBL, EGR3, TMOD4, NPR1, ELN, SERPINE1, TWIST1, ESR1, BMP6, CXCR3, CCL3, JUNB	52	2631	16792	1.5955910300266058	1.0	0.4489259360166953	0.4023490904086639
GOTERM_BP_ALL	GO:0043066~negative regulation of apoptotic process	6	11.538461538461538	0.10136759480590943	ARNT2, EGR3, CXCR3, SERPINE1, TWIST1, CRYAA	52	818	16792	2.368628926086139	1.0	0.48369637002694343	0.43351203149705214
GOTERM_BP_ALL	GO:0043069~negative regulation of programmed cell death	6	11.538461538461538	0.1057712499849225	ARNT2, EGR3, CXCR3, SERPINE1, TWIST1, CRYAA	52	829	16792	2.337199591723114	1.0	0.4986029011297985	0.4468719841066049
GOTERM_BP_ALL	GO:0048646~anatomical structure formation involved in morphogenesis	7	13.461538461538462	0.1343285082705386	EGR3, NPR1, TMOD4, CXCR3, SERPINE1, TWIST1, JUNB	52	1151	16792	1.9639109804183652	1.0	0.5955138590474186	0.5337282618141523
GOTERM_BP_ALL	GO:0060548~negative regulation of cell death	6	11.538461538461538	0.1350638567020899	ARNT2, EGR3, CXCR3, SERPINE1, TWIST1, CRYAA	52	897	16792	2.1600205814252638	1.0	0.5975468578274838	0.5355503334396393
GOTERM_BP_ALL	GO:0022603~regulation of anatomical structure morphogenesis	6	11.538461538461538	0.21294950870655643	NPR1, CXCR3, SERPINE1, CCL3, TWIST1, ESR1	52	1051	16792	1.8435189929005344	1.0	0.8209964094597416	0.7358166059771191
Annotation Cluster 18	Enrichment Score: 1.6085728118638885
Category	Term	Count	%	PValue	Genes	List Total	Pop Hits	Pop Total	Fold Enrichment	Bonferroni	Benjamini	FDR
GOTERM_BP_ALL	GO:0048545~response to steroid hormone	8	15.384615384615385	1.4351160122563552E-4	HSD11B2, ERRFI1, LOX, HNF4G, NR0B1, FOS, ESR1, BMP6	52	381	16792	6.780537048253584	0.26655840085397287	0.007144664516185564	0.006403393162954639
GOTERM_BP_ALL	GO:0014070~response to organic cyclic compound	11	21.153846153846153	3.3715584236056965E-4	ARNT2, HSD11B2, ERRFI1, LOX, HNF4G, CCL3, NR0B1, FOS, ESR1, JUNB, BMP6	52	906	16792	3.9206996094413316	0.5173094023115863	0.011029082782673786	0.009884796287389428
GOTERM_BP_ALL	GO:0009725~response to hormone	10	19.230769230769234	9.672996939840717E-4	EGR1, HSD11B2, ERRFI1, LOX, HNF4G, NR0B1, FOS, ESR1, JUNB, BMP6	52	854	16792	3.781300666546568	0.8763596725521698	0.021094949892036474	0.018906312200597766
GOTERM_BP_ALL	GO:0006352~DNA-templated transcription, initiation	5	9.615384615384617	0.005257703303103106	HNF4G, IRF8, TWIST1, NR0B1, ESR1	52	231	16792	6.98967698967699	0.9999886534759742	0.06341553872290283	0.05683606643298609
GOTERM_BP_ALL	GO:0009719~response to endogenous stimulus	12	23.076923076923077	0.005935270828848684	EGR1, HSD11B2, ERRFI1, EGR3, LOX, HNF4G, NR0B1, FOS, GDF6, ESR1, JUNB, BMP6	52	1548	16792	2.503279666070364	0.9999973957916867	0.06915487665141458	0.06197993808267124
GOTERM_BP_ALL	GO:0071495~cellular response to endogenous stimulus	10	19.230769230769234	0.008682078280155974	EGR1, ERRFI1, EGR3, HNF4G, NR0B1, FOS, GDF6, ESR1, JUNB, BMP6	52	1185	16792	2.725089256734827	0.9999999933932378	0.08718421863654302	0.07813870452140377
GOTERM_BP_ALL	GO:0006367~transcription initiation from RNA polymerase II promoter	4	7.6923076923076925	0.01582847594276362	HNF4G, IRF8, NR0B1, ESR1	52	174	16792	7.423519009725906	0.9999999999999989	0.12799130921508112	0.11471198857396106
GOTERM_BP_ALL	GO:0007565~female pregnancy	4	7.6923076923076925	0.019140209327182692	HSD11B2, FOS, ESR1, JUNB	52	187	16792	6.907445495680791	1.0	0.14609428722880163	0.1309367511754197
GOTERM_BP_ALL	GO:0022414~reproductive process	10	19.230769230769234	0.021207509923011823	KISS1, EGR1, HSD11B2, NR0B1, FOS, INHA, ESR1, JUNB, BMP6, CYP17A1	52	1373	16792	2.3519524903355933	1.0	0.15868550295849315	0.14222160640328127
GOTERM_BP_ALL	GO:0000003~reproduction	10	19.230769230769234	0.021388365614136873	KISS1, EGR1, HSD11B2, NR0B1, FOS, INHA, ESR1, JUNB, BMP6, CYP17A1	52	1375	16792	2.3485314685314687	1.0	0.15868550295849315	0.14222160640328127
REACTOME_PATHWAY	R-HSA-383280:R-HSA-383280	3	5.769230769230769	0.023104611379023327	HNF4G, NR0B1, ESR1	43	51	9075	12.414500683994529	0.6892558386781334	0.39277839344339655	0.39277839344339655
GOTERM_BP_ALL	GO:0044706~multi-multicellular organism process	4	7.6923076923076925	0.027484879940048924	HSD11B2, FOS, ESR1, JUNB	52	215	16792	6.007871198568874	1.0	0.19203836825425769	0.17211405399351026
GOTERM_BP_ALL	GO:0042493~response to drug	5	9.615384615384617	0.03584803251588406	HSD11B2, LOX, CCL4, FOS, JUNB	52	411	16792	3.9285045854388922	1.0	0.23246394696864658	0.2083454087004776
GOTERM_BP_ALL	GO:0071383~cellular response to steroid hormone stimulus	4	7.6923076923076925	0.03671402386666428	ERRFI1, HNF4G, NR0B1, ESR1	52	241	16792	5.359719119055219	1.0	0.23590945692895293	0.2114334410178434
GOTERM_BP_ALL	GO:0032870~cellular response to hormone stimulus	6	11.538461538461538	0.03839394080766531	ERRFI1, HNF4G, NR0B1, FOS, ESR1, JUNB	52	616	16792	3.1453546453546455	1.0	0.24026816870652004	0.215339928877775
GOTERM_BP_ALL	GO:0030522~intracellular receptor signaling pathway	4	7.6923076923076925	0.04476861177864655	HNF4G, TWIST1, NR0B1, ESR1	52	261	16792	4.949012673150604	1.0	0.2692351889417769	0.24130157045036513
GOTERM_BP_ALL	GO:0071407~cellular response to organic cyclic compound	5	9.615384615384617	0.07265132661100693	ERRFI1, HNF4G, CCL3, NR0B1, ESR1	52	520	16792	3.105029585798817	1.0	0.3741690029819281	0.33534831902271006
GOTERM_BP_ALL	GO:0043401~steroid hormone mediated signaling pathway	3	5.769230769230769	0.1036743682663658	HNF4G, NR0B1, ESR1	52	180	16792	5.3820512820512825	1.0	0.49121090996492695	0.44024692486435096
GOTERM_BP_ALL	GO:1901698~response to nitrogen compound	6	11.538461538461538	0.13415324045623037	EGR1, HSD11B2, ERRFI1, FOS, ESR1, JUNB	52	895	16792	2.1648474430597338	1.0	0.5955138590474186	0.5337282618141523
GOTERM_BP_ALL	GO:0009755~hormone-mediated signaling pathway	3	5.769230769230769	0.14492604398297518	HNF4G, NR0B1, ESR1	52	221	16792	4.383571179951271	1.0	0.6232435322877506	0.558580933291708
GOTERM_BP_ALL	GO:0010243~response to organonitrogen compound	5	9.615384615384617	0.2171800315951795	EGR1, HSD11B2, ERRFI1, FOS, JUNB	52	789	16792	2.0464073315784344	1.0	0.8343268473558586	0.7477639877876733
GOTERM_BP_ALL	GO:0030855~epithelial cell differentiation	4	7.6923076923076925	0.24391660146137187	ERRFI1, NR0B1, ESR1, BMP6	52	563	16792	2.2943025003415767	1.0	0.9095266710796233	0.8151616991843774
GOTERM_BP_ALL	GO:0044703~multi-organism reproductive process	5	9.615384615384617	0.31643480521914014	HSD11B2, NR0B1, FOS, ESR1, JUNB	52	936	16792	1.7250164365548981	1.0	1.0	0.896663577386469
GOTERM_BP_ALL	GO:0060429~epithelium development	5	9.615384615384617	0.40339099454642624	ERRFI1, TWIST1, NR0B1, ESR1, BMP6	52	1060	16792	1.52322206095791	1.0	1.0	0.896663577386469
Annotation Cluster 19	Enrichment Score: 1.5127363150812825
Category	Term	Count	%	PValue	Genes	List Total	Pop Hits	Pop Total	Fold Enrichment	Bonferroni	Benjamini	FDR
GOTERM_BP_ALL	GO:0060395~SMAD protein signal transduction	4	7.6923076923076925	8.797952247341988E-4	FOS, INHA, GDF6, BMP6	52	62	16792	20.833746898263026	0.8506098798825756	0.019645550683980443	0.01760729067786112
GOTERM_BP_ALL	GO:0010862~positive regulation of pathway-restricted SMAD protein phosphorylation	3	5.769230769230769	0.009331260418339772	INHA, GDF6, BMP6	52	48	16792	20.18269230769231	0.9999999983950124	0.08967368910849403	0.08036988810789066
GOTERM_BP_ALL	GO:0060393~regulation of pathway-restricted SMAD protein phosphorylation	3	5.769230769230769	0.014763966919486086	INHA, GDF6, BMP6	52	61	16792	15.881462799495587	0.9999999999999889	0.12119925695502076	0.10862462353310105
GOTERM_BP_ALL	GO:0060389~pathway-restricted SMAD protein phosphorylation	3	5.769230769230769	0.015226772642039454	INHA, GDF6, BMP6	52	62	16792	15.62531017369727	0.999999999999996	0.12452500808395144	0.11160532220585735
GOTERM_BP_ALL	GO:0007178~transmembrane receptor protein serine/threonine kinase signaling pathway	5	9.615384615384617	0.016355179684765294	EGR1, FOS, INHA, GDF6, BMP6	52	322	16792	5.014333492594362	0.9999999999999997	0.13078086273854914	0.11721212107415128
GOTERM_BP_ALL	GO:0090100~positive regulation of transmembrane receptor protein serine/threonine kinase signaling pathway	3	5.769230769230769	0.03705940392939156	INHA, GDF6, BMP6	52	100	16792	9.687692307692307	1.0	0.23671968367916088	0.2121596053354221
GOTERM_BP_ALL	GO:0007167~enzyme linked receptor protein signaling pathway	7	13.461538461538462	0.06784713105031998	EGR1, ERRFI1, NPR1, FOS, INHA, GDF6, BMP6	52	954	16792	2.3694565392678597	1.0	0.3609059436227955	0.32346132510889736
GOTERM_BP_ALL	GO:0090092~regulation of transmembrane receptor protein serine/threonine kinase signaling pathway	3	5.769230769230769	0.13558545921294923	INHA, GDF6, BMP6	52	212	16792	4.56966618287373	1.0	0.5975828663298504	0.5355826059973415
GOTERM_BP_ALL	GO:0001501~skeletal system development	4	7.6923076923076925	0.18605905782273788	TWIST1, INHA, GDF6, BMP6	52	490	16792	2.636106750392465	1.0	0.7494431079091252	0.6716870837443989
GOTERM_BP_ALL	GO:0048468~cell development	8	15.384615384615385	0.3895424943514625	NUMBL, TMOD4, DNER, TWIST1, INHA, GDF6, ESR1, BMP6	52	1968	16792	1.3126954346466542	1.0	1.0	0.896663577386469
Annotation Cluster 20	Enrichment Score: 1.4981823936649248
Category	Term	Count	%	PValue	Genes	List Total	Pop Hits	Pop Total	Fold Enrichment	Bonferroni	Benjamini	FDR
GOTERM_BP_ALL	GO:0007186~G-protein coupled receptor signaling pathway	13	25.0	3.1028965092086484E-4	NPR1, OR52K2, ESR1, KISS1, GPR132, OR1S2, CXCR3, CCL4, CCL3, FFAR2, OR2A7, CCL17, CCR10	52	1261	16792	3.329103885804917	0.48846007891275334	0.010633577084732495	0.00953032499256942
GOTERM_BP_ALL	GO:0051047~positive regulation of secretion	7	13.461538461538462	6.910020843171351E-4	KISS1, NPR1, CCL3, TWIST1, FFAR2, INHA, BMP6	52	355	16792	6.367497291440953	0.7753205192528128	0.017416113303728588	0.015609161298154152
GOTERM_BP_ALL	GO:0055065~metal ion homeostasis	7	13.461538461538462	0.006639261075706208	KISS1, NPR1, CXCR3, CCL3, ESR1, CCR10, BMP6	52	558	16792	4.051006341328923	0.9999994362313487	0.07264342889464706	0.06510654697134881
GOTERM_BP_ALL	GO:0007204~positive regulation of cytosolic calcium ion concentration	5	9.615384615384617	0.00892146610235589	KISS1, CXCR3, CCL3, ESR1, CCR10	52	269	16792	6.002287675150129	0.9999999960786955	0.08832904133353198	0.07916474987512014
GOTERM_BP_ALL	GO:0051480~regulation of cytosolic calcium ion concentration	5	9.615384615384617	0.011793971277638805	KISS1, CXCR3, CCL3, ESR1, CCR10	52	292	16792	5.5295047418335095	0.9999999999925767	0.10654051878000911	0.09548675490473259
GOTERM_BP_ALL	GO:0055080~cation homeostasis	7	13.461538461538462	0.012837953688138308	KISS1, NPR1, CXCR3, CCL3, ESR1, CCR10, BMP6	52	643	16792	3.515492283766001	0.999999999999243	0.11200533705062396	0.10038458878784501
GOTERM_BP_ALL	GO:0098771~inorganic ion homeostasis	7	13.461538461538462	0.014252624117143618	KISS1, NPR1, CXCR3, CCL3, ESR1, CCR10, BMP6	52	658	16792	3.4353518821603926	0.9999999999999658	0.11926525283411578	0.10689127569894119
GOTERM_BP_ALL	GO:0006875~cellular metal ion homeostasis	6	11.538461538461538	0.016300370441720807	KISS1, CXCR3, CCL3, ESR1, CCR10, BMP6	52	491	16792	3.9461068463105122	0.9999999999999997	0.13078086273854914	0.11721212107415128
GOTERM_BP_ALL	GO:0050801~ion homeostasis	7	13.461538461538462	0.018673260705204458	KISS1, NPR1, CXCR3, CCL3, ESR1, CCR10, BMP6	52	699	16792	3.2338505557389676	1.0	0.14347177887023638	0.12858633261413036
GOTERM_BP_ALL	GO:0030003~cellular cation homeostasis	6	11.538461538461538	0.029415427813828065	KISS1, CXCR3, CCL3, ESR1, CCR10, BMP6	52	573	16792	3.3813934756343134	1.0	0.20486422145178967	0.1836092026443784
GOTERM_BP_ALL	GO:0006874~cellular calcium ion homeostasis	5	9.615384615384617	0.03115320973671188	KISS1, CXCR3, CCL3, ESR1, CCR10	52	393	16792	4.108436093168918	1.0	0.2121759615822112	0.19016233703639587
GOTERM_BP_ALL	GO:0006873~cellular ion homeostasis	6	11.538461538461538	0.03237661553836585	KISS1, CXCR3, CCL3, ESR1, CCR10, BMP6	52	588	16792	3.295133437990581	1.0	0.2184409779604121	0.19577734708355599
GOTERM_BP_ALL	GO:0055074~calcium ion homeostasis	5	9.615384615384617	0.034239704570913854	KISS1, CXCR3, CCL3, ESR1, CCR10	52	405	16792	3.98670465337132	1.0	0.22606581702936698	0.20261109585540765
GOTERM_BP_ALL	GO:0072503~cellular divalent inorganic cation homeostasis	5	9.615384615384617	0.036393814180202586	KISS1, CXCR3, CCL3, ESR1, CCR10	52	413	16792	3.9094803501583164	1.0	0.23454998452255935	0.2102150162349015
GOTERM_BP_ALL	GO:0048878~chemical homeostasis	8	15.384615384615385	0.038152740066808244	KISS1, NPR1, CXCR3, CCL3, FFAR2, ESR1, CCR10, BMP6	52	1049	16792	2.4627117401187943	1.0	0.24015092071206706	0.21523484556639638
GOTERM_BP_ALL	GO:0072507~divalent inorganic cation homeostasis	5	9.615384615384617	0.04211843953405937	KISS1, CXCR3, CCL3, ESR1, CCR10	52	433	16792	3.7289038905667087	1.0	0.25687488970066147	0.23022367372430755
GOTERM_BP_ALL	GO:0055082~cellular chemical homeostasis	6	11.538461538461538	0.06432797972044241	KISS1, CXCR3, CCL3, ESR1, CCR10, BMP6	52	713	16792	2.7174452475995254	1.0	0.35007371374040436	0.3137529578914694
GOTERM_BP_ALL	GO:0019725~cellular homeostasis	6	11.538461538461538	0.10739632680963812	KISS1, CXCR3, CCL3, ESR1, CCR10, BMP6	52	833	16792	2.3259765444639395	1.0	0.501880237190495	0.44980929085854926
GOTERM_BP_ALL	GO:0042592~homeostatic process	9	17.307692307692307	0.12165493516708364	KISS1, NPR1, CXCR3, CCL3, FFAR2, INHA, ESR1, CCR10, BMP6	52	1645	16792	1.7667523965396306	1.0	0.5564682309867237	0.4987336854837009
GOTERM_BP_ALL	GO:2000021~regulation of ion homeostasis	3	5.769230769230769	0.12235791761983461	NPR1, CXCR3, CCL3	52	199	16792	4.868187089292617	1.0	0.5585005161548053	0.500555117535687
GOTERM_BP_ALL	GO:0022603~regulation of anatomical structure morphogenesis	6	11.538461538461538	0.21294950870655643	NPR1, CXCR3, SERPINE1, CCL3, TWIST1, ESR1	52	1051	16792	1.8435189929005344	1.0	0.8209964094597416	0.7358166059771191
GOTERM_BP_ALL	GO:0008285~negative regulation of cell proliferation	4	7.6923076923076925	0.3169652786274306	SPN, KISS1, NPR1, CXCR3	52	651	16792	1.9841663712631457	1.0	1.0	0.896663577386469
GOTERM_BP_ALL	GO:0032844~regulation of homeostatic process	3	5.769230769230769	0.3996135791216791	NPR1, CXCR3, CCL3	52	451	16792	2.1480470748763434	1.0	1.0	0.896663577386469
GOTERM_BP_ALL	GO:0051641~cellular localization	7	13.461538461538462	0.8042792537734512	SRGN, CXCR3, CCL3, CRYAA, ESR1, BMP6, SLC18A3	52	2541	16792	0.8895952532316167	1.0	1.0	0.896663577386469
Annotation Cluster 21	Enrichment Score: 1.4012220803489945
Category	Term	Count	%	PValue	Genes	List Total	Pop Hits	Pop Total	Fold Enrichment	Bonferroni	Benjamini	FDR
GOTERM_BP_ALL	GO:0051047~positive regulation of secretion	7	13.461538461538462	6.910020843171351E-4	KISS1, NPR1, CCL3, TWIST1, FFAR2, INHA, BMP6	52	355	16792	6.367497291440953	0.7753205192528128	0.017416113303728588	0.015609161298154152
GOTERM_BP_ALL	GO:0030500~regulation of bone mineralization	4	7.6923076923076925	0.0013042966081105048	SRGN, CCL3, TWIST1, BMP6	52	71	16792	18.192849404117013	0.9403415545747928	0.02583464565973009	0.023154256299943363
GOTERM_BP_ALL	GO:0051050~positive regulation of transport	10	19.230769230769234	0.0016282580119799423	KISS1, NPR1, CXCR3, SERPINE1, CCL4, CCL3, TWIST1, FFAR2, INHA, BMP6	52	920	16792	3.5100334448160537	0.9703977154508127	0.029791602100548268	0.026700671637128713
GOTERM_BP_ALL	GO:0070167~regulation of biomineral tissue development	4	7.6923076923076925	0.0017741007930269879	SRGN, CCL3, TWIST1, BMP6	52	79	16792	16.35053554040896	0.9784086167391425	0.031655236464010465	0.02837095069840679
GOTERM_BP_ALL	GO:1903532~positive regulation of secretion by cell	6	11.538461538461538	0.003064222107466618	KISS1, CCL3, TWIST1, FFAR2, INHA, BMP6	52	327	16792	5.925194071983063	0.9986783589950635	0.04394851796382787	0.039388782890230165
GOTERM_BP_ALL	GO:0051046~regulation of secretion	8	15.384615384615385	0.0043571184251717954	SRGN, KISS1, NPR1, CCL3, TWIST1, FFAR2, INHA, BMP6	52	683	16792	3.7824079288208132	0.9999198762937754	0.055994158809201826	0.05018466757563943
GOTERM_BP_ALL	GO:0046903~secretion	10	19.230769230769234	0.0053343175185094505	SRGN, KISS1, NPR1, SERPINE1, CCL3, TWIST1, FFAR2, INHA, BMP6, SLC18A3	52	1098	16792	2.9410116295362196	0.9999903925037525	0.06398217512478835	0.05734391332397659
GOTERM_BP_ALL	GO:0031214~biomineral tissue development	4	7.6923076923076925	0.007826290495821734	SRGN, CCL3, TWIST1, BMP6	52	134	16792	9.639494833524683	0.9999999573946303	0.08162783178975422	0.0731588024609423
GOTERM_BP_ALL	GO:0032940~secretion by cell	9	17.307692307692307	0.008192835380808205	SRGN, KISS1, SERPINE1, CCL3, TWIST1, FFAR2, INHA, BMP6, SLC18A3	52	966	16792	3.0086000955566172	0.9999999808203338	0.08349379870356273	0.0748311720664168
GOTERM_BP_ALL	GO:0050707~regulation of cytokine secretion	4	7.6923076923076925	0.010638022699919786	SRGN, CCL3, TWIST1, FFAR2	52	150	16792	8.611282051282052	0.9999999999072602	0.0989978060738225	0.08872661174286545
GOTERM_BP_ALL	GO:1903530~regulation of secretion by cell	7	13.461538461538462	0.01169497939528686	SRGN, KISS1, CCL3, TWIST1, FFAR2, INHA, BMP6	52	630	16792	3.5880341880341877	0.9999999999907836	0.10609017022867366	0.09508313079781543
GOTERM_BP_ALL	GO:0050663~cytokine secretion	4	7.6923076923076925	0.013742826274578845	SRGN, CCL3, TWIST1, FFAR2	52	165	16792	7.828438228438229	0.9999999999998955	0.11639726206372969	0.10432084395243953
GOTERM_BP_ALL	GO:0007267~cell-cell signaling	11	21.153846153846153	0.014563381251636606	KISS1, EGR1, EGR3, CCL4, CCL3, FFAR2, KCNQ5, INHA, CCL17, BMP6, SLC18A3	52	1517	16792	2.3415648293697076	0.9999999999999827	0.12093207739339781	0.10838516431506474
GOTERM_BP_ALL	GO:0030278~regulation of ossification	4	7.6923076923076925	0.017824432649088447	SRGN, CCL3, TWIST1, BMP6	52	182	16792	7.097210481825867	1.0	0.13842787801935957	0.12406574523736023
GOTERM_BP_ALL	GO:0030279~negative regulation of ossification	3	5.769230769230769	0.018132592815404608	SRGN, CCL3, TWIST1	52	68	16792	14.246606334841628	1.0	0.13981524245878052	0.12530916820645685
GOTERM_BP_ALL	GO:0001649~osteoblast differentiation	4	7.6923076923076925	0.02135517063320032	CCL3, TWIST1, JUNB, BMP6	52	195	16792	6.6240631163708095	1.0	0.15868550295849315	0.14222160640328127
GOTERM_BP_ALL	GO:0001503~ossification	5	9.615384615384617	0.02333941902447543	SRGN, CCL3, TWIST1, JUNB, BMP6	52	359	16792	4.497535890293551	1.0	0.17023582997919748	0.15257356693364849
GOTERM_BP_ALL	GO:0050714~positive regulation of protein secretion	4	7.6923076923076925	0.02715830016327987	CCL3, TWIST1, FFAR2, BMP6	52	214	16792	6.035945363048167	1.0	0.19037263004065336	0.17062113901281348
GOTERM_BP_ALL	GO:0030282~bone mineralization	3	5.769230769230769	0.030562767230494243	SRGN, CCL3, BMP6	52	90	16792	10.764102564102565	1.0	0.210143358123048	0.18834061971658075
GOTERM_BP_ALL	GO:0050708~regulation of protein secretion	5	9.615384615384617	0.030903807914646836	SRGN, CCL3, TWIST1, FFAR2, BMP6	52	392	16792	4.118916797488226	1.0	0.21114342179659026	0.18923692504696718
GOTERM_BP_ALL	GO:0050715~positive regulation of cytokine secretion	3	5.769230769230769	0.03505850510215553	CCL3, TWIST1, FFAR2	52	97	16792	9.98731165741475	1.0	0.22990166378855617	0.20604896685079027
GOTERM_BP_ALL	GO:0023061~signal release	5	9.615384615384617	0.03749990857312421	KISS1, FFAR2, INHA, BMP6, SLC18A3	52	417	16792	3.871979339605239	1.0	0.23882685135508902	0.21404815070500105
GOTERM_BP_ALL	GO:0009306~protein secretion	5	9.615384615384617	0.053647636044031506	SRGN, CCL3, TWIST1, FFAR2, BMP6	52	469	16792	3.442676726258816	1.0	0.30560750981283386	0.2739001998554115
GOTERM_BP_ALL	GO:0051235~maintenance of location	4	7.6923076923076925	0.057878583235488994	SRGN, CXCR3, CCL3, FFAR2	52	290	16792	4.454111405835544	1.0	0.3262659561499236	0.292415296503058
GOTERM_BP_ALL	GO:0051222~positive regulation of protein transport	4	7.6923076923076925	0.16351196639359208	CCL3, TWIST1, FFAR2, BMP6	52	460	16792	2.808026755852843	1.0	0.6775860565139449	0.6072853262410761
GOTERM_BP_ALL	GO:0051223~regulation of protein transport	5	9.615384615384617	0.19004516211266134	SRGN, CCL3, TWIST1, FFAR2, BMP6	52	746	16792	2.1643637863477005	1.0	0.7556307642748358	0.6772327600147324
GOTERM_BP_ALL	GO:1904951~positive regulation of establishment of protein localization	4	7.6923076923076925	0.2070282038442934	CCL3, TWIST1, FFAR2, BMP6	52	517	16792	2.4984377324802858	1.0	0.8053583641438369	0.7218010350246986
GOTERM_BP_ALL	GO:0070201~regulation of establishment of protein localization	5	9.615384615384617	0.23739621443029388	SRGN, CCL3, TWIST1, FFAR2, BMP6	52	820	16792	1.9690431519699814	1.0	0.8972401865796938	0.8041499587918979
GOTERM_BP_ALL	GO:0010876~lipid localization	3	5.769230769230769	0.27862261585853143	FFAR2, LBP, BMP6	52	342	16792	2.8326585695006745	1.0	0.9845273774772003	0.8823809520233361
GOTERM_BP_ALL	GO:0032880~regulation of protein localization	5	9.615384615384617	0.33460380228370445	SRGN, CCL3, TWIST1, FFAR2, BMP6	52	962	16792	1.678394370702063	1.0	1.0	0.896663577386469
GOTERM_BP_ALL	GO:0071705~nitrogen compound transport	3	5.769230769230769	0.6527926761804812	KISS1, FFAR2, SLC18A3	52	725	16792	1.336233421750663	1.0	1.0	0.896663577386469
GOTERM_BP_ALL	GO:0071702~organic substance transport	8	15.384615384615385	0.7169493707537387	SRGN, KISS1, CCL3, TWIST1, FFAR2, LBP, BMP6, SLC18A3	52	2657	16792	0.9722937957789294	1.0	1.0	0.896663577386469
GOTERM_BP_ALL	GO:0008104~protein localization	7	13.461538461538462	0.7731175147232503	SRGN, CCL3, TWIST1, FFAR2, NR0B1, ESR1, BMP6	52	2448	16792	0.9233911513323277	1.0	1.0	0.896663577386469
GOTERM_BP_ALL	GO:0033036~macromolecule localization	8	15.384615384615385	0.7746204509585244	SRGN, CCL3, TWIST1, FFAR2, NR0B1, LBP, ESR1, BMP6	52	2817	16792	0.9170694410311023	1.0	1.0	0.896663577386469
GOTERM_BP_ALL	GO:0015031~protein transport	5	9.615384615384617	0.8312259554042286	SRGN, CCL3, TWIST1, FFAR2, BMP6	52	1860	16792	0.8680727874276262	1.0	1.0	0.896663577386469
GOTERM_BP_ALL	GO:0045184~establishment of protein localization	5	9.615384615384617	0.8773365418490815	SRGN, CCL3, TWIST1, FFAR2, BMP6	52	2021	16792	0.798919042362882	1.0	1.0	0.896663577386469
GOTERM_BP_ALL	GO:0006996~organelle organization	7	13.461538461538462	0.982720429110848	SRGN, KISS1, TMOD4, ELN, CCL3, TWIST1, ESR1	52	3753	16792	0.602307897271926	1.0	1.0	0.982720429110848
Annotation Cluster 22	Enrichment Score: 1.3397003464531978
Category	Term	Count	%	PValue	Genes	List Total	Pop Hits	Pop Total	Fold Enrichment	Bonferroni	Benjamini	FDR
GOTERM_BP_ALL	GO:0071363~cellular response to growth factor stimulus	8	15.384615384615385	0.002329077149205762	EGR1, ERRFI1, EGR3, TWIST1, FOS, GDF6, TNFRSF1B, BMP6	52	610	16792	4.235056746532156	0.9935046862478497	0.03668719136303137	0.032880831536575124
GOTERM_BP_ALL	GO:0070848~response to growth factor	8	15.384615384615385	0.0028906452752925846	EGR1, ERRFI1, EGR3, TWIST1, FOS, GDF6, TNFRSF1B, BMP6	52	634	16792	4.074739140985198	0.9980750119511124	0.04285834282587122	0.038411715316378325
GOTERM_BP_ALL	GO:0007178~transmembrane receptor protein serine/threonine kinase signaling pathway	5	9.615384615384617	0.016355179684765294	EGR1, FOS, INHA, GDF6, BMP6	52	322	16792	5.014333492594362	0.9999999999999997	0.13078086273854914	0.11721212107415128
GOTERM_BP_ALL	GO:0009628~response to abiotic stimulus	8	15.384615384615385	0.03490202741453036	EGR1, ARNT2, HSD11B2, ERRFI1, TWIST1, FOS, JUNB, BMP6	52	1029	16792	2.5105778575166333	1.0	0.2297362109389361	0.20590068002169584
GOTERM_BP_ALL	GO:0030509~BMP signaling pathway	3	5.769230769230769	0.0650102120629821	EGR1, GDF6, BMP6	52	137	16792	7.071308253790007	1.0	0.35007371374040436	0.3137529578914694
GOTERM_BP_ALL	GO:0007167~enzyme linked receptor protein signaling pathway	7	13.461538461538462	0.06784713105031998	EGR1, ERRFI1, NPR1, FOS, INHA, GDF6, BMP6	52	954	16792	2.3694565392678597	1.0	0.3609059436227955	0.32346132510889736
GOTERM_BP_ALL	GO:0071772~response to BMP	3	5.769230769230769	0.07348200892280571	EGR1, GDF6, BMP6	52	147	16792	6.590266875981162	1.0	0.3741690029819281	0.33534831902271006
GOTERM_BP_ALL	GO:0071773~cellular response to BMP stimulus	3	5.769230769230769	0.07348200892280571	EGR1, GDF6, BMP6	52	147	16792	6.590266875981162	1.0	0.3741690029819281	0.33534831902271006
GOTERM_BP_ALL	GO:0061448~connective tissue development	3	5.769230769230769	0.16078322829750868	EGR1, GDF6, BMP6	52	236	16792	4.104954367666232	1.0	0.6711223094455155	0.6014922041579771
GOTERM_BP_ALL	GO:0071214~cellular response to abiotic stimulus	3	5.769230769230769	0.1955706777519641	EGR1, ERRFI1, BMP6	52	268	16792	3.6148105625717566	1.0	0.769102173527305	0.689306487158562
GOTERM_BP_ALL	GO:0033554~cellular response to stress	6	11.538461538461538	0.6370770213649606	EGR1, ERRFI1, TWIST1, FOS, GDF6, TNFRSF1B	52	1773	16792	1.092802290771834	1.0	1.0	0.896663577386469
Annotation Cluster 23	Enrichment Score: 1.3203433012236823
Category	Term	Count	%	PValue	Genes	List Total	Pop Hits	Pop Total	Fold Enrichment	Bonferroni	Benjamini	FDR
GOTERM_BP_ALL	GO:0048511~rhythmic process	7	13.461538461538462	3.4948424153469345E-4	KISS1, EGR1, EGR3, SERPINE1, TWIST1, INHA, ESR1	52	312	16792	7.245069033530571	0.529997799714562	0.011131207644318372	0.00997632551725616
GOTERM_BP_ALL	GO:0006694~steroid biosynthetic process	5	9.615384615384617	9.979594553062299E-4	EGR1, HSD11B2, NR0B1, BMP6, CYP17A1	52	146	16792	11.059009483667019	0.8842900599869875	0.021332618455506436	0.01911932223779757
GOTERM_BP_ALL	GO:0010817~regulation of hormone levels	7	13.461538461538462	0.0030420938490377104	KISS1, EGR1, FFAR2, INHA, ESR1, BMP6, CYP17A1	52	475	16792	4.7588663967611335	0.9986134514979927	0.04394851796382787	0.039388782890230165
GOTERM_BP_ALL	GO:0042698~ovulation cycle	4	7.6923076923076925	0.003979258938806563	KISS1, EGR1, INHA, ESR1	52	105	16792	12.301831501831503	0.9998181532161444	0.05175433764387572	0.0463847352204259
GOTERM_BP_ALL	GO:0006352~DNA-templated transcription, initiation	5	9.615384615384617	0.005257703303103106	HNF4G, IRF8, TWIST1, NR0B1, ESR1	52	231	16792	6.98967698967699	0.9999886534759742	0.06341553872290283	0.05683606643298609
GOTERM_BP_ALL	GO:0009888~tissue development	13	25.0	0.005427523697887431	SRGN, EGR1, ERRFI1, ELN, TWIST1, NR0B1, FOS, GDF6, ESR1, BMP6, DNER, CCL3, JUNB	52	1756	16792	2.3906605922551254	0.9999921530169837	0.06450327589795005	0.05781094898681488
GOTERM_BP_ALL	GO:0007548~sex differentiation	5	9.615384615384617	0.00892146610235589	NR0B1, INHA, ESR1, BMP6, CYP17A1	52	269	16792	6.002287675150129	0.9999999960786955	0.08832904133353198	0.07916474987512014
GOTERM_BP_ALL	GO:0010558~negative regulation of macromolecule biosynthetic process	11	21.153846153846153	0.009310195122221126	EGR1, ERRFI1, CCL4, CCL3, IRF8, TWIST1, NR0B1, INHA, ESR1, JUNB, BMP6	52	1418	16792	2.5050450254963654	0.9999999983195778	0.08967368910849403	0.08036988810789066
GOTERM_BP_ALL	GO:0008202~steroid metabolic process	5	9.615384615384617	0.009740730011752463	EGR1, HSD11B2, NR0B1, BMP6, CYP17A1	52	276	16792	5.85005574136009	0.999999999342857	0.09264421187389237	0.08303221397683268
GOTERM_BP_ALL	GO:0010628~positive regulation of gene expression	12	23.076923076923077	0.011356662054835327	EGR1, ARNT2, CXCR3, SERPINE1, CCL3, IRF8, TWIST1, FOS, GDF6, ESR1, JUNB, BMP6	52	1692	16792	2.2902345881069284	0.9999999999806967	0.1034558370311792	0.09272211424517451
GOTERM_BP_ALL	GO:0046661~male sex differentiation	4	7.6923076923076925	0.01223660385006519	NR0B1, INHA, ESR1, BMP6	52	158	16792	8.17526777020448	0.9999999999971795	0.10827388406676536	0.09704028053227928
GOTERM_BP_ALL	GO:0031327~negative regulation of cellular biosynthetic process	11	21.153846153846153	0.012387404446117273	EGR1, ERRFI1, CCL4, CCL3, IRF8, TWIST1, NR0B1, INHA, ESR1, JUNB, BMP6	52	1480	16792	2.4001039501039503	0.9999999999979718	0.10916084162925385	0.09783521470708949
GOTERM_BP_ALL	GO:0009890~negative regulation of biosynthetic process	11	21.153846153846153	0.013768104968986365	EGR1, ERRFI1, CCL4, CCL3, IRF8, TWIST1, NR0B1, INHA, ESR1, JUNB, BMP6	52	1504	16792	2.3618044189852703	0.9999999999999012	0.11639726206372969	0.10432084395243953
GOTERM_BP_ALL	GO:0042446~hormone biosynthetic process	3	5.769230769230769	0.014763966919486086	EGR1, BMP6, CYP17A1	52	61	16792	15.881462799495587	0.9999999999999889	0.12119925695502076	0.10862462353310105
GOTERM_BP_ALL	GO:0006367~transcription initiation from RNA polymerase II promoter	4	7.6923076923076925	0.01582847594276362	HNF4G, IRF8, NR0B1, ESR1	52	174	16792	7.423519009725906	0.9999999999999989	0.12799130921508112	0.11471198857396106
GOTERM_BP_ALL	GO:0042445~hormone metabolic process	4	7.6923076923076925	0.017567592345548617	EGR1, ESR1, BMP6, CYP17A1	52	181	16792	7.136421589460264	1.0	0.1379215704510526	0.12361196795867845
GOTERM_BP_ALL	GO:0022414~reproductive process	10	19.230769230769234	0.021207509923011823	KISS1, EGR1, HSD11B2, NR0B1, FOS, INHA, ESR1, JUNB, BMP6, CYP17A1	52	1373	16792	2.3519524903355933	1.0	0.15868550295849315	0.14222160640328127
GOTERM_BP_ALL	GO:0000003~reproduction	10	19.230769230769234	0.021388365614136873	KISS1, EGR1, HSD11B2, NR0B1, FOS, INHA, ESR1, JUNB, BMP6, CYP17A1	52	1375	16792	2.3485314685314687	1.0	0.15868550295849315	0.14222160640328127
GOTERM_BP_ALL	GO:0000122~negative regulation of transcription from RNA polymerase II promoter	7	13.461538461538462	0.025101907109990936	EGR1, IRF8, TWIST1, NR0B1, ESR1, JUNB, BMP6	52	748	16792	3.0220074043603455	1.0	0.17983051683830995	0.16117278836597024
GOTERM_BP_ALL	GO:0022602~ovulation cycle process	3	5.769230769230769	0.02515461606538657	KISS1, INHA, ESR1	52	81	16792	11.96011396011396	1.0	0.17983051683830995	0.16117278836597024
GOTERM_BP_ALL	GO:1902679~negative regulation of RNA biosynthetic process	9	17.307692307692307	0.0264576581024134	EGR1, CCL4, CCL3, IRF8, TWIST1, NR0B1, ESR1, JUNB, BMP6	52	1194	16792	2.4340935446463083	1.0	0.18705321527436858	0.1676461192940728
GOTERM_BP_ALL	GO:0051253~negative regulation of RNA metabolic process	9	17.307692307692307	0.032207359404571756	EGR1, CCL4, CCL3, IRF8, TWIST1, NR0B1, ESR1, JUNB, BMP6	52	1240	16792	2.3437965260545903	1.0	0.2184409779604121	0.19577734708355599
GOTERM_BP_ALL	GO:0042180~cellular ketone metabolic process	4	7.6923076923076925	0.032278322602887724	EGR1, TWIST1, BMP6, CYP17A1	52	229	16792	5.640577762848506	1.0	0.2184409779604121	0.19577734708355599
GOTERM_BP_ALL	GO:0010629~negative regulation of gene expression	10	19.230769230769234	0.03317332211672809	EGR1, SERPINE1, CCL4, CCL3, IRF8, TWIST1, NR0B1, ESR1, JUNB, BMP6	52	1485	16792	2.174566174566175	1.0	0.2203729306154337	0.1975088562949811
GOTERM_BP_ALL	GO:0071383~cellular response to steroid hormone stimulus	4	7.6923076923076925	0.03671402386666428	ERRFI1, HNF4G, NR0B1, ESR1	52	241	16792	5.359719119055219	1.0	0.23590945692895293	0.2114334410178434
GOTERM_BP_ALL	GO:0048608~reproductive structure development	5	9.615384615384617	0.03777946187778345	NR0B1, INHA, ESR1, JUNB, BMP6	52	418	16792	3.862716231137284	1.0	0.23906668899616473	0.2142631047742375
GOTERM_BP_ALL	GO:0061458~reproductive system development	5	9.615384615384617	0.03919542458623801	NR0B1, INHA, ESR1, JUNB, BMP6	52	423	16792	3.817057646844881	1.0	0.24316931517726395	0.21794007636313378
GOTERM_BP_ALL	GO:0034754~cellular hormone metabolic process	3	5.769230769230769	0.041894377301626935	ESR1, BMP6, CYP17A1	52	107	16792	9.053918044572251	1.0	0.25623218298643785	0.22964764894801165
GOTERM_BP_ALL	GO:0010605~negative regulation of macromolecule metabolic process	13	25.0	0.042770628606934834	EGR1, ERRFI1, SERPINE1, TWIST1, NR0B1, ESR1, BMP6, DUSP7, CCL4, CCL3, IRF8, INHA, JUNB	52	2326	16792	1.8048151332760103	1.0	0.25984953673229266	0.23288969595969725
GOTERM_BP_ALL	GO:0003006~developmental process involved in reproduction	6	11.538461538461538	0.04308962981460323	NR0B1, INHA, ESR1, JUNB, BMP6, CYP17A1	52	636	16792	3.0464441219158203	1.0	0.26058966602164807	0.23355303554974022
GOTERM_BP_ALL	GO:0030522~intracellular receptor signaling pathway	4	7.6923076923076925	0.04476861177864655	HNF4G, TWIST1, NR0B1, ESR1	52	261	16792	4.949012673150604	1.0	0.2692351889417769	0.24130157045036513
GOTERM_BP_ALL	GO:0031324~negative regulation of cellular metabolic process	13	25.0	0.04512547101785786	EGR1, ERRFI1, SERPINE1, TWIST1, NR0B1, ESR1, BMP6, DUSP7, CCL4, CCL3, IRF8, INHA, JUNB	52	2345	16792	1.7901918976545843	1.0	0.270627477576542	0.24254940672098602
GOTERM_BP_ALL	GO:0045934~negative regulation of nucleobase-containing compound metabolic process	9	17.307692307692307	0.05320596283256081	EGR1, CCL4, CCL3, IRF8, TWIST1, NR0B1, ESR1, JUNB, BMP6	52	1371	16792	2.1198451439151658	1.0	0.30446734544255283	0.272878329518916
GOTERM_BP_ALL	GO:0046546~development of primary male sexual characteristics	3	5.769230769230769	0.06418254406395157	NR0B1, INHA, ESR1	52	136	16792	7.123303167420814	1.0	0.35007371374040436	0.3137529578914694
GOTERM_BP_ALL	GO:0008584~male gonad development	3	5.769230769230769	0.06418254406395157	NR0B1, INHA, ESR1	52	136	16792	7.123303167420814	1.0	0.35007371374040436	0.3137529578914694
GOTERM_BP_ALL	GO:0010648~negative regulation of cell communication	8	15.384615384615385	0.0649314526618284	EGR1, ERRFI1, SERPINE1, TWIST1, NR0B1, INHA, ESR1, DUSP7	52	1182	16792	2.185604581543668	1.0	0.35007371374040436	0.3137529578914694
GOTERM_BP_ALL	GO:0043433~negative regulation of sequence-specific DNA binding transcription factor activity	3	5.769230769230769	0.0650102120629821	TWIST1, NR0B1, ESR1	52	137	16792	7.071308253790007	1.0	0.35007371374040436	0.3137529578914694
GOTERM_BP_ALL	GO:0023057~negative regulation of signaling	8	15.384615384615385	0.06588068865919766	EGR1, ERRFI1, SERPINE1, TWIST1, NR0B1, INHA, ESR1, DUSP7	52	1186	16792	2.178233233882475	1.0	0.35207031389902904	0.3155424073157116
GOTERM_BP_ALL	GO:2001141~regulation of RNA biosynthetic process	17	32.69230769230769	0.06997351216633965	EGR1, ARNT2, EGR3, SERPINE1, HNF4G, TWIST1, NR0B1, FOS, GDF6, ZNF14, ESR1, BMP6, CXCR3, CCL4, CCL3, IRF8, JUNB	52	3644	16792	1.506501730980326	1.0	0.36738636153764104	0.329269388409141
GOTERM_BP_ALL	GO:0009892~negative regulation of metabolic process	13	25.0	0.07162970745921361	EGR1, ERRFI1, SERPINE1, TWIST1, NR0B1, ESR1, BMP6, DUSP7, CCL4, CCL3, IRF8, INHA, JUNB	52	2522	16792	1.6645519429024584	1.0	0.3709723976955619	0.3324833670870367
GOTERM_BP_ALL	GO:0051172~negative regulation of nitrogen compound metabolic process	9	17.307692307692307	0.08265869333106221	EGR1, CCL4, CCL3, IRF8, TWIST1, NR0B1, ESR1, JUNB, BMP6	52	1506	16792	1.9298191847992643	1.0	0.41214808060453423	0.36938700137553204
GOTERM_BP_ALL	GO:0010565~regulation of cellular ketone metabolic process	3	5.769230769230769	0.08318721731382824	EGR1, TWIST1, BMP6	52	158	16792	6.131450827653359	1.0	0.4138276547939059	0.37089231682547846
GOTERM_BP_ALL	GO:0048609~multicellular organismal reproductive process	6	11.538461538461538	0.08800424734112197	KISS1, EGR1, NR0B1, INHA, ESR1, JUNB	52	783	16792	2.4745063365753026	1.0	0.4318208409306417	0.38701867864788864
GOTERM_BP_ALL	GO:0051252~regulation of RNA metabolic process	17	32.69230769230769	0.08864638253453244	EGR1, ARNT2, EGR3, SERPINE1, HNF4G, TWIST1, NR0B1, FOS, GDF6, ZNF14, ESR1, BMP6, CXCR3, CCL4, CCL3, IRF8, JUNB	52	3762	16792	1.4592483539851961	1.0	0.4339853512291509	0.3889586172433566
GOTERM_BP_ALL	GO:0032504~multicellular organism reproduction	6	11.538461538461538	0.09134521239154186	KISS1, EGR1, NR0B1, INHA, ESR1, JUNB	52	792	16792	2.4463869463869465	1.0	0.4451790373664535	0.39899093900143
GOTERM_BP_ALL	GO:0051090~regulation of sequence-specific DNA binding transcription factor activity	4	7.6923076923076925	0.1039756303168002	TWIST1, NR0B1, FOS, ESR1	52	373	16792	3.4629820581563213	1.0	0.49121090996492695	0.44024692486435096
GOTERM_BP_ALL	GO:0009968~negative regulation of signal transduction	7	13.461538461538462	0.11075276644572367	EGR1, ERRFI1, SERPINE1, TWIST1, NR0B1, ESR1, DUSP7	52	1089	16792	2.075722257540439	1.0	0.5153345318024082	0.4618676790355071
GOTERM_BP_ALL	GO:0032774~RNA biosynthetic process	17	32.69230769230769	0.11544819563077431	EGR1, ARNT2, EGR3, SERPINE1, HNF4G, TWIST1, NR0B1, FOS, GDF6, ZNF14, ESR1, BMP6, CXCR3, CCL4, CCL3, IRF8, JUNB	52	3905	16792	1.4058110903181327	1.0	0.5314555530209846	0.4763161163018087
GOTERM_BP_ALL	GO:0008610~lipid biosynthetic process	5	9.615384615384617	0.12056380750229635	EGR1, HSD11B2, NR0B1, BMP6, CYP17A1	52	624	16792	2.587524654832347	1.0	0.5526481112472565	0.49530990980242773
GOTERM_BP_ALL	GO:0045892~negative regulation of transcription, DNA-templated	7	13.461538461538462	0.12608240569224316	EGR1, IRF8, TWIST1, NR0B1, ESR1, JUNB, BMP6	52	1130	16792	2.0004084411164054	1.0	0.5706748718858553	0.5114663627138165
GOTERM_BP_ALL	GO:0008406~gonad development	3	5.769230769230769	0.13661628031693573	NR0B1, INHA, ESR1	52	213	16792	4.548212351029252	1.0	0.5995011162688298	0.5373018341733143
GOTERM_BP_ALL	GO:0045137~development of primary sexual characteristics	3	5.769230769230769	0.14179701086163343	NR0B1, INHA, ESR1	52	218	16792	4.443895553987297	1.0	0.6167882277862027	0.5527953778445123
GOTERM_BP_ALL	GO:1903507~negative regulation of nucleic acid-templated transcription	7	13.461538461538462	0.1448959787298187	EGR1, IRF8, TWIST1, NR0B1, ESR1, JUNB, BMP6	52	1177	16792	1.9205280700607805	1.0	0.6232435322877506	0.558580933291708
GOTERM_BP_ALL	GO:0044702~single organism reproductive process	7	13.461538461538462	0.168052446166004	KISS1, EGR1, NR0B1, INHA, ESR1, JUNB, BMP6	52	1231	16792	1.8362806973692432	1.0	0.6910956786141004	0.6193933015832719
GOTERM_BP_ALL	GO:2000113~negative regulation of cellular macromolecule biosynthetic process	7	13.461538461538462	0.21139863235476714	EGR1, IRF8, TWIST1, NR0B1, ESR1, JUNB, BMP6	52	1324	16792	1.7072972344875668	1.0	0.8182237600260684	0.7333316237380466
GOTERM_BP_ALL	GO:0019216~regulation of lipid metabolic process	3	5.769230769230769	0.2166705278460257	EGR1, TWIST1, BMP6	52	287	16792	3.375502546234254	1.0	0.8338532435286444	0.7473395211801421
GOTERM_BP_ALL	GO:0044711~single-organism biosynthetic process	7	13.461538461538462	0.2192499671426873	EGR1, HSD11B2, ERRFI1, NPR1, NR0B1, BMP6, CYP17A1	52	1340	16792	1.6869115958668195	1.0	0.837806511612499	0.7508826308338052
GOTERM_BP_ALL	GO:0030855~epithelial cell differentiation	4	7.6923076923076925	0.24391660146137187	ERRFI1, NR0B1, ESR1, BMP6	52	563	16792	2.2943025003415767	1.0	0.9095266710796233	0.8151616991843774
GOTERM_BP_ALL	GO:0001655~urogenital system development	3	5.769230769230769	0.25376338669669685	EGR1, ESR1, BMP6	52	320	16792	3.027403846153846	1.0	0.9349405322153046	0.8379388280855092
GOTERM_BP_ALL	GO:0016070~RNA metabolic process	17	32.69230769230769	0.3256566793404778	EGR1, ARNT2, EGR3, SERPINE1, HNF4G, TWIST1, NR0B1, FOS, GDF6, ZNF14, ESR1, BMP6, CXCR3, CCL4, CCL3, IRF8, JUNB	52	4648	16792	1.1810869853038528	1.0	1.0	0.896663577386469
GOTERM_BP_ALL	GO:1901615~organic hydroxy compound metabolic process	3	5.769230769230769	0.3548570617225475	NPR1, BMP6, CYP17A1	52	410	16792	2.3628517823639776	1.0	1.0	0.896663577386469
GOTERM_BP_ALL	GO:0006629~lipid metabolic process	6	11.538461538461538	0.3790667763636709	EGR1, HSD11B2, TWIST1, NR0B1, BMP6, CYP17A1	52	1330	16792	1.4567958357432043	1.0	1.0	0.896663577386469
GOTERM_BP_ALL	GO:0060429~epithelium development	5	9.615384615384617	0.40339099454642624	ERRFI1, TWIST1, NR0B1, ESR1, BMP6	52	1060	16792	1.52322206095791	1.0	1.0	0.896663577386469
GOTERM_BP_ALL	GO:0090304~nucleic acid metabolic process	17	32.69230769230769	0.5122405291994471	EGR1, ARNT2, EGR3, SERPINE1, HNF4G, TWIST1, NR0B1, FOS, GDF6, ZNF14, ESR1, BMP6, CXCR3, CCL4, CCL3, IRF8, JUNB	52	5158	16792	1.0643063799325918	1.0	1.0	0.896663577386469
GOTERM_BP_ALL	GO:0044281~small molecule metabolic process	7	13.461538461538462	0.5518457232391885	EGR1, NPR1, CXCR3, TWIST1, CTRC, BMP6, CYP17A1	52	1951	16792	1.1586168828608603	1.0	1.0	0.896663577386469
GOTERM_BP_ALL	GO:0008104~protein localization	7	13.461538461538462	0.7731175147232503	SRGN, CCL3, TWIST1, FFAR2, NR0B1, ESR1, BMP6	52	2448	16792	0.9233911513323277	1.0	1.0	0.896663577386469
Annotation Cluster 24	Enrichment Score: 1.2290871890690043
Category	Term	Count	%	PValue	Genes	List Total	Pop Hits	Pop Total	Fold Enrichment	Bonferroni	Benjamini	FDR
GOTERM_BP_ALL	GO:0009725~response to hormone	10	19.230769230769234	9.672996939840717E-4	EGR1, HSD11B2, ERRFI1, LOX, HNF4G, NR0B1, FOS, ESR1, JUNB, BMP6	52	854	16792	3.781300666546568	0.8763596725521698	0.021094949892036474	0.018906312200597766
GOTERM_BP_ALL	GO:0009719~response to endogenous stimulus	12	23.076923076923077	0.005935270828848684	EGR1, HSD11B2, ERRFI1, EGR3, LOX, HNF4G, NR0B1, FOS, GDF6, ESR1, JUNB, BMP6	52	1548	16792	2.503279666070364	0.9999973957916867	0.06915487665141458	0.06197993808267124
GOTERM_BP_ALL	GO:0051384~response to glucocorticoid	4	7.6923076923076925	0.009345335826498914	HSD11B2, ERRFI1, FOS, BMP6	52	143	16792	9.03281334050565	0.9999999984435205	0.08967368910849403	0.08036988810789066
GOTERM_BP_ALL	GO:0031960~response to corticosteroid	4	7.6923076923076925	0.01223660385006519	HSD11B2, ERRFI1, FOS, BMP6	52	158	16792	8.17526777020448	0.9999999999971795	0.10827388406676536	0.09704028053227928
GOTERM_BP_ALL	GO:0009628~response to abiotic stimulus	8	15.384615384615385	0.03490202741453036	EGR1, ARNT2, HSD11B2, ERRFI1, TWIST1, FOS, JUNB, BMP6	52	1029	16792	2.5105778575166333	1.0	0.2297362109389361	0.20590068002169584
GOTERM_BP_ALL	GO:1901698~response to nitrogen compound	6	11.538461538461538	0.13415324045623037	EGR1, HSD11B2, ERRFI1, FOS, ESR1, JUNB	52	895	16792	2.1648474430597338	1.0	0.5955138590474186	0.5337282618141523
GOTERM_BP_ALL	GO:0032868~response to insulin	3	5.769230769230769	0.16937030941489334	EGR1, HSD11B2, ERRFI1	52	244	16792	3.9703656998738968	1.0	0.6941538303299304	0.6221341647468344
GOTERM_BP_ALL	GO:0010243~response to organonitrogen compound	5	9.615384615384617	0.2171800315951795	EGR1, HSD11B2, ERRFI1, FOS, JUNB	52	789	16792	2.0464073315784344	1.0	0.8343268473558586	0.7477639877876733
GOTERM_BP_ALL	GO:0044703~multi-organism reproductive process	5	9.615384615384617	0.31643480521914014	HSD11B2, NR0B1, FOS, ESR1, JUNB	52	936	16792	1.7250164365548981	1.0	1.0	0.896663577386469
GOTERM_BP_ALL	GO:0043434~response to peptide hormone	3	5.769230769230769	0.3493202381024746	EGR1, HSD11B2, ERRFI1	52	405	16792	2.392022792022792	1.0	1.0	0.896663577386469
GOTERM_BP_ALL	GO:0009314~response to radiation	3	5.769230769230769	0.36368381995760035	EGR1, FOS, JUNB	52	418	16792	2.31762973868237	1.0	1.0	0.896663577386469
GOTERM_BP_ALL	GO:1901652~response to peptide	3	5.769230769230769	0.3920625477316205	EGR1, HSD11B2, ERRFI1	52	444	16792	2.181912681912682	1.0	1.0	0.896663577386469
Annotation Cluster 25	Enrichment Score: 1.1010569118641167
Category	Term	Count	%	PValue	Genes	List Total	Pop Hits	Pop Total	Fold Enrichment	Bonferroni	Benjamini	FDR
GOTERM_BP_ALL	GO:0009628~response to abiotic stimulus	8	15.384615384615385	0.03490202741453036	EGR1, ARNT2, HSD11B2, ERRFI1, TWIST1, FOS, JUNB, BMP6	52	1029	16792	2.5105778575166333	1.0	0.2297362109389361	0.20590068002169584
GOTERM_BP_ALL	GO:0001666~response to hypoxia	4	7.6923076923076925	0.05597202489154734	EGR1, ARNT2, HSD11B2, TWIST1	52	286	16792	4.516406670252825	1.0	0.3180094782653966	0.2850154425398529
GOTERM_BP_ALL	GO:0036293~response to decreased oxygen levels	4	7.6923076923076925	0.060305076726408335	EGR1, ARNT2, HSD11B2, TWIST1	52	295	16792	4.378617992177315	1.0	0.33384271962132206	0.2992059576041029
GOTERM_BP_ALL	GO:0070482~response to oxygen levels	4	7.6923076923076925	0.06995587135594034	EGR1, ARNT2, HSD11B2, TWIST1	52	314	16792	4.113669769720725	1.0	0.36738636153764104	0.329269388409141
GOTERM_BP_ALL	GO:0006629~lipid metabolic process	6	11.538461538461538	0.3790667763636709	EGR1, HSD11B2, TWIST1, NR0B1, BMP6, CYP17A1	52	1330	16792	1.4567958357432043	1.0	1.0	0.896663577386469
Annotation Cluster 26	Enrichment Score: 0.903852190374098
Category	Term	Count	%	PValue	Genes	List Total	Pop Hits	Pop Total	Fold Enrichment	Bonferroni	Benjamini	FDR
GOTERM_BP_ALL	GO:0051093~negative regulation of developmental process	8	15.384615384615385	0.006662065271486854	SRGN, NPR1, CXCR3, SERPINE1, CCL3, TWIST1, INHA, CCL17	52	739	16792	3.4957843239304673	0.9999994635050622	0.07264342889464706	0.06510654697134881
GOTERM_BP_ALL	GO:0045055~regulated exocytosis	3	5.769230769230769	0.21778765434805358	SRGN, SERPINE1, CCL3	52	288	16792	3.3637820512820515	1.0	0.8351750368338325	0.7485241761340741
GOTERM_BP_ALL	GO:0006887~exocytosis	3	5.769230769230769	0.34821110889913964	SRGN, SERPINE1, CCL3	52	404	16792	2.397943640517898	1.0	1.0	0.896663577386469
GOTERM_BP_ALL	GO:0016192~vesicle-mediated transport	6	11.538461538461538	0.47985107879355365	SRGN, DNER, SERPINE1, CCL3, IRF8, LBP	52	1494	16792	1.296879827000309	1.0	1.0	0.896663577386469
Annotation Cluster 27	Enrichment Score: 0.7552365287921683
Category	Term	Count	%	PValue	Genes	List Total	Pop Hits	Pop Total	Fold Enrichment	Bonferroni	Benjamini	FDR
GOTERM_BP_ALL	GO:0050673~epithelial cell proliferation	6	11.538461538461538	0.003947192702753068	ERRFI1, EGR3, CXCR3, TWIST1, ESR1, BMP6	52	347	16792	5.583684327200177	0.9998050577905392	0.05164841845602347	0.04628980533228597
GOTERM_BP_ALL	GO:0010605~negative regulation of macromolecule metabolic process	13	25.0	0.042770628606934834	EGR1, ERRFI1, SERPINE1, TWIST1, NR0B1, ESR1, BMP6, DUSP7, CCL4, CCL3, IRF8, INHA, JUNB	52	2326	16792	1.8048151332760103	1.0	0.25984953673229266	0.23288969595969725
GOTERM_BP_ALL	GO:0031324~negative regulation of cellular metabolic process	13	25.0	0.04512547101785786	EGR1, ERRFI1, SERPINE1, TWIST1, NR0B1, ESR1, BMP6, DUSP7, CCL4, CCL3, IRF8, INHA, JUNB	52	2345	16792	1.7901918976545843	1.0	0.270627477576542	0.24254940672098602
GOTERM_BP_ALL	GO:0048585~negative regulation of response to stimulus	9	17.307692307692307	0.05283087039223534	SPN, EGR1, ERRFI1, SERPINE1, TWIST1, NR0B1, TNFRSF1B, ESR1, DUSP7	52	1369	16792	2.1229420688880145	1.0	0.30446734544255283	0.272878329518916
GOTERM_BP_ALL	GO:0010648~negative regulation of cell communication	8	15.384615384615385	0.0649314526618284	EGR1, ERRFI1, SERPINE1, TWIST1, NR0B1, INHA, ESR1, DUSP7	52	1182	16792	2.185604581543668	1.0	0.35007371374040436	0.3137529578914694
GOTERM_BP_ALL	GO:0023057~negative regulation of signaling	8	15.384615384615385	0.06588068865919766	EGR1, ERRFI1, SERPINE1, TWIST1, NR0B1, INHA, ESR1, DUSP7	52	1186	16792	2.178233233882475	1.0	0.35207031389902904	0.3155424073157116
GOTERM_BP_ALL	GO:0009892~negative regulation of metabolic process	13	25.0	0.07162970745921361	EGR1, ERRFI1, SERPINE1, TWIST1, NR0B1, ESR1, BMP6, DUSP7, CCL4, CCL3, IRF8, INHA, JUNB	52	2522	16792	1.6645519429024584	1.0	0.3709723976955619	0.3324833670870367
GOTERM_BP_ALL	GO:0009968~negative regulation of signal transduction	7	13.461538461538462	0.11075276644572367	EGR1, ERRFI1, SERPINE1, TWIST1, NR0B1, ESR1, DUSP7	52	1089	16792	2.075722257540439	1.0	0.5153345318024082	0.4618676790355071
GOTERM_BP_ALL	GO:0042326~negative regulation of phosphorylation	4	7.6923076923076925	0.14049910521546355	ERRFI1, TWIST1, INHA, DUSP7	52	428	16792	3.0179726815240837	1.0	0.615289184909099	0.5514518632696186
GOTERM_BP_ALL	GO:1902532~negative regulation of intracellular signal transduction	4	7.6923076923076925	0.1591101954690238	ERRFI1, TWIST1, ESR1, DUSP7	52	454	16792	2.845137241613013	1.0	0.666621626891715	0.5974584752364375
GOTERM_BP_ALL	GO:0051248~negative regulation of protein metabolic process	6	11.538461538461538	0.211851357968769	ERRFI1, SERPINE1, TWIST1, INHA, ESR1, DUSP7	52	1049	16792	1.847033805089096	1.0	0.8182237600260684	0.7333316237380466
GOTERM_BP_ALL	GO:0045936~negative regulation of phosphate metabolic process	4	7.6923076923076925	0.22852686038128167	ERRFI1, TWIST1, INHA, DUSP7	52	544	16792	2.3744343891402715	1.0	0.867116856877306	0.7771519768678032
GOTERM_BP_ALL	GO:0010563~negative regulation of phosphorus metabolic process	4	7.6923076923076925	0.22852686038128167	ERRFI1, TWIST1, INHA, DUSP7	52	544	16792	2.3744343891402715	1.0	0.867116856877306	0.7771519768678032
GOTERM_BP_ALL	GO:0044092~negative regulation of molecular function	6	11.538461538461538	0.24043004484773198	ERRFI1, SERPINE1, TWIST1, NR0B1, ESR1, DUSP7	52	1100	16792	1.7613986013986016	1.0	0.9024355518840943	0.8088062959220577
GOTERM_BP_ALL	GO:0035295~tube development	4	7.6923076923076925	0.25783625572596325	ERRFI1, LOX, TWIST1, ESR1	52	580	16792	2.227055702917772	1.0	0.9451077692909248	0.8470511966549047
GOTERM_BP_ALL	GO:0001933~negative regulation of protein phosphorylation	3	5.769230769230769	0.3359743999214646	ERRFI1, TWIST1, DUSP7	52	393	16792	2.4650616559013505	1.0	1.0	0.896663577386469
GOTERM_BP_ALL	GO:0009887~organ morphogenesis	5	9.615384615384617	0.35565375749183953	ERRFI1, ELN, TWIST1, ESR1, BMP6	52	992	16792	1.627636476426799	1.0	1.0	0.896663577386469
GOTERM_BP_ALL	GO:0032269~negative regulation of cellular protein metabolic process	5	9.615384615384617	0.35565375749183953	ERRFI1, SERPINE1, TWIST1, ESR1, DUSP7	52	992	16792	1.627636476426799	1.0	1.0	0.896663577386469
GOTERM_BP_ALL	GO:0060429~epithelium development	5	9.615384615384617	0.40339099454642624	ERRFI1, TWIST1, NR0B1, ESR1, BMP6	52	1060	16792	1.52322206095791	1.0	1.0	0.896663577386469
GOTERM_BP_ALL	GO:0044093~positive regulation of molecular function	7	13.461538461538462	0.4920828764355931	ERRFI1, CCL4, CCL3, TWIST1, ESR1, CCL17, DUSP7	52	1840	16792	1.2285117056856187	1.0	1.0	0.896663577386469
GOTERM_BP_ALL	GO:1901699~cellular response to nitrogen compound	3	5.769230769230769	0.5090910729578655	EGR1, ERRFI1, ESR1	52	558	16792	1.7361455748552526	1.0	1.0	0.896663577386469
GOTERM_BP_ALL	GO:0065009~regulation of molecular function	10	19.230769230769234	0.5125537819825128	ERRFI1, SERPINE1, CCL4, CCL3, TWIST1, NR0B1, FOS, ESR1, CCL17, DUSP7	52	2863	16792	1.1279185362314947	1.0	1.0	0.896663577386469
GOTERM_BP_ALL	GO:0031400~negative regulation of protein modification process	3	5.769230769230769	0.528140395093101	ERRFI1, TWIST1, DUSP7	52	578	16792	1.67607133351078	1.0	1.0	0.896663577386469
GOTERM_BP_ALL	GO:0043086~negative regulation of catalytic activity	3	5.769230769230769	0.7307851922188935	ERRFI1, SERPINE1, DUSP7	52	839	16792	1.154671312001467	1.0	1.0	0.896663577386469
GOTERM_BP_ALL	GO:0050790~regulation of catalytic activity	7	13.461538461538462	0.7393886078576468	ERRFI1, SERPINE1, CCL4, CCL3, ESR1, CCL17, DUSP7	52	2357	16792	0.9590418067295453	1.0	1.0	0.896663577386469
Annotation Cluster 28	Enrichment Score: 0.6873159465302985
Category	Term	Count	%	PValue	Genes	List Total	Pop Hits	Pop Total	Fold Enrichment	Bonferroni	Benjamini	FDR
GOTERM_BP_ALL	GO:0045595~regulation of cell differentiation	13	25.0	0.0018722949025629335	ERRFI1, NUMBL, EGR3, TWIST1, NR0B1, FOS, GDF6, BMP6, THPO, CCL3, INHA, JUNB, CCL17	52	1544	16792	2.7189119170984455	0.9825418318149718	0.032599070118011074	0.02921685997144578
GOTERM_BP_ALL	GO:0045597~positive regulation of cell differentiation	8	15.384615384615385	0.013058093109661353	NUMBL, EGR3, THPO, TWIST1, FOS, GDF6, JUNB, BMP6	52	841	16792	3.0718009695417545	0.9999999999995325	0.11232041045322255	0.1006669727776682
GOTERM_BP_ALL	GO:0007399~nervous system development	11	21.153846153846153	0.11510492432790256	ARNT2, NUMBL, EGR3, DNER, CCL3, TWIST1, NR0B1, FOS, INHA, GDF6, BMP6	52	2170	16792	1.636937256292095	1.0	0.5310075462050035	0.47591459097113564
GOTERM_BP_ALL	GO:0010720~positive regulation of cell development	4	7.6923076923076925	0.18072220488274612	NUMBL, TWIST1, GDF6, BMP6	52	483	16792	2.6743111960503265	1.0	0.7320436028927747	0.6560928075949601
GOTERM_BP_ALL	GO:0001501~skeletal system development	4	7.6923076923076925	0.18605905782273788	TWIST1, INHA, GDF6, BMP6	52	490	16792	2.636106750392465	1.0	0.7494431079091252	0.6716870837443989
GOTERM_BP_ALL	GO:0050769~positive regulation of neurogenesis	3	5.769230769230769	0.32927394123391085	NUMBL, GDF6, BMP6	52	387	16792	2.503279666070364	1.0	1.0	0.896663577386469
GOTERM_BP_ALL	GO:0048468~cell development	8	15.384615384615385	0.3895424943514625	NUMBL, TMOD4, DNER, TWIST1, INHA, GDF6, ESR1, BMP6	52	1968	16792	1.3126954346466542	1.0	1.0	0.896663577386469
GOTERM_BP_ALL	GO:0051962~positive regulation of nervous system development	3	5.769230769230769	0.397460281629076	NUMBL, GDF6, BMP6	52	449	16792	2.1576152132945006	1.0	1.0	0.896663577386469
GOTERM_BP_ALL	GO:0022008~neurogenesis	6	11.538461538461538	0.4512749710908067	NUMBL, DNER, CCL3, TWIST1, GDF6, BMP6	52	1447	16792	1.3390037743873267	1.0	1.0	0.896663577386469
GOTERM_BP_ALL	GO:0060284~regulation of cell development	4	7.6923076923076925	0.48173988147276414	NUMBL, TWIST1, GDF6, BMP6	52	851	16792	1.5178523004609963	1.0	1.0	0.896663577386469
GOTERM_BP_ALL	GO:0048699~generation of neurons	5	9.615384615384617	0.5991734273100687	NUMBL, DNER, TWIST1, GDF6, BMP6	52	1357	16792	1.1898418457003572	1.0	1.0	0.896663577386469
GOTERM_BP_ALL	GO:0050767~regulation of neurogenesis	3	5.769230769230769	0.6191735605915116	NUMBL, GDF6, BMP6	52	682	16792	1.4204827430633882	1.0	1.0	0.896663577386469
GOTERM_BP_ALL	GO:0051960~regulation of nervous system development	3	5.769230769230769	0.6847787158159389	NUMBL, GDF6, BMP6	52	769	16792	1.259777933380014	1.0	1.0	0.896663577386469
GOTERM_BP_ALL	GO:0030182~neuron differentiation	3	5.769230769230769	0.8953472556599659	NUMBL, GDF6, BMP6	52	1226	16792	0.7901869745262894	1.0	1.0	0.896663577386469
Annotation Cluster 29	Enrichment Score: 0.6093459822862618
Category	Term	Count	%	PValue	Genes	List Total	Pop Hits	Pop Total	Fold Enrichment	Bonferroni	Benjamini	FDR
GOTERM_BP_ALL	GO:0040007~growth	6	11.538461538461538	0.1514544934121989	NPR1, IRF8, LBP, GDF6, ESR1, BMP6	52	932	16792	2.0789039286893365	1.0	0.6421803870319407	0.5755530564644766
GOTERM_BP_ALL	GO:0045926~negative regulation of growth	3	5.769230769230769	0.1650663719039478	NPR1, IRF8, LBP	52	240	16792	4.036538461538462	1.0	0.6801112537034796	0.6095485298361432
GOTERM_BP_ALL	GO:0040008~regulation of growth	3	5.769230769230769	0.5943212854831537	NPR1, IRF8, LBP	52	652	16792	1.4858423784804153	1.0	1.0	0.896663577386469
Annotation Cluster 30	Enrichment Score: 0.5944495639056635
Category	Term	Count	%	PValue	Genes	List Total	Pop Hits	Pop Total	Fold Enrichment	Bonferroni	Benjamini	FDR
GOTERM_BP_ALL	GO:0002521~leukocyte differentiation	7	13.461538461538462	0.0030105744920389736	SPN, EGR1, EGR3, CCL3, FOS, INHA, JUNB	52	474	16792	4.768906199285946	0.9985154583937487	0.04391777248859557	0.0393612273114555
GOTERM_BP_ALL	GO:0030098~lymphocyte differentiation	4	7.6923076923076925	0.06786837105644047	SPN, EGR1, EGR3, INHA	52	310	16792	4.166749379652606	1.0	0.3609059436227955	0.32346132510889736
GOTERM_BP_ALL	GO:0045321~leukocyte activation	6	11.538461538461538	0.07531253658418686	SPN, EGR1, EGR3, CCL3, LBP, INHA	52	747	16792	2.593759654000618	1.0	0.3825876858476693	0.342893548918592
GOTERM_BP_ALL	GO:0030217~T cell differentiation	3	5.769230769230769	0.1274061527612985	SPN, EGR1, EGR3	52	204	16792	4.748868778280543	1.0	0.5730622579409238	0.5136060533189846
GOTERM_BP_ALL	GO:0001775~cell activation	6	11.538461538461538	0.14105227048566027	SPN, EGR1, EGR3, CCL3, LBP, INHA	52	910	16792	2.12916314454776	1.0	0.61620692967285	0.5522743904200855
GOTERM_BP_ALL	GO:0046649~lymphocyte activation	4	7.6923076923076925	0.31025334630347345	SPN, EGR1, EGR3, INHA	52	643	16792	2.008852733580572	1.0	1.0	0.896663577386469
GOTERM_BP_ALL	GO:0042110~T cell activation	3	5.769230769230769	0.3942241004892564	SPN, EGR1, EGR3	52	446	16792	2.172128320110383	1.0	1.0	0.896663577386469
GOTERM_BP_ALL	GO:0070489~T cell aggregation	3	5.769230769230769	0.3942241004892564	SPN, EGR1, EGR3	52	446	16792	2.172128320110383	1.0	1.0	0.896663577386469
GOTERM_BP_ALL	GO:0071593~lymphocyte aggregation	3	5.769230769230769	0.39530365226793884	SPN, EGR1, EGR3	52	447	16792	2.1672689726381003	1.0	1.0	0.896663577386469
GOTERM_BP_ALL	GO:0070486~leukocyte aggregation	3	5.769230769230769	0.40283719297409804	SPN, EGR1, EGR3	52	454	16792	2.1338529312097596	1.0	1.0	0.896663577386469
GOTERM_BP_ALL	GO:0007159~leukocyte cell-cell adhesion	3	5.769230769230769	0.4419238475591253	SPN, EGR1, EGR3	52	491	16792	1.9730534231552561	1.0	1.0	0.896663577386469
GOTERM_BP_ALL	GO:0030155~regulation of cell adhesion	3	5.769230769230769	0.5866414826327346	SPN, EGR3, SERPINE1	52	643	16792	1.506639550185429	1.0	1.0	0.896663577386469
GOTERM_BP_ALL	GO:0007155~cell adhesion	6	11.538461538461538	0.5979863224768512	SPN, EGR1, EGR3, CXCR3, SERPINE1, CCL4	52	1699	16792	1.140399329922579	1.0	1.0	0.896663577386469
GOTERM_BP_ALL	GO:0022610~biological adhesion	6	11.538461538461538	0.6012358441591222	SPN, EGR1, EGR3, CXCR3, SERPINE1, CCL4	52	1705	16792	1.1363861944507105	1.0	1.0	0.896663577386469
GOTERM_BP_ALL	GO:0016337~single organismal cell-cell adhesion	3	5.769230769230769	0.6527926761804812	SPN, EGR1, EGR3	52	725	16792	1.336233421750663	1.0	1.0	0.896663577386469
GOTERM_BP_ALL	GO:0098602~single organism cell adhesion	3	5.769230769230769	0.6917131596245334	SPN, EGR1, EGR3	52	779	16792	1.2436062012441989	1.0	1.0	0.896663577386469
GOTERM_BP_ALL	GO:0098609~cell-cell adhesion	3	5.769230769230769	0.8773684519323455	SPN, EGR1, EGR3	52	1164	16792	0.8322759714512292	1.0	1.0	0.896663577386469
Annotation Cluster 31	Enrichment Score: 0.5564553423219288
Category	Term	Count	%	PValue	Genes	List Total	Pop Hits	Pop Total	Fold Enrichment	Bonferroni	Benjamini	FDR
GOTERM_BP_ALL	GO:0098916~anterograde trans-synaptic signaling	4	7.6923076923076925	0.2776800364541754	KISS1, EGR3, KCNQ5, SLC18A3	52	604	16792	2.1385634233316355	1.0	0.9845273774772003	0.8823809520233361
GOTERM_BP_ALL	GO:0099536~synaptic signaling	4	7.6923076923076925	0.2776800364541754	KISS1, EGR3, KCNQ5, SLC18A3	52	604	16792	2.1385634233316355	1.0	0.9845273774772003	0.8823809520233361
GOTERM_BP_ALL	GO:0099537~trans-synaptic signaling	4	7.6923076923076925	0.2776800364541754	KISS1, EGR3, KCNQ5, SLC18A3	52	604	16792	2.1385634233316355	1.0	0.9845273774772003	0.8823809520233361
GOTERM_BP_ALL	GO:0007268~chemical synaptic transmission	4	7.6923076923076925	0.2776800364541754	KISS1, EGR3, KCNQ5, SLC18A3	52	604	16792	2.1385634233316355	1.0	0.9845273774772003	0.8823809520233361
Annotation Cluster 32	Enrichment Score: 0.5366881344477589
Category	Term	Count	%	PValue	Genes	List Total	Pop Hits	Pop Total	Fold Enrichment	Bonferroni	Benjamini	FDR
GOTERM_BP_ALL	GO:0009628~response to abiotic stimulus	8	15.384615384615385	0.03490202741453036	EGR1, ARNT2, HSD11B2, ERRFI1, TWIST1, FOS, JUNB, BMP6	52	1029	16792	2.5105778575166333	1.0	0.2297362109389361	0.20590068002169584
GOTERM_BP_ALL	GO:0001701~in utero embryonic development	3	5.769230769230769	0.2661899182193888	ARNT2, TWIST1, JUNB	52	331	16792	2.926795259121543	1.0	0.9626533223377897	0.862776368098019
GOTERM_BP_ALL	GO:0043009~chordate embryonic development	3	5.769230769230769	0.5271993976971483	ARNT2, TWIST1, JUNB	52	577	16792	1.6789761365151314	1.0	1.0	0.896663577386469
GOTERM_BP_ALL	GO:0009792~embryo development ending in birth or egg hatching	3	5.769230769230769	0.5328270863549107	ARNT2, TWIST1, JUNB	52	583	16792	1.6616967937722655	1.0	1.0	0.896663577386469
GOTERM_BP_ALL	GO:0009790~embryo development	3	5.769230769230769	0.7942475247987918	ARNT2, TWIST1, JUNB	52	954	16792	1.0154813739719402	1.0	1.0	0.896663577386469
Annotation Cluster 33	Enrichment Score: 0.4938476577993244
Category	Term	Count	%	PValue	Genes	List Total	Pop Hits	Pop Total	Fold Enrichment	Bonferroni	Benjamini	FDR
GOTERM_BP_ALL	GO:0043254~regulation of protein complex assembly	4	7.6923076923076925	0.10902224887692948	TMOD4, ELN, IRF8, TWIST1	52	381	16792	3.390268524126792	1.0	0.5083780460589433	0.4556329407707528
GOTERM_BP_ALL	GO:0071822~protein complex subunit organization	9	17.307692307692307	0.13088616985391388	KCNF1, KCNV2, LOX, TMOD4, ELN, IRF8, TWIST1, KCNQ5, CRYAA	52	1674	16792	1.7361455748552523	1.0	0.585058469388406	0.5243576369923879
GOTERM_BP_ALL	GO:0006461~protein complex assembly	8	15.384615384615385	0.14549084774109602	KCNF1, KCNV2, TMOD4, ELN, IRF8, TWIST1, KCNQ5, CRYAA	52	1445	16792	1.7878094224114984	1.0	0.6232435322877506	0.558580933291708
GOTERM_BP_ALL	GO:0070271~protein complex biogenesis	8	15.384615384615385	0.14586511557000625	KCNF1, KCNV2, TMOD4, ELN, IRF8, TWIST1, KCNQ5, CRYAA	52	1446	16792	1.786573039685073	1.0	0.623609474288403	0.5589089081741824
GOTERM_BP_ALL	GO:0051260~protein homooligomerization	3	5.769230769230769	0.19446776325409126	KCNF1, KCNV2, CRYAA	52	267	16792	3.6283491789109763	1.0	0.7680906121312012	0.6883998770143004
GOTERM_BP_ALL	GO:0065003~macromolecular complex assembly	8	15.384615384615385	0.2595244105958292	KCNF1, KCNV2, TMOD4, ELN, IRF8, TWIST1, KCNQ5, CRYAA	52	1710	16792	1.5107512370670266	1.0	0.9464750041831002	0.8482765785522458
GOTERM_BP_ALL	GO:0043933~macromolecular complex subunit organization	10	19.230769230769234	0.32813084959556776	KCNF1, KCNV2, LOX, TMOD4, ELN, IRF8, TWIST1, KCNQ5, CRYAA, ESR1	52	2461	16792	1.3121620354452537	1.0	1.0	0.896663577386469
GOTERM_BP_ALL	GO:0022607~cellular component assembly	10	19.230769230769234	0.399667991876948	KCNF1, KCNV2, LOX, TMOD4, ELN, DNER, IRF8, TWIST1, KCNQ5, CRYAA	52	2618	16792	1.2334724099429983	1.0	1.0	0.896663577386469
GOTERM_BP_ALL	GO:0051259~protein oligomerization	3	5.769230769230769	0.4230691992110799	KCNF1, KCNV2, CRYAA	52	473	16792	2.048137908603025	1.0	1.0	0.896663577386469
GOTERM_BP_ALL	GO:0044087~regulation of cellular component biogenesis	4	7.6923076923076925	0.4465812812609411	TMOD4, ELN, IRF8, TWIST1	52	807	16792	1.600610046706701	1.0	1.0	0.896663577386469
GOTERM_BP_ALL	GO:0044085~cellular component biogenesis	10	19.230769230769234	0.5355654385714337	KCNF1, KCNV2, LOX, TMOD4, ELN, DNER, IRF8, TWIST1, KCNQ5, CRYAA	52	2914	16792	1.1081780265033525	1.0	1.0	0.896663577386469
GOTERM_BP_ALL	GO:0016043~cellular component organization	17	32.69230769230769	0.812524024292145	SRGN, KCNF1, NUMBL, TMOD4, NPR1, ELN, SERPINE1, TWIST1, ESR1, KISS1, KCNV2, LOX, DNER, CCL3, IRF8, KCNQ5, CRYAA	52	6109	16792	0.8986237203621391	1.0	1.0	0.896663577386469
GOTERM_BP_ALL	GO:0071840~cellular component organization or biogenesis	17	32.69230769230769	0.8470314691913353	SRGN, KCNF1, NUMBL, TMOD4, NPR1, ELN, SERPINE1, TWIST1, ESR1, KISS1, KCNV2, LOX, DNER, CCL3, IRF8, KCNQ5, CRYAA	52	6265	16792	0.8762477745717969	1.0	1.0	0.896663577386469
GOTERM_BP_ALL	GO:0033043~regulation of organelle organization	3	5.769230769230769	0.873583240002067	TMOD4, ELN, TWIST1	52	1152	16792	0.8409455128205129	1.0	1.0	0.896663577386469
Annotation Cluster 34	Enrichment Score: 0.39455810802864466
Category	Term	Count	%	PValue	Genes	List Total	Pop Hits	Pop Total	Fold Enrichment	Bonferroni	Benjamini	FDR
GOTERM_BP_ALL	GO:0009593~detection of chemical stimulus	4	7.6923076923076925	0.2070282038442934	OR1S2, OR2A7, LBP, OR52K2	52	517	16792	2.4984377324802858	1.0	0.8053583641438369	0.7218010350246986
GOTERM_BP_ALL	GO:0007600~sensory perception	5	9.615384615384617	0.33390341022443226	OR1S2, CCL3, OR2A7, CRYAA, OR52K2	52	961	16792	1.68014087889218	1.0	1.0	0.896663577386469
GOTERM_BP_ALL	GO:0051606~detection of stimulus	4	7.6923076923076925	0.3455252692591776	OR1S2, OR2A7, LBP, OR52K2	52	685	16792	1.8856822010106682	1.0	1.0	0.896663577386469
GOTERM_BP_ALL	GO:0050877~neurological system process	6	11.538461538461538	0.3530921913713348	OR1S2, CCL3, OR2A7, FOS, CRYAA, OR52K2	52	1288	16792	1.5043000477783086	1.0	1.0	0.896663577386469
GOTERM_BP_ALL	GO:0050911~detection of chemical stimulus involved in sensory perception of smell	3	5.769230769230769	0.3713725713265251	OR1S2, OR2A7, OR52K2	52	425	16792	2.279457013574661	1.0	1.0	0.896663577386469
GOTERM_BP_ALL	GO:0007608~sensory perception of smell	3	5.769230769230769	0.4071233240643025	OR1S2, OR2A7, OR52K2	52	458	16792	2.1152166610681897	1.0	1.0	0.896663577386469
GOTERM_BP_ALL	GO:0050907~detection of chemical stimulus involved in sensory perception	3	5.769230769230769	0.4262334287227347	OR1S2, OR2A7, OR52K2	52	476	16792	2.035229476405947	1.0	1.0	0.896663577386469
GOTERM_BP_ALL	GO:0050906~detection of stimulus involved in sensory perception	3	5.769230769230769	0.4786338579717341	OR1S2, OR2A7, OR52K2	52	527	16792	1.8382717851408554	1.0	1.0	0.896663577386469
GOTERM_BP_ALL	GO:0007606~sensory perception of chemical stimulus	3	5.769230769230769	0.4846148296832709	OR1S2, OR2A7, OR52K2	52	533	16792	1.8175782941261367	1.0	1.0	0.896663577386469
REACTOME_PATHWAY	R-HSA-381753:R-HSA-381753	3	5.769230769230769	0.5932600437299229	OR1S2, OR2A7, OR52K2	43	426	9075	1.4862430396331476	1.0	1.0	1.0
KEGG_PATHWAY	hsa04740:Olfactory transduction	3	5.769230769230769	0.6109616961668604	OR1S2, OR2A7, OR52K2	36	399	6879	1.4367167919799497	1.0	1.0	1.0
Annotation Cluster 35	Enrichment Score: 0.22550835732948668
Category	Term	Count	%	PValue	Genes	List Total	Pop Hits	Pop Total	Fold Enrichment	Bonferroni	Benjamini	FDR
GOTERM_BP_ALL	GO:0007417~central nervous system development	4	7.6923076923076925	0.5227368379247215	ARNT2, NUMBL, DNER, NR0B1	52	904	16792	1.4288631722260041	1.0	1.0	0.896663577386469
GOTERM_BP_ALL	GO:0007420~brain development	3	5.769230769230769	0.6207894820807214	ARNT2, NUMBL, NR0B1	52	684	16792	1.4163292847503373	1.0	1.0	0.896663577386469
GOTERM_BP_ALL	GO:0060322~head development	3	5.769230769230769	0.6490041463313951	ARNT2, NUMBL, NR0B1	52	720	16792	1.3455128205128206	1.0	1.0	0.896663577386469
Annotation Cluster 36	Enrichment Score: 0.16729943048216556
Category	Term	Count	%	PValue	Genes	List Total	Pop Hits	Pop Total	Fold Enrichment	Bonferroni	Benjamini	FDR
GOTERM_BP_ALL	GO:0022008~neurogenesis	6	11.538461538461538	0.4512749710908067	NUMBL, DNER, CCL3, TWIST1, GDF6, BMP6	52	1447	16792	1.3390037743873267	1.0	1.0	0.896663577386469
GOTERM_BP_ALL	GO:0032989~cellular component morphogenesis	4	7.6923076923076925	0.7760171030475506	NUMBL, TMOD4, CCL3, TWIST1	52	1321	16792	0.9778140103651081	1.0	1.0	0.896663577386469
GOTERM_BP_ALL	GO:0000902~cell morphogenesis	3	5.769230769230769	0.8990610196527455	NUMBL, CCL3, TWIST1	52	1240	16792	0.7812655086848636	1.0	1.0	0.8990610196527455
Annotation Cluster 37	Enrichment Score: 0.10375136042318374
Category	Term	Count	%	PValue	Genes	List Total	Pop Hits	Pop Total	Fold Enrichment	Bonferroni	Benjamini	FDR
GOTERM_BP_ALL	GO:0007010~cytoskeleton organization	4	7.6923076923076925	0.6845451677032798	KISS1, TMOD4, ELN, CCL3	52	1144	16792	1.1291016675632062	1.0	1.0	0.896663577386469
GOTERM_BP_ALL	GO:0051128~regulation of cellular component organization	7	13.461538461538462	0.7259618944060009	NPR1, TMOD4, ELN, SERPINE1, CCL3, IRF8, TWIST1	52	2323	16792	0.973078578760886	1.0	1.0	0.896663577386469
GOTERM_BP_ALL	GO:0006996~organelle organization	7	13.461538461538462	0.982720429110848	SRGN, KISS1, TMOD4, ELN, CCL3, TWIST1, ESR1	52	3753	16792	0.602307897271926	1.0	1.0	0.982720429110848
Annotation Cluster 38	Enrichment Score: 0.09720659337947112
Category	Term	Count	%	PValue	Genes	List Total	Pop Hits	Pop Total	Fold Enrichment	Bonferroni	Benjamini	FDR
GOTERM_BP_ALL	GO:0060341~regulation of cellular localization	3	5.769230769230769	0.7276920299607261	CXCR3, CRYAA, BMP6	52	834	16792	1.1615938018815717	1.0	1.0	0.896663577386469
GOTERM_BP_ALL	GO:0051641~cellular localization	7	13.461538461538462	0.8042792537734512	SRGN, CXCR3, CCL3, CRYAA, ESR1, BMP6, SLC18A3	52	2541	16792	0.8895952532316167	1.0	1.0	0.896663577386469
GOTERM_BP_ALL	GO:0051649~establishment of localization in cell	5	9.615384615384617	0.8730231000398339	CXCR3, CCL3, CRYAA, BMP6, SLC18A3	52	2004	16792	0.8056962997082757	1.0	1.0	0.896663577386469
Annotation Cluster 39	Enrichment Score: 0.077609191172727
Category	Term	Count	%	PValue	Genes	List Total	Pop Hits	Pop Total	Fold Enrichment	Bonferroni	Benjamini	FDR
GOTERM_BP_ALL	GO:0033365~protein localization to organelle	3	5.769230769230769	0.7673261006370693	SRGN, ESR1, BMP6	52	902	16792	1.0740235374381717	1.0	1.0	0.896663577386469
GOTERM_BP_ALL	GO:0008104~protein localization	7	13.461538461538462	0.7731175147232503	SRGN, CCL3, TWIST1, FFAR2, NR0B1, ESR1, BMP6	52	2448	16792	0.9233911513323277	1.0	1.0	0.896663577386469
GOTERM_BP_ALL	GO:0033036~macromolecule localization	8	15.384615384615385	0.7746204509585244	SRGN, CCL3, TWIST1, FFAR2, NR0B1, LBP, ESR1, BMP6	52	2817	16792	0.9170694410311023	1.0	1.0	0.896663577386469
GOTERM_BP_ALL	GO:0051641~cellular localization	7	13.461538461538462	0.8042792537734512	SRGN, CXCR3, CCL3, CRYAA, ESR1, BMP6, SLC18A3	52	2541	16792	0.8895952532316167	1.0	1.0	0.896663577386469
GOTERM_BP_ALL	GO:0034613~cellular protein localization	3	5.769230769230769	0.9616212904499002	SRGN, ESR1, BMP6	52	1600	16792	0.6054807692307692	1.0	1.0	0.9616212904499002
GOTERM_BP_ALL	GO:0070727~cellular macromolecule localization	3	5.769230769230769	0.9629848941802681	SRGN, ESR1, BMP6	52	1613	16792	0.6006008870237017	1.0	1.0	0.9629848941802681
