# Supplementary material for: Transcriptogram analysis reveals relationship between viral titer and gene sets responses during Corona-virus infection
Source: NAR Genom Bioinform. 2022 Mar 15;4(1):lqac020. doi: 10.1093/nargab/lqac020 (PMC8923009; doi:10.1093/nargab/lqac020)
Supplement: lqac020_Supplemental_Files [file lqac020_supplemental_files.zip › AF4C-ClusterC-R-GOBP-KEGGannotations.txt]

Annotation Cluster 1	Enrichment Score: 15.503221843616615
Category	Term	Count	%	PValue	Genes	List Total	Pop Hits	Pop Total	Fold Enrichment	Bonferroni	Benjamini	FDR
GOTERM_BP_ALL	GO:0010033~response to organic substance	68	55.28455284552846	3.7510222694055084E-22	THRB, TNFAIP3, RORA, TNF, CYR61, CXCL5, TNFSF13B, ADAMTS3, DUSP10, IL18RAP, MED13, FBXO6, CCR7, TRIM21, CER1, UNC13B, CHUK, DUSP1, RIPK2, HLA-B, HLA-C, TRAF2, TRAF1, HLA-A, TICAM1, SIRT1, TLR1, IL1A, AR, IL1B, PELI1, MT1G, LTB, TRIB1, ATF3, PPP1R15A, NLRC5, GATA3, USP18, DLL1, FOXO1, IRAK2, UBD, CCL5, RGS20, CCL2, MAP4K3, CCR1, USP25, JUN, SMURF2, USP9X, TNFSF15, EIF2AK3, NR1D2, NMI, INHBA, NR1D1…	122	2822	16792	3.316610705115544	1.4148856000197578E-18	1.4145104977928172E-18	1.162441801288767E-18
GOTERM_BP_ALL	GO:0070887~cellular response to chemical stimulus	64	52.03252032520326	1.5629114247302268E-20	THRB, TNFAIP3, RORA, AHR, TNF, CYR61, CXCL5, TNFSF13B, ADAMTS3, IL18RAP, MED13, CCR7, TRIM21, CER1, UNC13B, CHUK, DUSP1, RIPK2, UGT2B15, HLA-B, HLA-C, TRAF2, TRAF1, HLA-A, TICAM1, SIRT1, IL1A, AR, IL1B, PPIF, MT1G, MT1H, LTB, TRIB1, ATF3, PPP1R15A, NLRC5, GATA3, USP18, DLL1, FOXO1, BRIP1, IRAK2, CCL5, RGS20, CCL2, CCR1, JUN, SYT1, SMURF2, USP9X, TNFSF15, EIF2AK3, NR1D2, NMI, INHBA, NR1D1, NFKB1, …	122	2648	16792	3.326630677034322	5.895301894082416E-17	1.964579660885895E-17	1.6144875017463244E-17
GOTERM_BP_ALL	GO:0071310~cellular response to organic substance	58	47.15447154471545	4.5501691838880905E-20	THRB, TNFAIP3, RORA, TNF, CYR61, CXCL5, TNFSF13B, ADAMTS3, IL18RAP, MED13, CCR7, TRIM21, CER1, UNC13B, CHUK, DUSP1, RIPK2, HLA-B, HLA-C, TRAF2, TRAF1, HLA-A, TICAM1, SIRT1, IL1A, AR, IL1B, MT1G, LTB, TRIB1, ATF3, PPP1R15A, NLRC5, GATA3, USP18, DLL1, FOXO1, IRAK2, CCL5, RGS20, CCL2, CCR1, JUN, SMURF2, USP9X, TNFSF15, EIF2AK3, NR1D2, NMI, INHBA, NR1D1, NFKB1, PML, SMAD7, NFKBIA, AXL, ID3, IL18R1	122	2186	16792	3.651913068258515	1.7163238161625878E-16	4.289671998110497E-17	3.525243575217298E-17
GOTERM_BP_ALL	GO:0048583~regulation of response to stimulus	73	59.34959349593496	1.3922097376906826E-19	PTPRR, TNFAIP3, RORA, DUSP16, TNF, CYR61, CXCL5, TNFSF13B, ADAMTS3, DUSP10, MED13, MAP3K8, CCR7, CER1, UNC13B, DUSP4, DUSP5, DUSP2, CHUK, DUSP1, RIPK2, HLA-B, HLA-C, TRAF2, TRAF1, HLA-A, TICAM1, SIRT1, TLR1, IL1A, AR, IL1B, PELI1, PPIF, TRIB1, ATF3, PPP1R15A, PELI2, NLRC5, GATA3, USP18, DLL1, FOXO1, BRIP1, IFI16, HLX, IRAK2, UBD, CCL5, RGS20, CCL2, MAP4K3, BANP, CCR1, USP25, JUN, MAP3K1, SMURF2, …	122	3636	16792	2.763386174683042	5.251415130569255E-16	1.0500045841663129E-16	8.62891595420685E-17
GOTERM_BP_ALL	GO:0009966~regulation of signal transduction	62	50.40650406504065	2.2809460214190213E-18	PTPRR, TNFAIP3, RORA, DUSP16, TNF, CYR61, ADAMTS3, DUSP10, MED13, MAP3K8, CCR7, CER1, UNC13B, DUSP4, DUSP5, DUSP2, CHUK, DUSP1, RIPK2, TRAF2, TRAF1, TICAM1, SIRT1, IL1A, AR, IL1B, PELI1, PPIF, TRIB1, ATF3, PPP1R15A, PELI2, NLRC5, GATA3, USP18, DLL1, FOXO1, BRIP1, IRAK2, UBD, CCL5, RGS20, CCL2, MAP4K3, BANP, CCR1, JUN, MAP3K1, SMURF2, TNFSF15, SH2D1A, EIF2AK3, INHBA, NR1D1, NFKB1, PML, SMAD7, NFKB…	122	2728	16792	3.128166915052161	8.603728392792549E-15	1.2287782066815899E-15	1.009807388625364E-15
GOTERM_BP_ALL	GO:0042221~response to chemical	75	60.97560975609756	8.329232401155458E-18	THRB, TNFAIP3, RORA, AHR, TNF, CYR61, CXCL5, TNFSF13B, ADAMTS3, DUSP10, IL18RAP, MED13, FBXO6, CCR7, TRIM21, CER1, UNC13B, CHUK, DUSP1, RIPK2, UGT2B15, HLA-B, HLA-C, TRAF2, TRAF1, HLA-A, TICAM1, SIRT1, TLR1, IL1A, AR, IL1B, PELI1, PPIF, MT1G, MT1H, LTB, TRIB1, ATF3, PPP1R15A, NLRC5, GATA3, USP18, DLL1, FOXO1, BRIP1, IRAK2, UBD, CCL5, RGS20, CCL2, MAP4K3, CCR1, USP25, JUN, SYT1, SMURF2, USP9X, TNF…	122	4117	16792	2.5073963613485866	3.141786461715839E-14	3.926191923094654E-15	3.2265364013975957E-15
GOTERM_BP_ALL	GO:0010646~regulation of cell communication	63	51.21951219512195	7.120375258075746E-17	PTPRR, TNFAIP3, RORA, DUSP16, TNF, CYR61, ADAMTS3, DUSP10, MED13, MAP3K8, CCR7, CER1, UNC13B, DUSP4, DUSP5, DUSP2, CHUK, DUSP1, RIPK2, TRAF2, TRAF1, TICAM1, SIRT1, IL1A, AR, IL1B, PELI1, PPIF, TRIB1, ATF3, PPP1R15A, PELI2, NLRC5, GATA3, USP18, DLL1, FOXO1, BRIP1, IRAK2, UBD, CCL5, RGS20, CCL2, MAP4K3, BANP, CCR1, JUN, MAP3K1, SYT1, SMURF2, TNFSF15, SH2D1A, EIF2AK3, INHBA, NR1D1, NFKB1, PML, SMAD7…	122	3020	16792	2.8712843339485397	4.1877612488860905E-13	2.284059226888346E-14	1.877035148270216E-14
GOTERM_BP_ALL	GO:0023051~regulation of signaling	63	51.21951219512195	1.6060079726560893E-16	PTPRR, TNFAIP3, RORA, DUSP16, TNF, CYR61, ADAMTS3, DUSP10, MED13, MAP3K8, CCR7, CER1, UNC13B, DUSP4, DUSP5, DUSP2, CHUK, DUSP1, RIPK2, TRAF2, TRAF1, TICAM1, SIRT1, IL1A, AR, IL1B, PELI1, PPIF, TRIB1, ATF3, PPP1R15A, PELI2, NLRC5, GATA3, USP18, DLL1, FOXO1, BRIP1, IRAK2, UBD, CCL5, RGS20, CCL2, MAP4K3, BANP, CCR1, JUN, MAP3K1, SYT1, SMURF2, TNFSF15, SH2D1A, EIF2AK3, INHBA, NR1D1, NFKB1, PML, SMAD7…	122	3070	16792	2.8245207454477494	4.1877612488860905E-13	4.325897189204366E-14	3.5550133623294436E-14
GOTERM_BP_ALL	GO:0007166~cell surface receptor signaling pathway	56	45.52845528455284	1.4444061800500586E-14	PTPRR, TNFAIP3, TNF, CYR61, CXCL5, TNFSF13B, ADAMTS3, IL18RAP, CCR7, TRIM21, CER1, UNC13B, TLE4, CHUK, RIPK2, HLA-B, HLA-C, TRAF2, TRAF1, HLA-A, TICAM1, SIRT1, IL1A, AR, IL1B, PELI1, LTB, TRIB1, ATF3, PELI2, NLRC5, GATA3, USP18, DLL1, FOXO1, TTBK2, IRAK2, CCL5, RGS20, CCL2, CCR1, JUN, MAP3K1, SMURF2, USP9X, TNFSF15, CNTN6, EIF2AK3, NMI, INHBA, NFKB1, PML, SMAD7, NFKBIA, AXL, IL18R1	122	2669	16792	2.8878993176052923	5.4440896235519176E-11	2.593740811889891E-12	2.1315308342738724E-12
GOTERM_BP_ALL	GO:0051716~cellular response to stimulus	91	73.98373983739837	1.2055128870819257E-13	PTPRR, THRB, TNFAIP3, RORA, AHR, DUSP16, TNF, CYR61, CXCL5, TNFSF13B, ADAMTS3, DUSP10, IL18RAP, GNGT2, MED13, FBXO6, MAP3K8, CCR7, TRIM21, CER1, UNC13B, TLE4, DUSP4, DUSP5, DUSP2, CHUK, DUSP1, RIPK2, UGT2B15, ZBTB32, HLA-B, HLA-C, TRAF2, TRAF1, HLA-A, TICAM1, SIRT1, TLR1, IL1A, AR, IL1B, PELI1, PPIF, MT1G, MT1H, LTB, TRIB1, ATF3, PPP1R15A, PELI2, NLRC5, GATA3, USP18, DLL1, FOXO1, TTBK2, BRIP1, IF…	122	6927	16792	1.8081680854437496	4.547908716290294E-10	1.8100550712121193E-11	1.487499513573683E-11
GOTERM_BP_ALL	GO:0007165~signal transduction	82	66.66666666666666	2.5221202058578333E-13	PTPRR, THRB, TNFAIP3, RORA, AHR, DUSP16, TNF, CYR61, CXCL5, TNFSF13B, ADAMTS3, DUSP10, IL18RAP, GNGT2, MED13, MAP3K8, CCR7, TRIM21, CER1, UNC13B, TLE4, DUSP4, DUSP5, DUSP2, CHUK, DUSP1, RIPK2, HLA-B, HLA-C, TRAF2, TRAF1, HLA-A, TICAM1, SIRT1, TLR1, IL1A, AR, IL1B, PELI1, PPIF, LTB, TRIB1, ATF3, PPP1R15A, PELI2, NLRC5, GATA3, USP18, DLL1, FOXO1, TTBK2, BRIP1, IFI16, IRAK2, UBD, CCL5, RGS20, CCL2, …	122	5775	16792	1.9543595202611594	9.514593557469198E-10	2.97216103009059E-11	2.4425157868604453E-11
GOTERM_BP_ALL	GO:0007154~cell communication	85	69.10569105691057	7.357195990770327E-13	PTPRR, THRB, TNFAIP3, RORA, AHR, DUSP16, TNF, CYR61, CXCL5, TNFSF13B, ADAMTS3, DUSP10, IL18RAP, GNGT2, MED13, MAP3K8, CCR7, TRIM21, CER1, UNC13B, TLE4, DUSP4, DUSP5, DUSP2, CHUK, DUSP1, RIPK2, HLA-B, HLA-C, TRAF2, TRAF1, HLA-A, HTR3B, TICAM1, SIRT1, TLR1, IL1A, AR, IL1B, PELI1, PPIF, LTB, TRIB1, ATF3, PPP1R15A, PELI2, NLRC5, GATA3, USP18, DLL1, FOXO1, TTBK2, BRIP1, IFI16, IRAK2, UBD, CCL5, RGS20,…	122	6275	16792	1.8644373326366663	2.775229379636812E-9	7.706662800331918E-11	6.333319548721457E-11
GOTERM_BP_ALL	GO:0044700~single organism signaling	84	68.29268292682927	1.4258589345716323E-12	PTPRR, THRB, TNFAIP3, RORA, AHR, DUSP16, TNF, CYR61, CXCL5, TNFSF13B, ADAMTS3, DUSP10, IL18RAP, GNGT2, MED13, MAP3K8, CCR7, TRIM21, CER1, UNC13B, TLE4, DUSP4, DUSP5, DUSP2, CHUK, DUSP1, RIPK2, HLA-B, HLA-C, TRAF2, TRAF1, HLA-A, HTR3B, TICAM1, SIRT1, TLR1, IL1A, AR, IL1B, PELI1, PPIF, LTB, TRIB1, ATF3, PPP1R15A, PELI2, NLRC5, GATA3, USP18, DLL1, FOXO1, TTBK2, BRIP1, IFI16, IRAK2, UBD, CCL5, RGS20,…	122	6207	16792	1.8626880808817121	5.378341771944406E-9	1.2504451261092151E-10	1.0276132181947648E-10
GOTERM_BP_ALL	GO:0023052~signaling	84	68.29268292682927	2.408155560838464E-12	PTPRR, THRB, TNFAIP3, RORA, AHR, DUSP16, TNF, CYR61, CXCL5, TNFSF13B, ADAMTS3, DUSP10, IL18RAP, GNGT2, MED13, MAP3K8, CCR7, TRIM21, CER1, UNC13B, TLE4, DUSP4, DUSP5, DUSP2, CHUK, DUSP1, RIPK2, HLA-B, HLA-C, TRAF2, TRAF1, HLA-A, HTR3B, TICAM1, SIRT1, TLR1, IL1A, AR, IL1B, PELI1, PPIF, LTB, TRIB1, ATF3, PPP1R15A, PELI2, NLRC5, GATA3, USP18, DLL1, FOXO1, TTBK2, BRIP1, IFI16, IRAK2, UBD, CCL5, RGS20,…	122	6260	16792	1.846917718535589	9.083672924958819E-9	1.9741640478090973E-10	1.622363931095304E-10
GOTERM_BP_ALL	GO:0050896~response to stimulus	98	79.67479674796748	3.160713686202648E-12	IFIT5, RORA, AHR, TNF, IL18RAP, MAP3K8, FBXO6, TRIM21, CER1, UNC13B, TLE4, UGT2B15, HLA-B, ZBTB32, HLA-C, HLA-A, TICAM1, FNDC5, AR, PPIF, MT1G, PRTN3, MT1H, TRIB1, ATF3, GATA3, FOXO1, TTBK2, BRIP1, IRAK2, UBD, BANP, CCR1, JUN, SYT1, SMURF2, CNTN6, TNFSF15, SH2D1A, EIF2AK3, NR1D2, INHBA, NR1D1, NMI, POU2F2, NFKB1, KLHL20, SMAD7, FOSL1, NFKBIA, BCL3, REL, TNFSF9, ID3, PTPRR, THRB, TNFAIP3, DUSP16, …	122	8329	16792	1.6194808185502363	1.1922137388431508E-8	2.4831356897229553E-10	2.0406357736545846E-10
Annotation Cluster 2	Enrichment Score: 10.38522893442456
Category	Term	Count	%	PValue	Genes	List Total	Pop Hits	Pop Total	Fold Enrichment	Bonferroni	Benjamini	FDR
GOTERM_BP_ALL	GO:0007249~I-kappaB kinase/NF-kappaB signaling	20	16.260162601626014	2.8729587073637035E-14	CHUK, RIPK2, PELI2, TNFAIP3, RORA, TRAF2, TICAM1, SIRT1, TNF, NFKB1, NFKBIA, IL1A, IRAK2, IL1B, UBD, BCL3, PELI1, REL, CCR7, IL18R1	122	257	16792	10.711233016521017	1.0846301634614974E-10	4.924512402485694E-12	4.046954106418235E-12
GOTERM_BP_ALL	GO:0043122~regulation of I-kappaB kinase/NF-kappaB signaling	18	14.634146341463413	1.2671349932103359E-12	CHUK, RIPK2, PELI2, TNFAIP3, RORA, TRAF2, TICAM1, SIRT1, TNF, NFKBIA, IL1A, IL1B, UBD, BCL3, PELI1, REL, CCR7, IL18R1	122	238	16792	10.409698305551728	4.779491913353695E-9	1.165455136438092E-10	9.577686204777635E-11
GOTERM_BP_ALL	GO:0001819~positive regulation of cytokine production	19	15.447154471544716	3.18255983188557E-10	RIPK2, EIF2AK3, RORA, TRAF2, HLA-A, GATA3, TICAM1, TNF, NFKB1, TLR1, IL1A, IFI16, IL1B, BCL3, PELI1, CCL2, CCR7, LTB, IL18R1	122	386	16792	6.774993629491209	1.2004608254123639E-6	1.2001433126040486E-8	9.862752919013381E-9
GOTERM_BP_ALL	GO:1902533~positive regulation of intracellular signal transduction	27	21.951219512195124	1.336227170812946E-9	PELI2, GATA3, TNF, IRAK2, CCL5, UBD, CCL2, CCR7, MAP3K8, MAP4K3, CCR1, DUSP5, JUN, MAP3K1, CHUK, TNFSF15, RIPK2, TRAF2, TICAM1, SIRT1, IL1A, AR, AXL, IL1B, PELI1, REL, IL18R1	122	915	16792	4.061488847084117	5.0402360317614026E-6	4.5808296919414716E-8	3.764516365772108E-8
GOTERM_BP_ALL	GO:0043123~positive regulation of I-kappaB kinase/NF-kappaB signaling	13	10.569105691056912	7.656780263864497E-9	CHUK, RIPK2, PELI2, TRAF2, TICAM1, TNF, IL1A, IL1B, UBD, PELI1, REL, CCR7, IL18R1	122	182	16792	9.831381733021077	2.8880957999244394E-5	2.170956268799475E-7	1.784087371256848E-7
Annotation Cluster 3	Enrichment Score: 9.2147479637986
Category	Term	Count	%	PValue	Genes	List Total	Pop Hits	Pop Total	Fold Enrichment	Bonferroni	Benjamini	FDR
GOTERM_BP_ALL	GO:0034097~response to cytokine	39	31.70731707317073	2.2033307935442115E-21	NLRC5, TNFAIP3, RORA, GATA3, USP18, TNF, CXCL5, TNFSF13B, IL18RAP, IRAK2, CCL5, UBD, CCL2, CCR7, TRIM21, MAP4K3, CCR1, JUN, CHUK, TNFSF15, RIPK2, HLA-B, HLA-C, TRAF2, TRAF1, NMI, HLA-A, SIRT1, NFKB1, PML, KLHL20, NFKBIA, FOSL1, IL1A, AXL, IL1B, REL, LTB, IL18R1	122	802	16792	6.693185070111607	8.310963753248765E-18	4.1543802112276106E-18	3.4140610645967557E-18
GOTERM_BP_ALL	GO:0071310~cellular response to organic substance	58	47.15447154471545	4.5501691838880905E-20	THRB, TNFAIP3, RORA, TNF, CYR61, CXCL5, TNFSF13B, ADAMTS3, IL18RAP, MED13, CCR7, TRIM21, CER1, UNC13B, CHUK, DUSP1, RIPK2, HLA-B, HLA-C, TRAF2, TRAF1, HLA-A, TICAM1, SIRT1, IL1A, AR, IL1B, MT1G, LTB, TRIB1, ATF3, PPP1R15A, NLRC5, GATA3, USP18, DLL1, FOXO1, IRAK2, CCL5, RGS20, CCL2, CCR1, JUN, SMURF2, USP9X, TNFSF15, EIF2AK3, NR1D2, NMI, INHBA, NR1D1, NFKB1, PML, SMAD7, NFKBIA, AXL, ID3, IL18R1	122	2186	16792	3.651913068258515	1.7163238161625878E-16	4.289671998110497E-17	3.525243575217298E-17
GOTERM_BP_ALL	GO:0006955~immune response	49	39.83739837398374	1.6982252207556537E-19	IFIT5, TNFAIP3, RORA, TNF, CXCL5, TNFSF13B, DUSP10, IL18RAP, CCR7, TRIM21, CHUK, RIPK2, HLA-B, HLA-C, TRAF2, HLA-A, TICAM1, SIRT1, TLR1, IL1A, IL1B, PELI1, LTB, NLRC5, GATA3, USP18, DLL1, IFI16, HLX, IRAK2, UBD, CCL5, CCL2, CCR1, JUN, MAP3K1, TNFSF15, SH2D1A, NMI, NR1D1, POU2F2, NFKB1, PML, NFKBIA, AXL, BCL3, REL, TNFSF9, IL18R1	122	1551	16792	4.348373867732081	6.405705532690326E-16	1.0673345512449283E-16	8.771333265202951E-17
GOTERM_BP_ALL	GO:0071345~cellular response to cytokine stimulus	33	26.82926829268293	2.1932662407794077E-17	NLRC5, TNFAIP3, RORA, GATA3, USP18, TNF, CXCL5, TNFSF13B, IL18RAP, IRAK2, CCL5, CCL2, CCR7, TRIM21, CCR1, CHUK, TNFSF15, RIPK2, HLA-B, HLA-C, TRAF2, TRAF1, NMI, HLA-A, SIRT1, NFKB1, PML, NFKBIA, IL1A, AXL, IL1B, LTB, IL18R1	122	706	16792	6.433567083081782	8.273000260219925E-14	9.189785548865718E-15	7.552146755750427E-15
GOTERM_BP_ALL	GO:0002376~immune system process	57	46.34146341463415	7.016402133626236E-17	IFIT5, TNFAIP3, RORA, STON2, AHR, TNF, CXCL5, TNFSF13B, DUSP10, IL18RAP, MAP3K8, CCR7, TRIM21, HERC6, CHUK, RIPK2, HLA-B, HLA-C, TRAF2, HLA-A, TICAM1, SIRT1, TLR1, IL1A, IL1B, PELI1, MT1G, PRTN3, LTB, TRIB1, NLRC5, GATA3, USP18, DLL1, IFI16, HLX, IRAK2, UBD, CCL5, CCL2, CCR1, JUN, MAP3K1, TNFSF15, SH2D1A, NMI, INHBA, NR1D1, POU2F2, NFKB1, PML, NFKBIA, AXL, BCL3, REL, TNFSF9, IL18R1	122	2465	16792	3.182735343996276	4.1877612488860905E-13	2.284059226888346E-14	1.877035148270216E-14
GOTERM_BP_ALL	GO:0001816~cytokine production	31	25.203252032520325	7.268287118180895E-17	NLRC5, TNFAIP3, RORA, GATA3, TNF, DLL1, ADAMTS3, IFI16, CCL2, CCR7, TRIM21, RIPK2, HLA-B, EIF2AK3, TRAF2, NMI, HLA-A, INHBA, TICAM1, SIRT1, NFKB1, PML, TLR1, IL1A, AXL, IL1B, BCL3, PELI1, REL, LTB, IL18R1	122	631	16792	6.761996310825908	4.1877612488860905E-13	2.284059226888346E-14	1.877035148270216E-14
GOTERM_BP_ALL	GO:0002682~regulation of immune system process	43	34.959349593495936	1.2370588215140263E-16	NLRC5, TNFAIP3, RORA, GATA3, AHR, USP18, TNF, DLL1, CXCL5, TNFSF13B, DUSP10, IFI16, HLX, IRAK2, CCL5, CCL2, CCR7, MAP3K8, CCR1, JUN, MAP3K1, CHUK, RIPK2, SH2D1A, HLA-B, HLA-C, TRAF2, NMI, HLA-A, NR1D1, INHBA, TICAM1, SIRT1, NFKB1, PML, TLR1, NFKBIA, IL1A, AXL, IL1B, PELI1, TNFSF9, TRIB1	122	1378	16792	4.294986794832139	4.1877612488860905E-13	3.5884221660995335E-14	2.948957913747667E-14
GOTERM_BP_ALL	GO:0001817~regulation of cytokine production	29	23.577235772357724	6.642103783917048E-16	NLRC5, TNFAIP3, RORA, GATA3, TNF, DLL1, IFI16, CCL2, CCR7, TRIM21, RIPK2, HLA-B, EIF2AK3, TRAF2, NMI, HLA-A, INHBA, TICAM1, NFKB1, PML, TLR1, IL1A, AXL, IL1B, BCL3, PELI1, REL, LTB, IL18R1	122	577	16792	6.917748671761797	2.5126567493316543E-12	1.5654608355719493E-13	1.2864924766474333E-13
GOTERM_BP_ALL	GO:0019221~cytokine-mediated signaling pathway	28	22.76422764227642	2.0154719936391574E-15	NLRC5, TNFAIP3, USP18, TNF, CXCL5, TNFSF13B, IRAK2, CCL5, CCL2, CCR7, TRIM21, CCR1, CHUK, TNFSF15, RIPK2, HLA-B, HLA-C, TRAF2, TRAF1, NMI, HLA-A, SIRT1, PML, IL1A, AXL, IL1B, LTB, IL18R1	122	554	16792	6.956501154051016	7.537970247994963E-12	4.222413826674035E-13	3.469970949048749E-13
GOTERM_BP_ALL	GO:0002684~positive regulation of immune system process	35	28.455284552845526	3.3430938508264444E-15	NLRC5, TNFAIP3, GATA3, TNF, CXCL5, TNFSF13B, IFI16, HLX, IRAK2, CCL5, CCL2, CCR7, MAP3K8, CCR1, JUN, MAP3K1, CHUK, RIPK2, SH2D1A, HLA-B, TRAF2, HLA-A, NR1D1, INHBA, TICAM1, SIRT1, NFKB1, TLR1, NFKBIA, IL1A, AXL, IL1B, PELI1, TNFSF9, TRIB1	122	960	16792	5.018101092896175	1.2563283746658271E-11	6.303403455733261E-13	5.180123921855575E-13
GOTERM_BP_ALL	GO:0007166~cell surface receptor signaling pathway	56	45.52845528455284	1.4444061800500586E-14	PTPRR, TNFAIP3, TNF, CYR61, CXCL5, TNFSF13B, ADAMTS3, IL18RAP, CCR7, TRIM21, CER1, UNC13B, TLE4, CHUK, RIPK2, HLA-B, HLA-C, TRAF2, TRAF1, HLA-A, TICAM1, SIRT1, IL1A, AR, IL1B, PELI1, LTB, TRIB1, ATF3, PELI2, NLRC5, GATA3, USP18, DLL1, FOXO1, TTBK2, IRAK2, CCL5, RGS20, CCL2, CCR1, JUN, MAP3K1, SMURF2, USP9X, TNFSF15, CNTN6, EIF2AK3, NMI, INHBA, NFKB1, PML, SMAD7, NFKBIA, AXL, IL18R1	122	2669	16792	2.8878993176052923	5.4440896235519176E-11	2.593740811889891E-12	2.1315308342738724E-12
GOTERM_BP_ALL	GO:0006952~defense response	41	33.33333333333333	1.2871689933200597E-13	NLRC5, IFIT5, TNFAIP3, RORA, GATA3, USP18, TNF, CXCL5, DUSP10, IL18RAP, IFI16, IRAK2, CCL5, UBD, CCL2, CCR7, TRIM21, CCR1, MAP3K1, CHUK, RIPK2, SH2D1A, HLA-B, HLA-C, NR1D2, NMI, HLA-A, NR1D1, INHBA, TICAM1, NFKB1, PML, TLR1, NFKBIA, FOSL1, IL1A, AXL, IL1B, BCL3, PELI1, REL	122	1518	16792	3.7175316961489444	4.853615287458979E-10	1.8100550712121193E-11	1.487499513573683E-11
GOTERM_BP_ALL	GO:0051090~regulation of sequence-specific DNA binding transcription factor activity	22	17.88617886178862	2.42877447539118E-13	JUN, CHUK, RIPK2, NLRC5, TNFAIP3, TRAF2, TRAF1, TICAM1, SIRT1, TNF, NFKB1, SMAD7, NFKBIA, FOSL1, AR, MED13, IRAK2, IL1B, PELI1, ID3, TRIB1, TRIM21	122	373	16792	8.118138267481212	9.162821612562766E-10	2.97216103009059E-11	2.4425157868604453E-11
GOTERM_BP_ALL	GO:0031347~regulation of defense response	28	22.76422764227642	2.470362348397644E-13	NLRC5, TNFAIP3, RORA, GATA3, USP18, TNF, DUSP10, IFI16, IRAK2, CCL5, CCL2, CCR7, MAP3K1, CHUK, RIPK2, SH2D1A, HLA-B, NR1D2, NMI, HLA-A, NR1D1, TICAM1, NFKB1, PML, TLR1, NFKBIA, IL1B, PELI1	122	676	16792	5.701037928024056	9.317768778771551E-10	2.97216103009059E-11	2.4425157868604453E-11
GOTERM_BP_ALL	GO:0002237~response to molecule of bacterial origin	20	16.260162601626014	1.1749271409568347E-12	JUN, CHUK, RIPK2, TNFAIP3, NR1D1, TICAM1, TNF, CXCL5, NFKB1, TLR1, NFKBIA, DUSP10, IRAK2, AXL, IL1B, CCL5, PELI1, CCL2, CCR7, TRIB1	122	316	16792	8.711350902676903	4.4319077296961495E-9	1.107662562137056E-10	9.102748024563077E-11
GOTERM_BP_ALL	GO:0033993~response to lipid	30	24.390243902439025	1.909238462779352E-12	THRB, TNFAIP3, RORA, TNF, FOXO1, CXCL5, DUSP10, MED13, IRAK2, CCL5, CCL2, CCR7, JUN, CHUK, DUSP1, RIPK2, NR1D2, NR1D1, INHBA, TICAM1, SIRT1, NFKB1, NFKBIA, FOSL1, AR, AXL, IL1B, PELI1, ID3, TRIB1	122	860	16792	4.801372474266108	7.20169301970941E-9	1.599941831809097E-10	1.3148288880340468E-10
GOTERM_BP_ALL	GO:0009607~response to biotic stimulus	30	24.390243902439025	2.7642932047067376E-12	NLRC5, IFIT5, TNFAIP3, GATA3, TNF, CXCL5, DUSP10, IFI16, IRAK2, CCL5, CCL2, CCR7, JUN, CHUK, RIPK2, HLA-B, EIF2AK3, HLA-A, NR1D1, TICAM1, NFKB1, PML, TLR1, NFKBIA, FOSL1, AXL, IL1B, BCL3, PELI1, TRIB1	122	873	16792	4.729874373274745	1.0427106733601477E-8	2.2179041861593845E-10	1.8226690726353575E-10
GOTERM_BP_ALL	GO:0051707~response to other organism	29	23.577235772357724	4.785150679323835E-12	NLRC5, IFIT5, TNFAIP3, GATA3, TNF, CXCL5, DUSP10, IFI16, IRAK2, CCL5, CCL2, CCR7, JUN, CHUK, RIPK2, HLA-B, HLA-A, NR1D1, TICAM1, NFKB1, PML, TLR1, NFKBIA, FOSL1, AXL, IL1B, BCL3, PELI1, TRIB1	122	829	16792	4.8148865905989835	1.8049669647801636E-8	3.404679851269845E-10	2.797958859476333E-10
GOTERM_BP_ALL	GO:0043207~response to external biotic stimulus	29	23.577235772357724	4.785150679323835E-12	NLRC5, IFIT5, TNFAIP3, GATA3, TNF, CXCL5, DUSP10, IFI16, IRAK2, CCL5, CCL2, CCR7, JUN, CHUK, RIPK2, HLA-B, HLA-A, NR1D1, TICAM1, NFKB1, PML, TLR1, NFKBIA, FOSL1, AXL, IL1B, BCL3, PELI1, TRIB1	122	829	16792	4.8148865905989835	1.8049669647801636E-8	3.404679851269845E-10	2.797958859476333E-10
GOTERM_BP_ALL	GO:0032496~response to lipopolysaccharide	19	15.447154471544716	5.626965204063525E-12	JUN, CHUK, RIPK2, TNFAIP3, NR1D1, TICAM1, TNF, CXCL5, NFKB1, NFKBIA, DUSP10, IRAK2, AXL, IL1B, CCL5, PELI1, CCL2, CCR7, TRIB1	122	302	16792	8.659428943654326	2.1224830115684767E-8	3.929497367504361E-10	3.229252808776456E-10
GOTERM_BP_ALL	GO:0045087~innate immune response	29	23.577235772357724	5.8456312502510585E-12	NLRC5, IFIT5, TNFAIP3, GATA3, USP18, DUSP10, IFI16, IRAK2, CCL5, UBD, CCL2, TRIM21, MAP3K1, CHUK, RIPK2, SH2D1A, HLA-B, HLA-C, NMI, HLA-A, NR1D1, TICAM1, NFKB1, PML, TLR1, NFKBIA, AXL, PELI1, REL	122	836	16792	4.774570554553298	2.2049819081715327E-8	4.0079773535812257E-10	3.2937474990050965E-10
GOTERM_BP_ALL	GO:0050776~regulation of immune response	30	24.390243902439025	8.065512478497124E-12	NLRC5, TNFAIP3, GATA3, USP18, TNF, TNFSF13B, DUSP10, IFI16, HLX, IRAK2, CCL5, CCR7, JUN, MAP3K1, CHUK, RIPK2, SH2D1A, HLA-B, HLA-C, TRAF2, NMI, HLA-A, NR1D1, TICAM1, SIRT1, NFKB1, TLR1, NFKBIA, IL1B, PELI1	122	912	16792	4.527610008628128	3.042324747681846E-8	5.335973255510992E-10	4.385091784361857E-10
GOTERM_BP_ALL	GO:0045088~regulation of innate immune response	20	16.260162601626014	1.157061541094635E-11	MAP3K1, CHUK, RIPK2, SH2D1A, HLA-B, NLRC5, TNFAIP3, HLA-A, NR1D1, NMI, TICAM1, USP18, NFKB1, TLR1, NFKBIA, DUSP10, IFI16, IRAK2, CCL5, PELI1	122	360	16792	7.646630236794171	4.3644427960565224E-8	7.037546889464304E-10	5.783441477181086E-10
GOTERM_BP_ALL	GO:0080134~regulation of response to stress	35	28.455284552845526	1.3936277908477227E-11	PPP1R15A, NLRC5, TNFAIP3, RORA, GATA3, USP18, TNF, FOXO1, DUSP10, IFI16, IRAK2, CCL5, CCL2, CCR7, USP25, MAP3K1, CHUK, RIPK2, SH2D1A, HLA-B, EIF2AK3, TRAF2, NR1D2, NMI, HLA-A, NR1D1, TICAM1, SIRT1, NFKB1, PML, TLR1, NFKBIA, IL1A, IL1B, PELI1	122	1285	16792	3.7489315557823564	5.25677092966248E-8	8.341857776645655E-10	6.855321466408083E-10
GOTERM_BP_ALL	GO:0006950~response to stress	61	49.59349593495935	1.639955945397861E-11	IFIT5, TNFAIP3, RORA, TNF, CYR61, CXCL5, DUSP10, IL18RAP, FBXO6, MAP3K8, CCR7, TRIM21, CHUK, DUSP1, RIPK2, ZBTB32, HLA-B, HLA-C, TRAF2, HLA-A, TICAM1, SIRT1, TLR1, IL1A, IL1B, PELI1, PPIF, PRTN3, TRIB1, ATF3, PPP1R15A, NLRC5, GATA3, USP18, FOXO1, BRIP1, IFI16, IRAK2, UBD, CCL5, CCL2, MAP4K3, CCR1, USP25, JUN, MAP3K1, SH2D1A, EIF2AK3, NR1D2, NMI, INHBA, NR1D1, NFKB1, PML, SMAD7, NFKBIA, FOSL1, AXL…	122	3677	16792	2.2833831928202337	6.185909462441685E-8	9.377584849140614E-10	7.706479832269096E-10
GOTERM_BP_ALL	GO:0071216~cellular response to biotic stimulus	15	12.195121951219512	3.036011777214243E-11	RIPK2, EIF2AK3, TNFAIP3, NR1D1, TICAM1, TNF, NFKB1, TLR1, NFKBIA, IRAK2, AXL, IL1B, CCL5, CCL2, TRIB1	122	175	16792	11.797658079625293	1.1451851256172318E-7	1.5683288235445082E-9	1.2888493832310875E-9
GOTERM_BP_ALL	GO:0009617~response to bacterium	23	18.69918699186992	4.34765118019319E-11	JUN, CHUK, RIPK2, HLA-B, TNFAIP3, HLA-A, NR1D1, TICAM1, TNF, CXCL5, NFKB1, TLR1, NFKBIA, DUSP10, IRAK2, AXL, IL1B, CCL5, BCL3, PELI1, CCL2, CCR7, TRIB1	122	544	16792	5.819310511089681	1.6399355462493048E-7	2.101922128270323E-9	1.7273552573613713E-9
GOTERM_BP_ALL	GO:0031663~lipopolysaccharide-mediated signaling pathway	10	8.130081300813007	6.248729464524782E-11	NFKBIA, IRAK2, RIPK2, CCL5, IL1B, TNFAIP3, CCL2, TICAM1, TRIB1, TNF	122	49	16792	28.089662094345933	2.3570225127222955E-7	2.839031182014813E-9	2.333109953079795E-9
GOTERM_BP_ALL	GO:0071396~cellular response to lipid	22	17.88617886178862	8.803978082362216E-11	THRB, RIPK2, TNFAIP3, RORA, NR1D2, NR1D1, INHBA, TICAM1, SIRT1, TNF, FOXO1, NFKB1, NFKBIA, AR, MED13, IRAK2, AXL, IL1B, CCL5, ID3, CCL2, TRIB1	122	509	16792	5.949048278527489	3.3208606164958354E-7	3.834872562440296E-9	3.15149033969835E-9
GOTERM_BP_ALL	GO:0071219~cellular response to molecule of bacterial origin	14	11.38211382113821	8.847359133712696E-11	RIPK2, TNFAIP3, NR1D1, TICAM1, TNF, NFKB1, TLR1, NFKBIA, IRAK2, AXL, IL1B, CCL5, CCL2, TRIB1	122	155	16792	12.431940772078265	3.3372221952543413E-7	3.834872562440296E-9	3.15149033969835E-9
GOTERM_BP_ALL	GO:0050778~positive regulation of immune response	25	20.32520325203252	9.536697803477742E-11	NLRC5, TNFAIP3, GATA3, TNF, TNFSF13B, IFI16, HLX, IRAK2, CCL5, CCR7, MAP3K1, CHUK, RIPK2, SH2D1A, HLA-B, TRAF2, HLA-A, NR1D1, TICAM1, SIRT1, NFKB1, TLR1, NFKBIA, IL1B, PELI1	122	684	16792	5.030677787364586	3.5972402001593906E-7	4.0866917519221095E-9	3.3584348287474456E-9
GOTERM_BP_ALL	GO:0031349~positive regulation of defense response	19	15.447154471544716	6.11229726105135E-10	MAP3K1, CHUK, RIPK2, SH2D1A, NLRC5, TNFAIP3, NR1D1, TICAM1, TNF, NFKB1, TLR1, NFKBIA, IFI16, IRAK2, IL1B, CCL5, PELI1, CCL2, CCR7	122	402	16792	6.5053421417502655	2.305555897641476E-6	2.282126036774717E-8	1.8754464566334784E-8
GOTERM_BP_ALL	GO:0071222~cellular response to lipopolysaccharide	13	10.569105691056912	7.784618498284376E-10	RIPK2, TNFAIP3, NR1D1, TICAM1, TNF, NFKB1, NFKBIA, IRAK2, AXL, IL1B, CCL5, CCL2, TRIB1	122	149	16792	12.008801848388162	2.9363537902282744E-6	2.878019250689253E-8	2.3651502672728706E-8
GOTERM_BP_ALL	GO:0006954~inflammatory response	23	18.69918699186992	8.6916104279696E-10	CCR1, CHUK, RIPK2, TNFAIP3, RORA, GATA3, NMI, TICAM1, TNF, CXCL5, NFKB1, TLR1, IL1A, IL18RAP, DUSP10, IFI16, IRAK2, AXL, IL1B, CCL5, REL, CCL2, CCR7	122	637	16792	4.969709447461204	3.2784702075350225E-6	3.1821420314440156E-8	2.6150777394444455E-8
GOTERM_BP_ALL	GO:0002683~negative regulation of immune system process	18	14.634146341463413	2.655425460375432E-9	HLA-B, NLRC5, TNFAIP3, HLA-A, NR1D1, INHBA, NMI, TICAM1, DLL1, TNF, NFKBIA, DUSP10, IFI16, HLX, AXL, PELI1, CCL2, TRIB1	122	388	16792	6.385330403920905	1.0016214591845873E-5	8.344674509229795E-8	6.857636251419553E-8
GOTERM_BP_ALL	GO:0051240~positive regulation of multicellular organismal process	33	26.82926829268293	4.485093439612371E-9	TNFAIP3, RORA, GATA3, TNF, DLL1, CYR61, IFI16, HLX, CCL2, CCR7, CCR1, JUN, SYT1, SMURF2, RIPK2, EIF2AK3, TRAF2, HLA-A, INHBA, TICAM1, SIRT1, NFKB1, PML, TLR1, IL1A, AXL, IL1B, BCL3, PELI1, TNFSF9, LTB, TRIB1, IL18R1	122	1431	16792	3.1740729284805997	1.691762926736562E-5	1.3423243937125596E-7	1.1031194102665664E-7
GOTERM_BP_ALL	GO:0009605~response to external stimulus	40	32.52032520325203	7.49231960915596E-9	NLRC5, IFIT5, TNFAIP3, RORA, GATA3, TNF, FOXO1, CYR61, CXCL5, BRIP1, DUSP10, GNGT2, IFI16, IRAK2, CCL5, CCL2, CCR7, CCR1, JUN, MAP3K1, CHUK, RIPK2, HLA-B, EIF2AK3, NR1D2, HLA-A, NR1D1, TICAM1, SIRT1, NFKB1, PML, TLR1, NFKBIA, FOSL1, AXL, IL1B, BCL3, PELI1, TRIB1, ATF3	122	2073	16792	2.6558484179892923	2.8260630499987727E-5	2.140419488342964E-7	1.7589923082404788E-7
GOTERM_BP_ALL	GO:0045089~positive regulation of innate immune response	15	12.195121951219512	2.4232319443080513E-8	MAP3K1, CHUK, RIPK2, SH2D1A, NLRC5, TNFAIP3, NR1D1, TICAM1, NFKB1, TLR1, NFKBIA, IFI16, IRAK2, CCL5, PELI1	122	292	16792	7.070514260049405	9.140013295572125E-5	6.051660703301763E-7	4.973242248616325E-7
GOTERM_BP_ALL	GO:1901700~response to oxygen-containing compound	31	25.203252032520325	1.133768527309538E-7	TNFAIP3, RORA, GATA3, TNF, FOXO1, CXCL5, DUSP10, IL18RAP, IRAK2, CCL5, CCL2, CCR7, UNC13B, JUN, CHUK, DUSP1, RIPK2, TRAF2, NR1D1, INHBA, TICAM1, SIRT1, NFKB1, NFKBIA, FOSL1, AXL, IL1B, PELI1, PPIF, ID3, TRIB1	122	1466	16792	2.9105181938138798	4.275660801275061E-4	2.3621221638034627E-6	1.9411871083603638E-6
KEGG_PATHWAY	hsa04621:NOD-like receptor signaling pathway	9	7.317073170731707	1.9211792922396907E-7	NFKBIA, CHUK, RIPK2, CCL5, IL1B, TNFAIP3, CCL2, TNF, NFKB1	80	56	6879	13.819419642857142	2.5359247543432772E-5	5.1103369173575775E-6	3.8039349986345876E-6
GOTERM_BP_ALL	GO:0002224~toll-like receptor signaling pathway	10	8.130081300813007	1.9302784622597343E-7	TLR1, NFKBIA, MAP3K1, CHUK, IRAK2, RIPK2, PELI1, TNFAIP3, NR1D1, TICAM1	122	119	16792	11.566331450613031	7.278361050834237E-4	3.7911875422820096E-6	3.1155900804911024E-6
GOTERM_BP_ALL	GO:0002218~activation of innate immune response	12	9.75609756097561	1.9300457990247706E-6	TLR1, NFKBIA, MAP3K1, IFI16, CHUK, IRAK2, RIPK2, PELI1, TNFAIP3, NR1D1, TICAM1, NFKB1	122	250	16792	6.606688524590163	0.007253703753547058	3.058068364757315E-5	2.5131142567973798E-5
GOTERM_BP_ALL	GO:1901701~cellular response to oxygen-containing compound	22	17.88617886178862	2.0671553348973487E-6	UNC13B, RIPK2, TNFAIP3, RORA, TRAF2, NR1D1, INHBA, TICAM1, SIRT1, TNF, FOXO1, NFKB1, NFKBIA, IL18RAP, IRAK2, AXL, IL1B, CCL5, PPIF, ID3, CCL2, TRIB1	122	912	16792	3.3202473396606274	0.007766997755206506	3.248017819957459E-5	2.6692143261862013E-5
GOTERM_BP_ALL	GO:0002221~pattern recognition receptor signaling pathway	10	8.130081300813007	2.2298382180857068E-6	TLR1, NFKBIA, MAP3K1, CHUK, IRAK2, RIPK2, PELI1, TNFAIP3, NR1D1, TICAM1	122	159	16792	8.656562532219816	0.008375685982273007	3.446196688689017E-5	2.832077310593281E-5
GOTERM_BP_ALL	GO:0051704~multi-organism process	37	30.081300813008134	4.988756233617154E-6	THRB, NLRC5, IFIT5, TNFAIP3, GATA3, TNF, CXCL5, DUSP10, IFI16, IRAK2, CCL5, CCL2, CCR7, TRIM21, JUN, SMURF2, CHUK, USP9X, RIPK2, HLA-B, HLA-C, HLA-A, NR1D1, INHBA, TICAM1, SIRT1, NFKB1, PML, TLR1, NFKBIA, FOSL1, AR, AXL, IL1B, BCL3, PELI1, TRIB1	122	2341	16792	2.1754189396432797	0.01864168910958941	6.993531508167393E-5	5.747269727873442E-5
GOTERM_BP_ALL	GO:0002758~innate immune response-activating signal transduction	11	8.94308943089431	1.0389696352072369E-5	TLR1, NFKBIA, MAP3K1, CHUK, IRAK2, RIPK2, PELI1, TNFAIP3, NR1D1, TICAM1, NFKB1	122	243	16792	6.230587600350806	0.038432139044550895	1.3844362170906328E-4	1.1377268196138612E-4
GOTERM_BP_ALL	GO:0032101~regulation of response to external stimulus	17	13.821138211382115	6.0232803637294686E-5	CCR1, RIPK2, TNFAIP3, RORA, NR1D2, HLA-A, GATA3, TNF, CXCL5, NFKB1, PML, DUSP10, IL1B, CCL5, CCL2, CCR7, TRIB1	122	721	16792	3.245310474977831	0.20324255218551246	6.602846003379019E-4	5.426205188138844E-4
GOTERM_BP_ALL	GO:0034142~toll-like receptor 4 signaling pathway	5	4.0650406504065035	8.929875708101841E-5	NFKBIA, RIPK2, PELI1, TNFAIP3, NR1D1	122	33	16792	20.854446100347737	0.2859840315196974	9.3281333227845E-4	7.665840670196013E-4
GOTERM_BP_ALL	GO:0070423~nucleotide-binding oligomerization domain containing signaling pathway	5	4.0650406504065035	8.929875708101841E-5	NFKBIA, CHUK, IRAK2, RIPK2, TNFAIP3	122	33	16792	20.854446100347737	0.2859840315196974	9.3281333227845E-4	7.665840670196013E-4
GOTERM_BP_ALL	GO:0035872~nucleotide-binding domain, leucine rich repeat containing receptor signaling pathway	5	4.0650406504065035	1.0064408606267621E-4	NFKBIA, CHUK, IRAK2, RIPK2, TNFAIP3	122	34	16792	20.241080038572804	0.3158982380481383	0.0010257536447090595	8.429622235357666E-4
GOTERM_BP_ALL	GO:0002764~immune response-regulating signaling pathway	14	11.38211382113821	1.185577092696492E-4	JUN, MAP3K1, CHUK, RIPK2, TNFAIP3, GATA3, NR1D1, TICAM1, NFKB1, TLR1, NFKBIA, IRAK2, PELI1, CCR7	122	531	16792	3.628909264919268	0.36060073440725793	0.0011890455363187424	9.771551623049012E-4
GOTERM_BP_ALL	GO:0002253~activation of immune response	14	11.38211382113821	1.6778727230077627E-4	MAP3K1, CHUK, RIPK2, TNFAIP3, GATA3, NR1D1, TICAM1, NFKB1, TLR1, NFKBIA, IFI16, IRAK2, PELI1, CCR7	122	550	16792	3.503546944858421	0.4689752734428172	0.0016059030554472775	0.0013197278092896083
GOTERM_BP_ALL	GO:0002757~immune response-activating signal transduction	13	10.569105691056912	2.5351726209203994E-4	MAP3K1, CHUK, RIPK2, TNFAIP3, GATA3, NR1D1, TICAM1, NFKB1, TLR1, NFKBIA, IRAK2, PELI1, CCR7	122	498	16792	3.592994930541839	0.6157217380065718	0.00233744155342074	0.0019209046337976326
GOTERM_BP_ALL	GO:0070427~nucleotide-binding oligomerization domain containing 1 signaling pathway	3	2.4390243902439024	3.0607381128948836E-4	NFKBIA, RIPK2, TNFAIP3	122	4	16792	103.22950819672131	0.6848438771819394	0.0027745296691650497	0.002280102743235876
GOTERM_BP_ALL	GO:0002753~cytoplasmic pattern recognition receptor signaling pathway	5	4.0650406504065035	6.142297088575538E-4	NFKBIA, CHUK, IRAK2, RIPK2, TNFAIP3	122	54	16792	12.744383727990286	0.9014889249310969	0.005201923895781191	0.004274930297805864
GOTERM_BP_ALL	GO:1901698~response to nitrogen compound	17	13.821138211382115	6.914063877693001E-4	JUN, CHUK, DUSP1, RIPK2, TNFAIP3, TRAF2, TICAM1, SIRT1, TNF, FOXO1, NFKB1, NFKBIA, FOSL1, IL1B, PELI1, CCL2, CCR7	122	895	16792	2.6143786060994594	0.9263835593035856	0.00578352915478029	0.0047528922966491955
GOTERM_BP_ALL	GO:0070431~nucleotide-binding oligomerization domain containing 2 signaling pathway	3	2.4390243902439024	0.0027144315672872643	NFKBIA, RIPK2, TNFAIP3	122	11	16792	37.53800298062593	0.9999647398589183	0.018117029097770396	0.014888537038979173
GOTERM_BP_ALL	GO:0043331~response to dsRNA	5	4.0650406504065035	0.0030410223945628962	NFKBIA, RIPK2, PELI1, TICAM1, NFKB1	122	83	16792	8.291526762788859	0.9999897497995466	0.01981696554260668	0.016285541293168417
GOTERM_BP_ALL	GO:0032495~response to muramyl dipeptide	3	2.4390243902439024	0.005085406101440164	NFKBIA, RIPK2, TNFAIP3	122	15	16792	27.527868852459015	0.9999999955532499	0.03034345950716908	0.024936192260068147
GOTERM_BP_ALL	GO:0034121~regulation of toll-like receptor signaling pathway	4	3.2520325203252036	0.005908880912743158	PELI1, TNFAIP3, NR1D1, TICAM1	122	51	16792	10.79524268723883	0.9999999998042942	0.03413239603101759	0.028049932458266643
GOTERM_BP_ALL	GO:0034143~regulation of toll-like receptor 4 signaling pathway	3	2.4390243902439024	0.008127761634558146	PELI1, TNFAIP3, NR1D1	122	19	16792	21.732528041415012	0.9999999999999573	0.04487524029856335	0.03687837965665548
Annotation Cluster 4	Enrichment Score: 8.834151093843573
Category	Term	Count	%	PValue	Genes	List Total	Pop Hits	Pop Total	Fold Enrichment	Bonferroni	Benjamini	FDR
GOTERM_BP_ALL	GO:0051090~regulation of sequence-specific DNA binding transcription factor activity	22	17.88617886178862	2.42877447539118E-13	JUN, CHUK, RIPK2, NLRC5, TNFAIP3, TRAF2, TRAF1, TICAM1, SIRT1, TNF, NFKB1, SMAD7, NFKBIA, FOSL1, AR, MED13, IRAK2, IL1B, PELI1, ID3, TRIB1, TRIM21	122	373	16792	8.118138267481212	9.162821612562766E-10	2.97216103009059E-11	2.4425157868604453E-11
GOTERM_BP_ALL	GO:0043433~negative regulation of sequence-specific DNA binding transcription factor activity	11	8.94308943089431	5.5051037020430206E-8	NFKBIA, MED13, IRAK2, NLRC5, PELI1, ID3, TNFAIP3, TRIB1, TRIM21, SIRT1, SMAD7	122	137	16792	11.051334210841212	2.0763095922282648E-4	1.2161522193080836E-6	9.994313783176215E-7
GOTERM_BP_ALL	GO:0044092~negative regulation of molecular function	26	21.138211382113823	2.351765548248426E-7	PPP1R15A, NLRC5, TNFAIP3, TNF, DUSP16, DUSP10, MED13, IFI16, IRAK2, PPP4R4, TRIM21, DUSP4, DUSP5, JUN, DUSP2, DUSP1, SIRT1, NFKB1, PML, SMAD7, NFKBIA, IL1B, PELI1, PPIF, ID3, TRIB1	122	1100	16792	3.2532935916542476	8.866927244352008E-4	4.479044385073139E-6	3.6808694111221577E-6
Annotation Cluster 5	Enrichment Score: 8.450212130269138
Category	Term	Count	%	PValue	Genes	List Total	Pop Hits	Pop Total	Fold Enrichment	Bonferroni	Benjamini	FDR
GOTERM_BP_ALL	GO:0009966~regulation of signal transduction	62	50.40650406504065	2.2809460214190213E-18	PTPRR, TNFAIP3, RORA, DUSP16, TNF, CYR61, ADAMTS3, DUSP10, MED13, MAP3K8, CCR7, CER1, UNC13B, DUSP4, DUSP5, DUSP2, CHUK, DUSP1, RIPK2, TRAF2, TRAF1, TICAM1, SIRT1, IL1A, AR, IL1B, PELI1, PPIF, TRIB1, ATF3, PPP1R15A, PELI2, NLRC5, GATA3, USP18, DLL1, FOXO1, BRIP1, IRAK2, UBD, CCL5, RGS20, CCL2, MAP4K3, BANP, CCR1, JUN, MAP3K1, SMURF2, TNFSF15, SH2D1A, EIF2AK3, INHBA, NR1D1, NFKB1, PML, SMAD7, NFKB…	122	2728	16792	3.128166915052161	8.603728392792549E-15	1.2287782066815899E-15	1.009807388625364E-15
GOTERM_BP_ALL	GO:0010646~regulation of cell communication	63	51.21951219512195	7.120375258075746E-17	PTPRR, TNFAIP3, RORA, DUSP16, TNF, CYR61, ADAMTS3, DUSP10, MED13, MAP3K8, CCR7, CER1, UNC13B, DUSP4, DUSP5, DUSP2, CHUK, DUSP1, RIPK2, TRAF2, TRAF1, TICAM1, SIRT1, IL1A, AR, IL1B, PELI1, PPIF, TRIB1, ATF3, PPP1R15A, PELI2, NLRC5, GATA3, USP18, DLL1, FOXO1, BRIP1, IRAK2, UBD, CCL5, RGS20, CCL2, MAP4K3, BANP, CCR1, JUN, MAP3K1, SYT1, SMURF2, TNFSF15, SH2D1A, EIF2AK3, INHBA, NR1D1, NFKB1, PML, SMAD7…	122	3020	16792	2.8712843339485397	4.1877612488860905E-13	2.284059226888346E-14	1.877035148270216E-14
GOTERM_BP_ALL	GO:0023051~regulation of signaling	63	51.21951219512195	1.6060079726560893E-16	PTPRR, TNFAIP3, RORA, DUSP16, TNF, CYR61, ADAMTS3, DUSP10, MED13, MAP3K8, CCR7, CER1, UNC13B, DUSP4, DUSP5, DUSP2, CHUK, DUSP1, RIPK2, TRAF2, TRAF1, TICAM1, SIRT1, IL1A, AR, IL1B, PELI1, PPIF, TRIB1, ATF3, PPP1R15A, PELI2, NLRC5, GATA3, USP18, DLL1, FOXO1, BRIP1, IRAK2, UBD, CCL5, RGS20, CCL2, MAP4K3, BANP, CCR1, JUN, MAP3K1, SYT1, SMURF2, TNFSF15, SH2D1A, EIF2AK3, INHBA, NR1D1, NFKB1, PML, SMAD7…	122	3070	16792	2.8245207454477494	4.1877612488860905E-13	4.325897189204366E-14	3.5550133623294436E-14
GOTERM_BP_ALL	GO:1902531~regulation of intracellular signal transduction	47	38.21138211382114	4.4172526880620426E-16	PTPRR, PELI2, TNFAIP3, RORA, GATA3, TNF, DUSP16, FOXO1, CYR61, BRIP1, DUSP10, IRAK2, CCL5, UBD, CCL2, CCR7, MAP3K8, MAP4K3, BANP, CCR1, DUSP4, DUSP5, JUN, DUSP2, MAP3K1, CHUK, TNFSF15, DUSP1, RIPK2, EIF2AK3, TRAF2, INHBA, TICAM1, SIRT1, PML, NFKBIA, IL1A, AR, AXL, IL1B, BCL3, PELI1, REL, PPIF, TRIB1, ATF3, IL18R1	122	1714	16792	3.774241062034929	1.6751044995544362E-12	1.1104973257787975E-13	9.12604405353618E-14
GOTERM_BP_ALL	GO:0048584~positive regulation of response to stimulus	50	40.65040650406504	1.9352971292705587E-15	TNFAIP3, TNF, CYR61, CXCL5, TNFSF13B, ADAMTS3, MAP3K8, CCR7, UNC13B, DUSP5, CHUK, RIPK2, HLA-B, TRAF2, HLA-A, TICAM1, SIRT1, TLR1, IL1A, AR, IL1B, PELI1, PPIF, ATF3, PPP1R15A, PELI2, NLRC5, GATA3, DLL1, IFI16, HLX, IRAK2, UBD, CCL5, CCL2, MAP4K3, CCR1, JUN, MAP3K1, SMURF2, TNFSF15, SH2D1A, INHBA, NR1D1, NFKB1, PML, NFKBIA, AXL, REL, IL18R1	122	2030	16792	3.390131632076234	7.119194123106354E-12	4.222413826674035E-13	3.469970949048749E-13
GOTERM_BP_ALL	GO:0031399~regulation of protein modification process	43	34.959349593495936	1.0732374670543793E-13	PPP1R15A, PTPRR, PELI2, TNFAIP3, GATA3, TNF, DUSP16, FOXO1, CYR61, DUSP10, SERTAD1, IRAK2, CCL5, PPP4R4, CCL2, CCR7, MAP3K8, TRIM21, MAP4K3, CCR1, DUSP4, DUSP5, ZYG11A, JUN, DUSP2, MAP3K1, TNFSF15, DUSP1, RIPK2, EIF2AK3, TRAF2, NMI, INHBA, TICAM1, SIRT1, PML, SMAD7, IL1A, AR, IL1B, PELI1, TRIB1, ATF3	122	1664	16792	3.5567859394703656	4.0495651276728495E-10	1.6863243701091935E-11	1.3858178793339673E-11
GOTERM_BP_ALL	GO:0043408~regulation of MAPK cascade	28	22.76422764227642	2.650036053680895E-13	PTPRR, PELI2, TNF, DUSP16, FOXO1, CYR61, DUSP10, IRAK2, CCL5, CCL2, CCR7, MAP3K8, MAP4K3, CCR1, DUSP4, DUSP5, JUN, DUSP2, MAP3K1, DUSP1, RIPK2, TRAF2, INHBA, IL1A, AR, IL1B, TRIB1, ATF3	122	678	16792	5.684220706997436	9.996186101091098E-10	3.0282684722517136E-11	2.4886247667748767E-11
GOTERM_BP_ALL	GO:0051246~regulation of protein metabolic process	52	42.27642276422765	4.3688493165857464E-13	PTPRR, TNFAIP3, DUSP16, TNF, CYR61, DUSP10, PPP4R4, MAP3K8, CCR7, TRIM21, DUSP4, DUSP5, ZYG11A, DUSP2, DUSP1, RIPK2, TRAF2, TICAM1, SIRT1, TLR1, IL1A, AR, IL1B, PELI1, LTB, TRIB1, ATF3, PPP1R15A, PELI2, GATA3, FOXO1, IFI16, SERTAD1, IRAK2, CCL5, CCL2, MAP4K3, BANP, CCR1, USP25, JUN, MAP3K1, TNFSF15, EIF2AK3, NMI, INHBA, NFKB1, PML, AZIN1, SMAD7, NFKBIA, BCL3	122	2512	16792	2.8492220946016498	1.6478840514366766E-9	4.845567874366132E-11	3.982077656499773E-11
GOTERM_BP_ALL	GO:0009967~positive regulation of signal transduction	39	31.70731707317073	4.835143076550183E-13	PELI2, NLRC5, GATA3, TNF, DLL1, CYR61, ADAMTS3, IRAK2, CCL5, UBD, CCL2, CCR7, MAP3K8, MAP4K3, UNC13B, CCR1, DUSP5, JUN, MAP3K1, SMURF2, CHUK, TNFSF15, RIPK2, SH2D1A, TRAF2, INHBA, TICAM1, SIRT1, NFKB1, PML, IL1A, AR, AXL, IL1B, PELI1, REL, PPIF, ATF3, IL18R1	122	1428	16792	3.759057721449236	1.8237700238898924E-9	5.209521297620211E-11	4.2811738269225764E-11
GOTERM_BP_ALL	GO:0042325~regulation of phosphorylation	38	30.89430894308943	1.151112497449893E-12	PPP1R15A, PTPRR, PELI2, NLRC5, TNFAIP3, TNF, DUSP16, FOXO1, CYR61, DUSP10, SERTAD1, IRAK2, CCL5, CCL2, CCR7, MAP3K8, MAP4K3, CCR1, DUSP4, DUSP5, JUN, DUSP2, MAP3K1, TNFSF15, DUSP1, RIPK2, EIF2AK3, TRAF2, INHBA, SIRT1, PML, SMAD7, IL1A, AR, IL1B, PPIF, TRIB1, ATF3	122	1393	16792	3.754698551304532	4.341870862845099E-9	1.107662562137056E-10	9.102748024563077E-11
GOTERM_BP_ALL	GO:0010647~positive regulation of cell communication	40	32.52032520325203	1.3891587487977677E-12	PELI2, NLRC5, GATA3, TNF, DLL1, CYR61, ADAMTS3, IRAK2, CCL5, UBD, CCL2, CCR7, MAP3K8, MAP4K3, UNC13B, CCR1, DUSP5, JUN, MAP3K1, SYT1, SMURF2, CHUK, TNFSF15, RIPK2, SH2D1A, TRAF2, INHBA, TICAM1, SIRT1, NFKB1, PML, IL1A, AR, AXL, IL1B, PELI1, REL, PPIF, ATF3, IL18R1	122	1555	16792	3.5405619102841173	5.239726874606276E-9	1.2472661051705673E-10	1.0250007053629244E-10
GOTERM_BP_ALL	GO:0023056~positive regulation of signaling	40	32.52032520325203	1.631665128206412E-12	PELI2, NLRC5, GATA3, TNF, DLL1, CYR61, ADAMTS3, IRAK2, CCL5, UBD, CCL2, CCR7, MAP3K8, MAP4K3, UNC13B, CCR1, DUSP5, JUN, MAP3K1, SYT1, SMURF2, CHUK, TNFSF15, RIPK2, SH2D1A, TRAF2, INHBA, TICAM1, SIRT1, NFKB1, PML, IL1A, AR, AXL, IL1B, PELI1, REL, PPIF, ATF3, IL18R1	122	1563	16792	3.5224400323044165	6.154752707487887E-9	1.3984111814696318E-10	1.1492114164344707E-10
GOTERM_BP_ALL	GO:0001932~regulation of protein phosphorylation	36	29.268292682926827	3.8758289059653824E-12	PPP1R15A, PTPRR, PELI2, TNFAIP3, TNF, DUSP16, FOXO1, CYR61, DUSP10, SERTAD1, IRAK2, CCL5, CCL2, CCR7, MAP3K8, MAP4K3, CCR1, DUSP4, DUSP5, JUN, DUSP2, MAP3K1, TNFSF15, DUSP1, RIPK2, EIF2AK3, TRAF2, INHBA, SIRT1, PML, SMAD7, IL1A, AR, IL1B, TRIB1, ATF3	122	1300	16792	3.8115510718789407	1.461947440883904E-8	2.9007854610254116E-10	2.383859491837113E-10
GOTERM_BP_ALL	GO:0035556~intracellular signal transduction	52	42.27642276422765	3.9230988733040575E-12	PTPRR, TNFAIP3, RORA, DUSP16, TNF, CYR61, DUSP10, MAP3K8, CCR7, UNC13B, DUSP4, DUSP5, DUSP2, CHUK, DUSP1, RIPK2, TRAF2, TICAM1, SIRT1, IL1A, AR, IL1B, PELI1, PPIF, TRIB1, ATF3, PPP1R15A, PELI2, GATA3, FOXO1, BRIP1, IFI16, IRAK2, UBD, CCL5, CCL2, MAP4K3, BANP, CCR1, JUN, MAP3K1, TNFSF15, EIF2AK3, NMI, INHBA, NFKB1, PML, NFKBIA, AXL, BCL3, REL, IL18R1	122	2657	16792	2.693731991584247	1.4797873038041587E-8	2.9007854610254116E-10	2.383859491837113E-10
GOTERM_BP_ALL	GO:0000165~MAPK cascade	29	23.577235772357724	6.73574437870798E-12	PTPRR, PELI2, TNF, DUSP16, FOXO1, CYR61, DUSP10, IRAK2, CCL5, CCL2, CCR7, MAP3K8, MAP4K3, CCR1, DUSP4, DUSP5, JUN, DUSP2, MAP3K1, CHUK, DUSP1, RIPK2, TRAF2, NFKB1, IL1A, AR, IL1B, TRIB1, ATF3	122	841	16792	4.746184284906727	2.5407147163925003E-8	4.535802152162105E-10	3.7275128267171484E-10
GOTERM_BP_ALL	GO:0023014~signal transduction by protein phosphorylation	29	23.577235772357724	1.8141426609610496E-11	PTPRR, PELI2, TNF, DUSP16, FOXO1, CYR61, DUSP10, IRAK2, CCL5, CCL2, CCR7, MAP3K8, MAP4K3, CCR1, DUSP4, DUSP5, JUN, DUSP2, MAP3K1, CHUK, DUSP1, RIPK2, TRAF2, NFKB1, IL1A, AR, IL1B, TRIB1, ATF3	122	877	16792	4.551358020075892	6.842927280370503E-8	1.006048819777076E-9	8.267688391644548E-10
GOTERM_BP_ALL	GO:0019220~regulation of phosphate metabolic process	39	31.70731707317073	1.87470302964084E-11	PPP1R15A, PTPRR, PELI2, NLRC5, TNFAIP3, TNF, DUSP16, FOXO1, CYR61, DUSP10, SERTAD1, IRAK2, CCL5, PPP4R4, CCL2, CCR7, MAP3K8, MAP4K3, CCR1, DUSP4, DUSP5, JUN, DUSP2, MAP3K1, TNFSF15, DUSP1, RIPK2, EIF2AK3, TRAF2, INHBA, SIRT1, PML, SMAD7, IL1A, AR, IL1B, PPIF, TRIB1, ATF3	122	1610	16792	3.334120761633235	7.071369634292779E-8	1.024565960112407E-9	8.419861867908642E-10
GOTERM_BP_ALL	GO:0051174~regulation of phosphorus metabolic process	39	31.70731707317073	1.90985896102035E-11	PPP1R15A, PTPRR, PELI2, NLRC5, TNFAIP3, TNF, DUSP16, FOXO1, CYR61, DUSP10, SERTAD1, IRAK2, CCL5, PPP4R4, CCL2, CCR7, MAP3K8, MAP4K3, CCR1, DUSP4, DUSP5, JUN, DUSP2, MAP3K1, TNFSF15, DUSP1, RIPK2, EIF2AK3, TRAF2, INHBA, SIRT1, PML, SMAD7, IL1A, AR, IL1B, PPIF, TRIB1, ATF3	122	1611	16792	3.332051164636566	7.203996033045001E-8	1.0288683060011057E-9	8.455218457431521E-10
GOTERM_BP_ALL	GO:0032268~regulation of cellular protein metabolic process	47	38.21138211382114	3.8899290865369234E-11	PPP1R15A, PTPRR, PELI2, TNFAIP3, GATA3, TNF, DUSP16, FOXO1, CYR61, DUSP10, IFI16, SERTAD1, IRAK2, CCL5, PPP4R4, CCL2, CCR7, MAP3K8, TRIM21, MAP4K3, CCR1, DUSP4, DUSP5, ZYG11A, JUN, DUSP2, MAP3K1, TNFSF15, DUSP1, RIPK2, EIF2AK3, TRAF2, NMI, INHBA, TICAM1, SIRT1, NFKB1, PML, SMAD7, NFKBIA, IL1A, AR, IL1B, BCL3, PELI1, TRIB1, ATF3	122	2346	16792	2.757480469022962	1.4672825521255817E-7	1.955856344710765E-9	1.6073186985570568E-9
GOTERM_BP_ALL	GO:0051247~positive regulation of protein metabolic process	37	30.081300813008134	5.5555653268304553E-11	PPP1R15A, PELI2, TNFAIP3, GATA3, TNF, FOXO1, CYR61, IFI16, IRAK2, CCL5, CCL2, CCR7, MAP3K8, MAP4K3, CCR1, DUSP5, JUN, MAP3K1, TNFSF15, RIPK2, EIF2AK3, TRAF2, NMI, INHBA, TICAM1, SIRT1, PML, SMAD7, TLR1, NFKBIA, IL1A, AR, IL1B, BCL3, PELI1, LTB, TRIB1	122	1508	16792	3.3770926642605557	2.0955596968796897E-7	2.569952954576745E-9	2.111982022337134E-9
GOTERM_BP_ALL	GO:0080090~regulation of primary metabolic process	78	63.41463414634146	5.5883357803047765E-11	PTPRR, THRB, TNFAIP3, RORA, AHR, DUSP16, TNF, CYR61, BACH2, DUSP10, MED13, PPP4R4, MAP3K8, CCR7, TRIM21, CER1, TLE4, DUSP4, DUSP5, ZYG11A, DUSP2, CHUK, DUSP1, RIPK2, ZBTB32, TRAF2, TRAF1, TICAM1, SIRT1, TLR1, IL1A, AR, IL1B, PELI1, PPIF, LTB, TRIB1, ATF3, PPP1R15A, PELI2, NLRC5, GATA3, DLL1, FOXO1, BRIP1, IFI16, SERTAD1, HLX, IRAK2, CCL5, RGS20, CCL2, MAP4K3, BANP, CCR1, USP25, JUN, MAP3K1, SMURF…	122	5798	16792	1.851650371241638	2.1079219658659554E-7	2.569952954576745E-9	2.111982022337134E-9
GOTERM_BP_ALL	GO:0006468~protein phosphorylation	41	33.33333333333333	7.1085420432042E-11	PPP1R15A, PTPRR, PELI2, TNFAIP3, TNF, DUSP16, FOXO1, CYR61, TTBK2, DUSP10, SERTAD1, IRAK2, CCL5, CCL2, CCR7, MAP3K8, MAP4K3, CCR1, DUSP4, DUSP5, JUN, DUSP2, MAP3K1, CHUK, TNFSF15, DUSP1, RIPK2, EIF2AK3, TRAF2, INHBA, SIRT1, NFKB1, PML, SMAD7, CDK8, IL1A, AR, AXL, IL1B, TRIB1, ATF3	122	1852	16792	3.04709131466204	2.681343600485775E-7	3.1912276243956E-9	2.622544260939264E-9
GOTERM_BP_ALL	GO:0060255~regulation of macromolecule metabolic process	77	62.601626016260155	2.170775753874975E-10	PTPRR, THRB, TNFAIP3, RORA, AHR, DUSP16, TNF, CYR61, BACH2, DUSP10, MED13, PPP4R4, MAP3K8, CCR7, TRIM21, CER1, TLE4, DUSP4, DUSP5, ZYG11A, DUSP2, CHUK, DUSP1, RIPK2, ZBTB32, TRAF2, TRAF1, TICAM1, SIRT1, TLR1, IL1A, AR, IL1B, PELI1, LTB, TRIB1, ATF3, PPP1R15A, PELI2, NLRC5, GATA3, DLL1, FOXO1, BRIP1, IFI16, SERTAD1, HLX, IRAK2, CCL5, RGS20, CCL2, MAP4K3, BANP, CCR1, USP25, JUN, MAP3K1, SMURF2, USP…	122	5815	16792	1.8225674132754466	8.188162895494955E-7	8.698786278172621E-9	7.148644570686013E-9
GOTERM_BP_ALL	GO:0031323~regulation of cellular metabolic process	77	62.601626016260155	2.8281357831473185E-10	PTPRR, THRB, TNFAIP3, RORA, AHR, DUSP16, TNF, CYR61, BACH2, DUSP10, MED13, PPP4R4, MAP3K8, CCR7, TRIM21, CER1, TLE4, DUSP4, DUSP5, ZYG11A, DUSP2, CHUK, DUSP1, RIPK2, ZBTB32, TRAF2, TRAF1, TICAM1, SIRT1, TLR1, IL1A, AR, IL1B, PELI1, PPIF, LTB, TRIB1, ATF3, PPP1R15A, PELI2, NLRC5, GATA3, DLL1, FOXO1, BRIP1, IFI16, SERTAD1, HLX, IRAK2, CCL5, RGS20, CCL2, MAP4K3, BANP, CCR1, JUN, MAP3K1, SMURF2, USP9…	122	5844	16792	1.813523187576441	1.0667721430657195E-6	1.0891942875124397E-8	8.950976125698888E-9
GOTERM_BP_ALL	GO:0006464~cellular protein modification process	60	48.78048780487805	2.8305765095788676E-10	PTPRR, TNFAIP3, DUSP16, TNF, CYR61, BACH2, DUSP10, PPP4R4, MAN1A1, FBXO6, MAP3K8, CCR7, TRIM21, HERC6, DUSP4, DUSP5, ZYG11A, DUSP2, CHUK, DUSP1, RIPK2, TRAF2, TICAM1, SIRT1, IL1A, AR, IL1B, PELI1, PPIF, TRIB1, ATF3, PPP1R15A, PELI2, GATA3, USP18, FOXO1, TTBK2, SERTAD1, IRAK2, UBD, CCL5, CCL2, MAP4K3, CCR1, USP25, JUN, MAP3K1, SMURF2, USP9X, TNFSF15, EIF2AK3, NMI, INHBA, NFKB1, PML, KLHL20, SMAD7,…	122	3818	16792	2.163006981597094	1.0676930307651489E-6	1.0891942875124397E-8	8.950976125698888E-9
GOTERM_BP_ALL	GO:0036211~protein modification process	60	48.78048780487805	2.8305765095788676E-10	PTPRR, TNFAIP3, DUSP16, TNF, CYR61, BACH2, DUSP10, PPP4R4, MAN1A1, FBXO6, MAP3K8, CCR7, TRIM21, HERC6, DUSP4, DUSP5, ZYG11A, DUSP2, CHUK, DUSP1, RIPK2, TRAF2, TICAM1, SIRT1, IL1A, AR, IL1B, PELI1, PPIF, TRIB1, ATF3, PPP1R15A, PELI2, GATA3, USP18, FOXO1, TTBK2, SERTAD1, IRAK2, UBD, CCL5, CCL2, MAP4K3, CCR1, USP25, JUN, MAP3K1, SMURF2, USP9X, TNFSF15, EIF2AK3, NMI, INHBA, NFKB1, PML, KLHL20, SMAD7,…	122	3818	16792	2.163006981597094	1.0676930307651489E-6	1.0891942875124397E-8	8.950976125698888E-9
GOTERM_BP_ALL	GO:0032270~positive regulation of cellular protein metabolic process	34	27.64227642276423	8.982613045197555E-10	PPP1R15A, PELI2, TNFAIP3, GATA3, TNF, CYR61, IFI16, IRAK2, CCL5, CCL2, CCR7, MAP3K8, MAP4K3, CCR1, DUSP5, JUN, MAP3K1, TNFSF15, RIPK2, EIF2AK3, TRAF2, NMI, INHBA, TICAM1, SIRT1, PML, SMAD7, NFKBIA, IL1A, AR, IL1B, BCL3, PELI1, TRIB1	122	1420	16792	3.2955899330408682	3.3882360894743613E-6	3.257060941676921E-8	2.67664594491031E-8
GOTERM_BP_ALL	GO:0043412~macromolecule modification	61	49.59349593495935	1.1881400342621655E-9	PTPRR, TNFAIP3, DUSP16, TNF, CYR61, BACH2, DUSP10, PPP4R4, MAN1A1, FBXO6, MAP3K8, CCR7, TRIM21, HERC6, DUSP4, DUSP5, ZYG11A, DUSP2, CHUK, DUSP1, RIPK2, TRAF2, TICAM1, SIRT1, IL1A, AR, IL1B, PELI1, PPIF, TRIB1, ATF3, PPP1R15A, PELI2, GATA3, USP18, FOXO1, TTBK2, SERTAD1, IRAK2, UBD, CCL5, CCL2, MAP4K3, BANP, CCR1, USP25, JUN, MAP3K1, SMURF2, USP9X, TNFSF15, EIF2AK3, NMI, INHBA, NFKB1, PML, KLHL20, …	122	4065	16792	2.0654366543665437	4.4816541562298085E-6	4.11702875499705E-8	3.383365715124863E-8
GOTERM_BP_ALL	GO:1902533~positive regulation of intracellular signal transduction	27	21.951219512195124	1.336227170812946E-9	PELI2, GATA3, TNF, IRAK2, CCL5, UBD, CCL2, CCR7, MAP3K8, MAP4K3, CCR1, DUSP5, JUN, MAP3K1, CHUK, TNFSF15, RIPK2, TRAF2, TICAM1, SIRT1, IL1A, AR, AXL, IL1B, PELI1, REL, IL18R1	122	915	16792	4.061488847084117	5.0402360317614026E-6	4.5808296919414716E-8	3.764516365772108E-8
GOTERM_BP_ALL	GO:0016310~phosphorylation	43	34.959349593495936	1.4295817496240802E-9	PPP1R15A, PTPRR, PELI2, NLRC5, TNFAIP3, TNF, DUSP16, FOXO1, CYR61, TTBK2, DUSP10, SERTAD1, IRAK2, CCL5, CCL2, CCR7, MAP3K8, MAP4K3, CCR1, DUSP4, DUSP5, JUN, DUSP2, MAP3K1, CHUK, TNFSF15, DUSP1, RIPK2, EIF2AK3, TRAF2, INHBA, SIRT1, NFKB1, PML, SMAD7, CDK8, IL1A, AR, AXL, IL1B, PPIF, TRIB1, ATF3	122	2229	16792	2.655222881686267	5.392367962819833E-6	4.8133506944932196E-8	3.955601644718772E-8
GOTERM_BP_ALL	GO:0019222~regulation of metabolic process	78	63.41463414634146	1.5957558090358886E-9	PTPRR, THRB, TNFAIP3, RORA, AHR, DUSP16, TNF, CYR61, BACH2, DUSP10, MED13, PPP4R4, MAP3K8, CCR7, TRIM21, CER1, TLE4, DUSP4, DUSP5, ZYG11A, DUSP2, CHUK, DUSP1, RIPK2, ZBTB32, TRAF2, TRAF1, TICAM1, SIRT1, TLR1, IL1A, AR, IL1B, PELI1, PPIF, LTB, TRIB1, ATF3, PPP1R15A, PELI2, NLRC5, GATA3, DLL1, FOXO1, BRIP1, IFI16, SERTAD1, HLX, IRAK2, CCL5, RGS20, CCL2, MAP4K3, BANP, CCR1, USP25, JUN, MAP3K1, SMURF…	122	6171	16792	1.7397291933979935	6.019172996363231E-6	5.2785922419950315E-8	4.337936186142297E-8
GOTERM_BP_ALL	GO:0019538~protein metabolic process	71	57.72357723577236	7.743564619815757E-9	PTPRR, TNFAIP3, DUSP16, TNF, CYR61, BACH2, ADAMTS3, DUSP10, PPP4R4, MAN1A1, FBXO6, MAP3K8, CCR7, TRIM21, HERC6, DUSP4, DUSP5, ZYG11A, DUSP2, CHUK, DUSP1, RIPK2, TRAF2, TICAM1, SIRT1, TLR1, IL1A, AR, IL1B, PELI1, PPIF, PRTN3, LTB, TRIB1, ATF3, PPP1R15A, PELI2, GATA3, USP18, DLL1, FOXO1, TTBK2, IFI16, SERTAD1, IRAK2, UBD, CCL5, CCL2, MAP4K3, BANP, CCR1, USP25, JUN, MAP3K1, SMURF2, USP9X, TNFSF15, E…	122	5457	16792	1.790799604658778	2.9208299090477396E-5	2.1791777747257627E-7	1.7908437878215693E-7
GOTERM_BP_ALL	GO:0071900~regulation of protein serine/threonine kinase activity	19	15.447154471544716	8.76857155531381E-9	DUSP4, DUSP5, DUSP2, MAP3K1, TNFSF15, DUSP1, RIPK2, TNFAIP3, TRAF2, SIRT1, TNF, DUSP16, DUSP10, SERTAD1, IRAK2, IL1B, MAP3K8, TRIB1, MAP4K3	122	476	16792	5.494007439041191	3.3074505003560795E-5	2.4313443628741456E-7	1.9980737683762866E-7
GOTERM_BP_ALL	GO:0065009~regulation of molecular function	48	39.02439024390244	9.090230248940725E-9	PPP1R15A, NLRC5, TNFAIP3, GATA3, TNF, DUSP16, CYR61, DUSP10, MED13, IFI16, SERTAD1, IRAK2, CCL5, PPP4R4, CCL2, RGS20, CCR7, MAP3K8, TRIM21, MAP4K3, DUSP4, DUSP5, ZYG11A, JUN, DUSP2, MAP3K1, CHUK, TNFSF15, DUSP1, RIPK2, EIF2AK3, TRAF2, TRAF1, TICAM1, SIRT1, NFKB1, PML, AZIN1, SMAD7, NFKBIA, FOSL1, AR, IL1B, BCL3, PELI1, PPIF, ID3, TRIB1	122	2863	16792	2.3076103823227956	3.428776076430662E-5	2.5021356400551437E-7	2.0562498935377597E-7
GOTERM_BP_ALL	GO:0051338~regulation of transferase activity	26	21.138211382113823	1.5243443896107146E-8	NLRC5, TNFAIP3, TNF, DUSP16, CYR61, DUSP10, SERTAD1, IRAK2, CCL5, CCR7, MAP3K8, MAP4K3, DUSP4, DUSP5, ZYG11A, DUSP2, MAP3K1, TNFSF15, DUSP1, RIPK2, TRAF2, SIRT1, PML, SMAD7, IL1B, TRIB1	122	955	16792	3.7472491631619604	5.7496618029562185E-5	4.0092218683440936E-7	3.2947702386630455E-7
KEGG_PATHWAY	hsa04010:MAPK signaling pathway	17	13.821138211382115	1.8888983464348328E-8	DUSP4, DUSP5, PTPRR, JUN, DUSP2, MAP3K1, CHUK, DUSP1, TRAF2, TNF, DUSP16, NFKB1, IL1A, DUSP10, IL1B, MAP3K8, MAP4K3	80	253	6879	5.777816205533596	2.4933427356099713E-6	8.374116002527759E-7	6.233364543234948E-7
GOTERM_BP_ALL	GO:0031401~positive regulation of protein modification process	28	22.76422764227642	3.136596147558962E-8	PPP1R15A, PELI2, GATA3, TNF, CYR61, IRAK2, CCL5, CCL2, CCR7, MAP3K8, MAP4K3, CCR1, DUSP5, JUN, MAP3K1, TNFSF15, RIPK2, TRAF2, NMI, INHBA, TICAM1, SIRT1, PML, SMAD7, IL1A, AR, IL1B, PELI1	122	1143	16792	3.3717424666179023	1.1830540997681549E-4	7.53382424996487E-7	6.19128118553199E-7
GOTERM_BP_ALL	GO:0044267~cellular protein metabolic process	65	52.84552845528455	3.636027102554513E-8	PTPRR, TNFAIP3, DUSP16, TNF, CYR61, BACH2, DUSP10, PPP4R4, MAN1A1, FBXO6, MAP3K8, CCR7, TRIM21, HERC6, DUSP4, DUSP5, ZYG11A, DUSP2, CHUK, DUSP1, RIPK2, TRAF2, TICAM1, SIRT1, IL1A, AR, IL1B, PELI1, PPIF, TRIB1, ATF3, PPP1R15A, PELI2, GATA3, USP18, DLL1, FOXO1, TTBK2, IFI16, SERTAD1, IRAK2, UBD, CCL5, CCL2, MAP4K3, CCR1, USP25, JUN, MAP3K1, SMURF2, USP9X, TNFSF15, EIF2AK3, NMI, INHBA, NR1D1, NFKB1,…	122	4900	16792	1.8258280361324861	1.3714154000599166E-4	8.623558618700043E-7	7.086822635733608E-7
GOTERM_BP_ALL	GO:0043549~regulation of kinase activity	23	18.69918699186992	4.1633264623802825E-8	DUSP4, DUSP5, DUSP2, MAP3K1, TNFSF15, DUSP1, RIPK2, NLRC5, TNFAIP3, TRAF2, SIRT1, TNF, DUSP16, CYR61, DUSP10, SERTAD1, IRAK2, IL1B, CCL5, MAP3K8, CCR7, TRIB1, MAP4K3	122	788	16792	4.017392027960389	1.570283471498124E-4	9.691298820762992E-7	7.964289325257096E-7
GOTERM_BP_ALL	GO:0045859~regulation of protein kinase activity	22	17.88617886178862	5.3291718490789095E-8	DUSP4, DUSP5, DUSP2, MAP3K1, TNFSF15, DUSP1, RIPK2, TNFAIP3, TRAF2, SIRT1, TNF, DUSP16, CYR61, DUSP10, SERTAD1, IRAK2, IL1B, CCL5, MAP3K8, CCR7, TRIB1, MAP4K3	122	730	16792	4.148035032562318	2.0099616503621576E-4	1.1891305942530513E-6	9.772250627393812E-7
GOTERM_BP_ALL	GO:0043405~regulation of MAP kinase activity	15	12.195121951219512	9.912609903554924E-8	DUSP4, DUSP5, DUSP2, MAP3K1, DUSP1, RIPK2, TRAF2, TNF, DUSP16, DUSP10, IRAK2, IL1B, MAP3K8, TRIB1, MAP4K3	122	327	16792	6.313731388178673	3.7383377068023194E-4	2.088293404821543E-6	1.7161552006210453E-6
GOTERM_BP_ALL	GO:0043410~positive regulation of MAPK cascade	17	13.821138211382115	4.0312872071044343E-7	CCR1, DUSP5, JUN, MAP3K1, RIPK2, PELI2, TRAF2, TNF, IL1A, AR, IRAK2, IL1B, CCL5, CCL2, MAP3K8, CCR7, MAP4K3	122	485	16792	4.824471860740239	0.001519446311919137	7.415601979507718E-6	6.09412636820324E-6
GOTERM_BP_ALL	GO:0001934~positive regulation of protein phosphorylation	22	17.88617886178862	1.4020267552089317E-6	CCR1, PPP1R15A, DUSP5, JUN, MAP3K1, TNFSF15, RIPK2, PELI2, TRAF2, INHBA, SIRT1, TNF, CYR61, IL1A, AR, IRAK2, IL1B, CCL5, CCL2, MAP3K8, CCR7, MAP4K3	122	890	16792	3.402320869405047	0.005274489402015803	2.308752355411739E-5	1.8973279102150567E-5
GOTERM_BP_ALL	GO:0006796~phosphate-containing compound metabolic process	45	36.58536585365854	2.0576280327349527E-6	PPP1R15A, PTPRR, PELI2, NLRC5, TNFAIP3, RORA, TNF, DUSP16, FOXO1, CYR61, TTBK2, DUSP10, SERTAD1, IRAK2, CCL5, PPP4R4, CCL2, CCR7, MAP3K8, MAP4K3, CCR1, DUSP4, DUSP5, JUN, DUSP2, MAP3K1, CHUK, TNFSF15, DUSP1, RIPK2, EIF2AK3, TRAF2, INHBA, SIRT1, NFKB1, PML, SMAD7, CDK8, IL1A, AR, AXL, IL1B, PPIF, TRIB1, ATF3	122	3083	16792	2.0090076197869866	0.007731339179626873	3.246575444118622E-5	2.6680289847052798E-5
GOTERM_BP_ALL	GO:0006793~phosphorus metabolic process	45	36.58536585365854	2.1712491673351225E-6	PPP1R15A, PTPRR, PELI2, NLRC5, TNFAIP3, RORA, TNF, DUSP16, FOXO1, CYR61, TTBK2, DUSP10, SERTAD1, IRAK2, CCL5, PPP4R4, CCL2, CCR7, MAP3K8, MAP4K3, CCR1, DUSP4, DUSP5, JUN, DUSP2, MAP3K1, CHUK, TNFSF15, DUSP1, RIPK2, EIF2AK3, TRAF2, INHBA, SIRT1, NFKB1, PML, SMAD7, CDK8, IL1A, AR, AXL, IL1B, PPIF, TRIB1, ATF3	122	3089	16792	2.005105371253894	0.008156514392321679	3.3694570411608016E-5	2.7690128269841747E-5
GOTERM_BP_ALL	GO:0042327~positive regulation of phosphorylation	22	17.88617886178862	2.9100717583491276E-6	CCR1, PPP1R15A, DUSP5, JUN, MAP3K1, TNFSF15, RIPK2, PELI2, TRAF2, INHBA, SIRT1, TNF, CYR61, IL1A, AR, IRAK2, IL1B, CCL5, CCL2, MAP3K8, CCR7, MAP4K3	122	932	16792	3.2489973967494548	0.010916781331582581	4.354714524101016E-5	3.5786953885412484E-5
GOTERM_BP_ALL	GO:0050790~regulation of catalytic activity	37	30.081300813008134	5.837107844248821E-6	PPP1R15A, NLRC5, TNFAIP3, TNF, DUSP16, CYR61, DUSP10, IFI16, SERTAD1, IRAK2, CCL5, PPP4R4, CCL2, RGS20, CCR7, MAP3K8, MAP4K3, DUSP4, DUSP5, ZYG11A, JUN, DUSP2, MAP3K1, TNFSF15, DUSP1, RIPK2, EIF2AK3, TRAF2, SIRT1, NFKB1, PML, AZIN1, SMAD7, AR, IL1B, PPIF, TRIB1	122	2357	16792	2.160651564575697	0.02177701611057692	8.062906110132713E-5	6.626079563856079E-5
GOTERM_BP_ALL	GO:0007254~JNK cascade	10	8.130081300813007	7.054068776377857E-6	IL1A, DUSP10, IRAK2, RIPK2, IL1B, TRAF2, CCR7, TRIB1, TNF, MAP4K3	122	183	16792	7.521275642748365	0.026257166262122156	9.568666674719748E-5	7.863510481293158E-5
GOTERM_BP_ALL	GO:0044093~positive regulation of molecular function	31	25.203252032520325	1.2914642733089077E-5	PPP1R15A, GATA3, TNF, CYR61, IFI16, IRAK2, CCL5, CCL2, RGS20, CCR7, MAP3K8, TRIM21, MAP4K3, DUSP5, JUN, MAP3K1, CHUK, TNFSF15, RIPK2, EIF2AK3, TRAF2, TRAF1, TICAM1, SIRT1, NFKB1, PML, AZIN1, NFKBIA, FOSL1, AR, IL1B	122	1840	16792	2.3189237348538847	0.04754683801006432	1.6831277956954945E-4	1.3831909410926376E-4
GOTERM_BP_ALL	GO:0045937~positive regulation of phosphate metabolic process	22	17.88617886178862	1.7846229778614604E-5	CCR1, PPP1R15A, DUSP5, JUN, MAP3K1, TNFSF15, RIPK2, PELI2, TRAF2, INHBA, SIRT1, TNF, CYR61, IL1A, AR, IRAK2, IL1B, CCL5, CCL2, MAP3K8, CCR7, MAP4K3	122	1049	16792	2.886621138008095	0.06510081534040535	2.213754358393279E-4	1.8192587527607454E-4
GOTERM_BP_ALL	GO:0010562~positive regulation of phosphorus metabolic process	22	17.88617886178862	1.7846229778614604E-5	CCR1, PPP1R15A, DUSP5, JUN, MAP3K1, TNFSF15, RIPK2, PELI2, TRAF2, INHBA, SIRT1, TNF, CYR61, IL1A, AR, IRAK2, IL1B, CCL5, CCL2, MAP3K8, CCR7, MAP4K3	122	1049	16792	2.886621138008095	0.06510081534040535	2.213754358393279E-4	1.8192587527607454E-4
GOTERM_BP_ALL	GO:0044260~cellular macromolecule metabolic process	84	68.29268292682927	2.3555398434821947E-5	PTPRR, THRB, POP1, TNFAIP3, RORA, AHR, DUSP16, TNF, CYR61, BACH2, DUSP10, MED13, PPP4R4, MAN1A1, FBXO6, MAP3K8, CCR7, TRIM21, CER1, HERC6, TLE4, DUSP4, DUSP5, ZYG11A, DUSP2, CHUK, DUSP1, RIPK2, ZBTB32, TRAF2, TRAF1, TICAM1, SIRT1, IL1A, AR, IL1B, PELI1, PPIF, TRIB1, ATF3, PPP1R15A, PELI2, NLRC5, GATA3, USP18, DLL1, FOXO1, TTBK2, BRIP1, IFI16, SERTAD1, HLX, IRAK2, UBD, CCL5, RGS20, CCL2, MAP4K3, B…	122	8387	16792	1.3785268770755676	0.08501902783633553	2.819917698340113E-4	2.3174025317305782E-4
GOTERM_BP_ALL	GO:0043170~macromolecule metabolic process	89	72.35772357723577	2.4305464704399624E-5	PTPRR, THRB, POP1, TNFAIP3, RORA, AHR, DUSP16, TNF, CYR61, BACH2, ADAMTS3, DUSP10, MED13, PPP4R4, MAN1A1, FBXO6, MAP3K8, CCR7, TRIM21, CER1, HERC6, TLE4, DUSP4, DUSP5, ZYG11A, DUSP2, CHUK, DUSP1, RIPK2, ZBTB32, TRAF2, TRAF1, TICAM1, SIRT1, TLR1, IL1A, AR, IL1B, PELI1, PPIF, PRTN3, LTB, TRIB1, ATF3, PPP1R15A, PELI2, NLRC5, GATA3, USP18, DLL1, FOXO1, TTBK2, BRIP1, IFI16, SERTAD1, HLX, IRAK2, UBD, C…	122	9130	16792	1.3417197852512883	0.0876041408964715	2.891353545750504E-4	2.376108363373326E-4
GOTERM_BP_ALL	GO:0045860~positive regulation of protein kinase activity	14	11.38211382113821	3.4411079073202474E-5	DUSP5, MAP3K1, TNFSF15, RIPK2, TRAF2, SIRT1, TNF, CYR61, IRAK2, IL1B, CCL5, MAP3K8, CCR7, MAP4K3	122	470	16792	4.099895361004535	0.121729655747701	3.932247854092319E-4	3.2315131529652867E-4
GOTERM_BP_ALL	GO:0032147~activation of protein kinase activity	11	8.94308943089431	5.9425644341653364E-5	DUSP5, MAP3K1, IRAK2, TNFSF15, RIPK2, CCL5, IL1B, TRAF2, MAP3K8, TNF, MAP4K3	122	298	16792	5.08064693585653	0.2008128984300146	6.533355825433668E-4	5.369098303638011E-4
GOTERM_BP_ALL	GO:0033674~positive regulation of kinase activity	14	11.38211382113821	7.168341316110895E-5	DUSP5, MAP3K1, TNFSF15, RIPK2, TRAF2, SIRT1, TNF, CYR61, IRAK2, IL1B, CCL5, MAP3K8, CCR7, MAP4K3	122	505	16792	3.815744197370557	0.23692543480820338	7.67949292700403E-4	6.310991403019223E-4
GOTERM_BP_ALL	GO:0051347~positive regulation of transferase activity	14	11.38211382113821	7.124742638658916E-4	DUSP5, MAP3K1, TNFSF15, RIPK2, TRAF2, SIRT1, TNF, CYR61, IRAK2, IL1B, CCL5, MAP3K8, CCR7, MAP4K3	122	640	16792	3.010860655737705	0.9320110949944509	0.005930994368737919	0.00487407890446004
GOTERM_BP_ALL	GO:0044710~single-organism metabolic process	46	37.39837398373984	9.382571697561018E-4	PPP1R15A, PTPRR, PELI2, RORA, GATA3, HSD17B6, TNF, DUSP16, FOXO1, CYR61, HSD11B1, UGCG, DUSP10, ADAMTS3, IRAK2, CCL5, CCL2, CCR7, MAN1A1, FBXO6, MAP3K8, MAP4K3, CCR1, DUSP4, USP25, DUSP5, JUN, DUSP2, MAP3K1, CHUK, DUSP1, RIPK2, UGT2B15, TRAF2, NR1D1, SIRT1, NFKB1, AZIN1, IL1A, AR, DHRS9, IL1B, PPIF, PRTN3, TRIB1, ATF3	122	4063	16792	1.5583090908357307	0.9710089286065204	0.007386571580689478	0.006070269246501377
GOTERM_BP_ALL	GO:0044237~cellular metabolic process	91	73.98373983739837	0.0011018447563450682	PTPRR, THRB, POP1, TNFAIP3, RORA, AHR, DUSP16, TNF, CYR61, BACH2, DUSP10, MED13, PPP4R4, MAN1A1, FBXO6, MAP3K8, CCR7, TRIM21, CER1, HERC6, TLE4, DUSP4, DUSP5, ZYG11A, DUSP2, CHUK, DUSP1, RIPK2, UGT2B15, ZBTB32, TRAF2, TRAF1, TICAM1, SIRT1, TLR1, IL1A, AR, IL1B, PELI1, PPIF, LTB, TRIB1, ATF3, PPP1R15A, PELI2, NLRC5, HSD17B6, GATA3, USP18, DLL1, FOXO1, TTBK2, UGCG, BRIP1, IFI16, SERTAD1, HLX, IRAK2…	122	10202	16792	1.22771812662898	0.984368228870642	0.008372766228778113	0.006880721968438974
GOTERM_BP_ALL	GO:0071902~positive regulation of protein serine/threonine kinase activity	9	7.317073170731707	0.0014872153633840488	DUSP5, IRAK2, TNFSF15, RIPK2, IL1B, TRAF2, SIRT1, TNF, MAP4K3	122	300	16792	4.129180327868853	0.9963533705049037	0.010868777394033427	0.008931938781254199
GOTERM_BP_ALL	GO:0043085~positive regulation of catalytic activity	22	17.88617886178862	0.0036634411582785213	PPP1R15A, DUSP5, JUN, MAP3K1, TNFSF15, RIPK2, EIF2AK3, TRAF2, SIRT1, TNF, CYR61, PML, AZIN1, IFI16, IRAK2, IL1B, CCL5, CCL2, RGS20, MAP3K8, CCR7, MAP4K3	122	1559	16792	1.9423127477681152	0.9999990279646538	0.023024727679780508	0.018921673582508562
GOTERM_BP_ALL	GO:0043406~positive regulation of MAP kinase activity	6	4.878048780487805	0.020463783667248894	DUSP5, IRAK2, RIPK2, IL1B, TRAF2, TNF	122	217	16792	3.8056961547178365	1.0	0.09906152530063617	0.08140855659153315
Annotation Cluster 6	Enrichment Score: 8.237410823991743
Category	Term	Count	%	PValue	Genes	List Total	Pop Hits	Pop Total	Fold Enrichment	Bonferroni	Benjamini	FDR
GOTERM_BP_ALL	GO:0050794~regulation of cellular process	106	86.1788617886179	2.293240114898209E-9	RORA, AHR, TNF, BACH2, IL18RAP, PPP4R4, MAP3K8, TRIM21, CER1, UNC13B, TLE4, HLA-B, ZBTB32, HLA-C, HLA-A, TICAM1, FNDC5, AR, PPIF, KCNQ4, PRTN3, TRIB1, ATF3, GATA3, FOXO1, TTBK2, UGCG, CNN1, BRIP1, IRAK2, UBD, BANP, CCR1, JUN, SYT1, SMURF2, CNTN6, TNFSF15, SH2D1A, EIF2AK3, NR1D2, INHBA, NR1D1, NMI, POU2F2, AZIN1, NFKB1, KLHL20, SMAD7, FOSL1, NFKBIA, CDK8, STAG1, BCL3, REL, TNFSF9, ID3, PLEKHM2, PT…	122	10489	16792	1.3909591468970617	8.650064456272588E-6	7.328651248543343E-8	6.022670437347075E-8
GOTERM_BP_ALL	GO:0050789~regulation of biological process	108	87.8048780487805	3.730952262221323E-9	RORA, AHR, TNF, BACH2, IL18RAP, PPP4R4, MAP3K8, TRIM21, CER1, UNC13B, TLE4, HLA-B, ZBTB32, HLA-C, HLA-A, TICAM1, FNDC5, AR, PPIF, MT1G, KCNQ4, PRTN3, MT1H, TRIB1, ATF3, GATA3, FOXO1, TTBK2, UGCG, CNN1, BRIP1, IRAK2, UBD, BANP, CCR1, JUN, SYT1, SMURF2, CNTN6, TNFSF15, SH2D1A, EIF2AK3, NR1D2, INHBA, NR1D1, NMI, POU2F2, AZIN1, NFKB1, KLHL20, SMAD7, FOSL1, NFKBIA, CDK8, STAG1, BCL3, REL, TNFSF9, ID3,…	122	10922	16792	1.361018969083306	1.4073052750585013E-5	1.1438553642956594E-7	9.400179724084456E-8
GOTERM_BP_ALL	GO:0065007~biological regulation	110	89.43089430894308	2.26724423165442E-8	RORA, AHR, TNF, BACH2, IL18RAP, PPP4R4, MAP3K8, TRIM21, CER1, UNC13B, TLE4, HLA-B, ZBTB32, HLA-C, HLA-A, TICAM1, FNDC5, AR, PPIF, MT1G, KCNQ4, PRTN3, MT1H, TRIB1, ATF3, GATA3, FOXO1, TTBK2, UGCG, CNN1, BRIP1, IRAK2, UBD, BANP, CCR1, JUN, SYT1, SMURF2, CNTN6, TNFSF15, SH2D1A, EIF2AK3, NR1D2, INHBA, NR1D1, NMI, POU2F2, AZIN1, NFKB1, KLHL20, SMAD7, FOSL1, NFKBIA, CDK8, STAG1, BCL3, REL, TNFSF9, ID3,…	122	11548	16792	1.3110779242165276	8.551679681179092E-5	5.699851998379212E-7	4.684126582598032E-7
Annotation Cluster 7	Enrichment Score: 7.958405148899401
Category	Term	Count	%	PValue	Genes	List Total	Pop Hits	Pop Total	Fold Enrichment	Bonferroni	Benjamini	FDR
GOTERM_BP_ALL	GO:0006915~apoptotic process	40	32.52032520325203	5.019841808891099E-11	PPP1R15A, TNFAIP3, GATA3, AHR, TNF, DLL1, FOXO1, CYR61, IFI16, CCL5, UBD, CCL2, CCR7, MAP3K8, UNC13B, JUN, MAP3K1, TNFSF15, DUSP1, RIPK2, EIF2AK3, TRAF2, TRAF1, INHBA, TICAM1, SIRT1, NFKB1, PML, KLHL20, NFKBIA, FOSL1, IL1A, AR, AXL, IL1B, BCL3, PPIF, ID3, TNFSF9, ATF3	122	1747	16792	3.1514446310771627	1.8934835066541922E-7	2.39618018497827E-9	1.9691759197156348E-9
GOTERM_BP_ALL	GO:0008219~cell death	42	34.146341463414636	9.791731498343682E-11	PPP1R15A, TNFAIP3, GATA3, AHR, TNF, DLL1, FOXO1, CYR61, IFI16, CCL5, UBD, CCL2, RGS20, CCR7, MAP3K8, UNC13B, JUN, MAP3K1, TNFSF15, DUSP1, RIPK2, EIF2AK3, TRAF2, TRAF1, INHBA, TICAM1, SIRT1, NFKB1, PML, KLHL20, NFKBIA, FOSL1, IL1A, AR, AXL, IL1B, BCL3, REL, PPIF, ID3, TNFSF9, ATF3	122	1958	16792	2.952427200723388	3.693441417151888E-7	4.148833649466744E-9	3.409502911614278E-9
GOTERM_BP_ALL	GO:0012501~programmed cell death	40	32.52032520325203	2.8757771876414567E-10	PPP1R15A, TNFAIP3, GATA3, AHR, TNF, DLL1, FOXO1, CYR61, IFI16, CCL5, UBD, CCL2, CCR7, MAP3K8, UNC13B, JUN, MAP3K1, TNFSF15, DUSP1, RIPK2, EIF2AK3, TRAF2, TRAF1, INHBA, TICAM1, SIRT1, NFKB1, PML, KLHL20, NFKBIA, FOSL1, IL1A, AR, AXL, IL1B, BCL3, PPIF, ID3, TNFSF9, ATF3	122	1852	16792	2.972772014304429	1.084742644819059E-6	1.0954096742016094E-8	9.002054044950378E-9
GOTERM_BP_ALL	GO:0042981~regulation of apoptotic process	33	26.82926829268293	2.623313722642072E-9	TNFAIP3, GATA3, TNF, DLL1, FOXO1, CYR61, CCL5, UBD, CCL2, CCR7, UNC13B, JUN, TNFSF15, DUSP1, RIPK2, EIF2AK3, TRAF2, TRAF1, INHBA, SIRT1, NFKB1, PML, KLHL20, NFKBIA, FOSL1, IL1A, AR, AXL, IL1B, BCL3, PPIF, ID3, ATF3	122	1400	16792	3.244355971896956	9.89509024740265E-6	8.313038695868281E-8	6.83163800543511E-8
GOTERM_BP_ALL	GO:0043067~regulation of programmed cell death	33	26.82926829268293	3.2913384889126947E-9	TNFAIP3, GATA3, TNF, DLL1, FOXO1, CYR61, CCL5, UBD, CCL2, CCR7, UNC13B, JUN, TNFSF15, DUSP1, RIPK2, EIF2AK3, TRAF2, TRAF1, INHBA, SIRT1, NFKB1, PML, KLHL20, NFKBIA, FOSL1, IL1A, AR, AXL, IL1B, BCL3, PPIF, ID3, ATF3	122	1413	16792	3.2145069785249385	1.2414851909725577E-5	1.0173473312860468E-7	8.360539325524952E-8
GOTERM_BP_ALL	GO:0010941~regulation of cell death	34	27.64227642276423	4.177742594863828E-9	TNFAIP3, GATA3, TNF, DLL1, FOXO1, CYR61, CCL5, UBD, CCL2, CCR7, UNC13B, JUN, TNFSF15, DUSP1, RIPK2, EIF2AK3, TRAF2, TRAF1, INHBA, SIRT1, NFKB1, PML, KLHL20, NFKBIA, FOSL1, IL1A, AR, AXL, IL1B, BCL3, REL, PPIF, ID3, ATF3	122	1509	16792	3.1012178296342165	1.575832094258267E-5	1.267323234976092E-7	1.0414836131505991E-7
GOTERM_BP_ALL	GO:0043066~negative regulation of apoptotic process	23	18.69918699186992	8.031814662714684E-8	JUN, DUSP1, RIPK2, TNFAIP3, TRAF2, GATA3, DLL1, SIRT1, TNF, CYR61, FOXO1, NFKB1, KLHL20, NFKBIA, IL1A, AR, AXL, IL1B, CCL5, BCL3, PPIF, CCL2, CCR7	122	818	16792	3.8700549120205214	3.029141732938667E-4	1.7209075621077881E-6	1.414238274985955E-6
GOTERM_BP_ALL	GO:0060548~negative regulation of cell death	24	19.51219512195122	9.239817371712722E-8	JUN, DUSP1, RIPK2, TNFAIP3, TRAF2, GATA3, DLL1, SIRT1, TNF, CYR61, FOXO1, NFKB1, KLHL20, NFKBIA, IL1A, AR, AXL, IL1B, CCL5, BCL3, REL, PPIF, CCL2, CCR7	122	897	16792	3.6826580404627443	3.484651990708354E-4	1.9574916465577905E-6	1.6086625862324567E-6
GOTERM_BP_ALL	GO:0043069~negative regulation of programmed cell death	23	18.69918699186992	1.0140709761286935E-7	JUN, DUSP1, RIPK2, TNFAIP3, TRAF2, GATA3, DLL1, SIRT1, TNF, CYR61, FOXO1, NFKB1, KLHL20, NFKBIA, IL1A, AR, AXL, IL1B, CCL5, BCL3, PPIF, CCL2, CCR7	122	829	16792	3.8187031580612625	3.824344448696282E-4	2.124478694989613E-6	1.7458921972349005E-6
GOTERM_BP_ALL	GO:1901700~response to oxygen-containing compound	31	25.203252032520325	1.133768527309538E-7	TNFAIP3, RORA, GATA3, TNF, FOXO1, CXCL5, DUSP10, IL18RAP, IRAK2, CCL5, CCL2, CCR7, UNC13B, JUN, CHUK, DUSP1, RIPK2, TRAF2, NR1D1, INHBA, TICAM1, SIRT1, NFKB1, NFKBIA, FOSL1, AXL, IL1B, PELI1, PPIF, ID3, TRIB1	122	1466	16792	2.9105181938138798	4.275660801275061E-4	2.3621221638034627E-6	1.9411871083603638E-6
GOTERM_BP_ALL	GO:0043065~positive regulation of apoptotic process	19	15.447154471544716	1.4294966316789203E-7	UNC13B, JUN, TNFSF15, DUSP1, RIPK2, EIF2AK3, TRAF2, INHBA, SIRT1, TNF, CYR61, FOXO1, PML, FOSL1, UBD, CCL5, PPIF, ID3, ATF3	122	572	16792	4.571936260460851	5.39060822675852E-4	2.9296911945984827E-6	2.4076141638983554E-6
GOTERM_BP_ALL	GO:0043068~positive regulation of programmed cell death	19	15.447154471544716	1.6267182292377798E-7	UNC13B, JUN, TNFSF15, DUSP1, RIPK2, EIF2AK3, TRAF2, INHBA, SIRT1, TNF, CYR61, FOXO1, PML, FOSL1, UBD, CCL5, PPIF, ID3, ATF3	122	577	16792	4.532318095292212	6.134099530327175E-4	3.262954490667908E-6	2.681489251280787E-6
GOTERM_BP_ALL	GO:0010942~positive regulation of cell death	19	15.447154471544716	3.433195696353456E-7	UNC13B, JUN, TNFSF15, DUSP1, RIPK2, EIF2AK3, TRAF2, INHBA, SIRT1, TNF, CYR61, FOXO1, PML, FOSL1, UBD, CCL5, PPIF, ID3, ATF3	122	607	16792	4.308315553515002	0.0012941634862853046	6.4224677458710625E-6	5.2779707092162344E-6
Annotation Cluster 8	Enrichment Score: 7.122489586183058
Category	Term	Count	%	PValue	Genes	List Total	Pop Hits	Pop Total	Fold Enrichment	Bonferroni	Benjamini	FDR
GOTERM_BP_ALL	GO:0048522~positive regulation of cellular process	77	62.601626016260155	2.276594740054134E-15	THRB, TNFAIP3, RORA, AHR, TNF, CYR61, CXCL5, TNFSF13B, ADAMTS3, MED13, MAP3K8, CCR7, TRIM21, UNC13B, DUSP5, CHUK, DUSP1, RIPK2, TRAF2, HLA-A, TICAM1, SIRT1, TLR1, FNDC5, IL1A, AR, IL1B, PELI1, PPIF, PRTN3, LTB, TRIB1, ATF3, PPP1R15A, PELI2, NLRC5, GATA3, DLL1, FOXO1, UGCG, IFI16, SERTAD1, HLX, IRAK2, UBD, CCL5, CCL2, MAP4K3, BANP, CCR1, JUN, MAP3K1, SYT1, SMURF2, TNFSF15, SH2D1A, EIF2AK3, NR1D2, …	122	4744	16792	2.2340281425372517	8.79429862266079E-12	4.518441455128495E-13	3.7132458418040854E-13
GOTERM_BP_ALL	GO:0048518~positive regulation of biological process	79	64.22764227642277	7.627751739597811E-14	THRB, TNFAIP3, RORA, AHR, TNF, CYR61, CXCL5, TNFSF13B, ADAMTS3, MED13, MAP3K8, CCR7, TRIM21, UNC13B, DUSP5, CHUK, DUSP1, RIPK2, HLA-B, TRAF2, TRAF1, HLA-A, TICAM1, SIRT1, TLR1, FNDC5, IL1A, AR, IL1B, PELI1, PPIF, PRTN3, LTB, TRIB1, ATF3, PPP1R15A, PELI2, NLRC5, GATA3, DLL1, FOXO1, UGCG, IFI16, SERTAD1, HLX, IRAK2, UBD, CCL5, CCL2, MAP4K3, BANP, CCR1, JUN, MAP3K1, SYT1, SMURF2, TNFSF15, SH2D1A, EI…	122	5285	16792	2.0574282302216296	2.876991977984744E-10	1.2506196439140586E-11	1.0277566365658094E-11
GOTERM_BP_ALL	GO:0010557~positive regulation of macromolecule biosynthetic process	42	34.146341463414636	1.3485030412886854E-13	PPP1R15A, THRB, NLRC5, RORA, GATA3, AHR, TNF, DLL1, FOXO1, CYR61, MED13, IFI16, SERTAD1, CCL5, CCL2, CCR7, BANP, JUN, CHUK, RIPK2, EIF2AK3, NR1D2, NR1D1, INHBA, POU2F2, TICAM1, SIRT1, NFKB1, PML, SMAD7, TLR1, NFKBIA, FOSL1, CDK8, IL1A, AR, STAG1, IL1B, BCL3, REL, LTB, ATF3	122	1597	16792	3.619819949290165	5.0881299173966E-10	1.8161446316784402E-11	1.4925039017691557E-11
GOTERM_BP_ALL	GO:0048519~negative regulation of biological process	73	59.34959349593496	1.51758440670384E-13	PTPRR, THRB, TNFAIP3, RORA, AHR, DUSP16, TNF, CYR61, BACH2, DUSP10, MED13, PPP4R4, CCR7, TRIM21, CER1, TLE4, DUSP4, DUSP5, DUSP2, DUSP1, RIPK2, ZBTB32, HLA-B, TRAF2, HLA-A, TICAM1, SIRT1, IL1A, AR, IL1B, PELI1, PPIF, MT1G, MT1H, PRTN3, TRIB1, ATF3, PPP1R15A, NLRC5, GATA3, DLL1, FOXO1, CNN1, BRIP1, IFI16, SERTAD1, HLX, IRAK2, CCL5, RGS20, CCL2, BANP, CCR1, USP25, JUN, SMURF2, USP9X, EIF2AK3, NR1D2…	122	4623	16792	2.1734095027357863	5.724669627227286E-10	1.973383033682821E-11	1.621722095301793E-11
GOTERM_BP_ALL	GO:0031325~positive regulation of cellular metabolic process	55	44.71544715447154	8.480025560613208E-13	THRB, TNFAIP3, RORA, AHR, TNF, CYR61, MED13, MAP3K8, CCR7, DUSP5, CHUK, RIPK2, TRAF2, TICAM1, SIRT1, TLR1, IL1A, AR, IL1B, PELI1, LTB, TRIB1, ATF3, PPP1R15A, PELI2, NLRC5, GATA3, DLL1, FOXO1, IFI16, SERTAD1, IRAK2, CCL5, CCL2, MAP4K3, BANP, CCR1, JUN, MAP3K1, TNFSF15, EIF2AK3, NR1D2, NMI, INHBA, NR1D1, POU2F2, NFKB1, PML, SMAD7, NFKBIA, FOSL1, CDK8, STAG1, BCL3, REL	122	2839	16792	2.666489585919771	3.198612041899196E-9	8.642750375424976E-11	7.102594381713603E-11
GOTERM_BP_ALL	GO:0010604~positive regulation of macromolecule metabolic process	55	44.71544715447154	1.0843733563558196E-12	THRB, TNFAIP3, RORA, AHR, TNF, CYR61, MED13, MAP3K8, CCR7, DUSP5, CHUK, RIPK2, TRAF2, TICAM1, SIRT1, TLR1, IL1A, AR, IL1B, PELI1, LTB, TRIB1, ATF3, PPP1R15A, PELI2, NLRC5, GATA3, DLL1, FOXO1, IFI16, SERTAD1, IRAK2, CCL5, CCL2, MAP4K3, BANP, CCR1, JUN, MAP3K1, TNFSF15, EIF2AK3, NR1D2, NMI, INHBA, NR1D1, POU2F2, NFKB1, PML, SMAD7, NFKBIA, FOSL1, CDK8, STAG1, BCL3, REL	122	2856	16792	2.65061762409882	4.0901864117870446E-9	1.0760978754783673E-10	8.843350082491277E-11
GOTERM_BP_ALL	GO:0009891~positive regulation of biosynthetic process	42	34.146341463414636	3.295943946482324E-12	PPP1R15A, THRB, NLRC5, RORA, GATA3, AHR, TNF, DLL1, FOXO1, CYR61, MED13, IFI16, SERTAD1, CCL5, CCL2, CCR7, BANP, JUN, CHUK, RIPK2, EIF2AK3, NR1D2, NR1D1, INHBA, POU2F2, TICAM1, SIRT1, NFKB1, PML, SMAD7, TLR1, NFKBIA, FOSL1, CDK8, IL1A, AR, STAG1, IL1B, BCL3, REL, LTB, ATF3	122	1760	16792	3.284575260804769	1.2432206708545834E-8	2.536531555547927E-10	2.0845163857446372E-10
GOTERM_BP_ALL	GO:0031328~positive regulation of cellular biosynthetic process	41	33.33333333333333	8.39316783048939E-12	PPP1R15A, THRB, NLRC5, RORA, GATA3, AHR, TNF, DLL1, FOXO1, CYR61, MED13, IFI16, SERTAD1, CCL5, CCR7, BANP, JUN, CHUK, RIPK2, EIF2AK3, NR1D2, NR1D1, INHBA, POU2F2, TICAM1, SIRT1, NFKB1, PML, SMAD7, TLR1, NFKBIA, FOSL1, CDK8, IL1A, AR, STAG1, IL1B, BCL3, REL, LTB, ATF3	122	1729	16792	3.263859522703353	3.165905571034244E-8	5.457006187719913E-10	4.4845563977045897E-10
GOTERM_BP_ALL	GO:0006366~transcription from RNA polymerase II promoter	42	34.146341463414636	9.705186612225876E-12	PPP1R15A, THRB, NLRC5, RORA, GATA3, AHR, TNF, DLL1, FOXO1, CYR61, BACH2, MED13, IFI16, SERTAD1, CER1, TLE4, JUN, SMURF2, CHUK, USP9X, RIPK2, ZBTB32, NR1D2, NMI, NR1D1, INHBA, POU2F2, SIRT1, NFKB1, PML, SMAD7, NFKBIA, FOSL1, CDK8, IL1A, AR, STAG1, IL1B, BCL3, REL, ID3, ATF3	122	1820	16792	3.1762925598991174	3.660815184325372E-8	6.203094697407421E-10	5.097690391743727E-10
GOTERM_BP_ALL	GO:1903508~positive regulation of nucleic acid-templated transcription	36	29.268292682926827	1.106229853107634E-11	PPP1R15A, THRB, NLRC5, RORA, GATA3, AHR, TNF, DLL1, FOXO1, CYR61, MED13, IFI16, SERTAD1, BANP, JUN, CHUK, RIPK2, EIF2AK3, NR1D2, NR1D1, INHBA, POU2F2, SIRT1, NFKB1, PML, SMAD7, NFKBIA, FOSL1, CDK8, IL1A, AR, STAG1, IL1B, BCL3, REL, ATF3	122	1349	16792	3.6731033309433823	4.1726852195722586E-8	6.838676682080143E-10	5.620010352099275E-10
GOTERM_BP_ALL	GO:0045893~positive regulation of transcription, DNA-templated	36	29.268292682926827	1.106229853107634E-11	PPP1R15A, THRB, NLRC5, RORA, GATA3, AHR, TNF, DLL1, FOXO1, CYR61, MED13, IFI16, SERTAD1, BANP, JUN, CHUK, RIPK2, EIF2AK3, NR1D2, NR1D1, INHBA, POU2F2, SIRT1, NFKB1, PML, SMAD7, NFKBIA, FOSL1, CDK8, IL1A, AR, STAG1, IL1B, BCL3, REL, ATF3	122	1349	16792	3.6731033309433823	4.1726852195722586E-8	6.838676682080143E-10	5.620010352099275E-10
GOTERM_BP_ALL	GO:0009893~positive regulation of metabolic process	55	44.71544715447154	1.6021970288653425E-11	THRB, TNFAIP3, RORA, AHR, TNF, CYR61, MED13, MAP3K8, CCR7, DUSP5, CHUK, RIPK2, TRAF2, TICAM1, SIRT1, TLR1, IL1A, AR, IL1B, PELI1, LTB, TRIB1, ATF3, PPP1R15A, PELI2, NLRC5, GATA3, DLL1, FOXO1, IFI16, SERTAD1, IRAK2, CCL5, CCL2, MAP4K3, BANP, CCR1, JUN, MAP3K1, TNFSF15, EIF2AK3, NR1D2, NMI, INHBA, NR1D1, POU2F2, NFKB1, PML, SMAD7, NFKBIA, FOSL1, CDK8, STAG1, BCL3, REL	122	3052	16792	2.480394473927336	6.0434837134693E-8	9.377584849140614E-10	7.706479832269096E-10
GOTERM_BP_ALL	GO:1902680~positive regulation of RNA biosynthetic process	36	29.268292682926827	1.6736421753842838E-11	PPP1R15A, THRB, NLRC5, RORA, GATA3, AHR, TNF, DLL1, FOXO1, CYR61, MED13, IFI16, SERTAD1, BANP, JUN, CHUK, RIPK2, EIF2AK3, NR1D2, NR1D1, INHBA, POU2F2, SIRT1, NFKB1, PML, SMAD7, NFKBIA, FOSL1, CDK8, IL1A, AR, STAG1, IL1B, BCL3, REL, ATF3	122	1369	16792	3.6194422158090744	6.312966127630659E-8	9.419857676677812E-10	7.741219554501336E-10
GOTERM_BP_ALL	GO:0045944~positive regulation of transcription from RNA polymerase II promoter	31	25.203252032520325	3.774435293341859E-11	THRB, NLRC5, RORA, GATA3, AHR, TNF, DLL1, FOXO1, CYR61, MED13, IFI16, SERTAD1, JUN, CHUK, RIPK2, INHBA, POU2F2, SIRT1, NFKB1, PML, SMAD7, NFKBIA, FOSL1, CDK8, IL1A, AR, STAG1, IL1B, BCL3, REL, ATF3	122	1041	16792	4.098770098108691	1.4237172785147578E-7	1.923431823134074E-9	1.5806722937927595E-9
GOTERM_BP_ALL	GO:0051254~positive regulation of RNA metabolic process	36	29.268292682926827	4.212907888793277E-11	PPP1R15A, THRB, NLRC5, RORA, GATA3, AHR, TNF, DLL1, FOXO1, CYR61, MED13, IFI16, SERTAD1, BANP, JUN, CHUK, RIPK2, EIF2AK3, NR1D2, NR1D1, INHBA, POU2F2, SIRT1, NFKB1, PML, SMAD7, NFKBIA, FOSL1, CDK8, IL1A, AR, STAG1, IL1B, BCL3, REL, ATF3	122	1415	16792	3.501778369924115	1.5891086957431355E-7	2.063230603719409E-9	1.6955586425156316E-9
GOTERM_BP_ALL	GO:0006357~regulation of transcription from RNA polymerase II promoter	41	33.33333333333333	5.352685088196202E-11	PPP1R15A, THRB, NLRC5, RORA, GATA3, AHR, TNF, DLL1, FOXO1, CYR61, BACH2, BRIP1, MED13, IFI16, SERTAD1, CER1, TLE4, JUN, SMURF2, CHUK, USP9X, RIPK2, ZBTB32, NR1D1, INHBA, POU2F2, SIRT1, NFKB1, PML, SMAD7, NFKBIA, FOSL1, CDK8, IL1A, AR, STAG1, IL1B, BCL3, REL, ID3, ATF3	122	1835	16792	3.075320498503596	2.0190325633606676E-7	2.523121933448485E-9	2.0734963860400037E-9
GOTERM_BP_ALL	GO:0080090~regulation of primary metabolic process	78	63.41463414634146	5.5883357803047765E-11	PTPRR, THRB, TNFAIP3, RORA, AHR, DUSP16, TNF, CYR61, BACH2, DUSP10, MED13, PPP4R4, MAP3K8, CCR7, TRIM21, CER1, TLE4, DUSP4, DUSP5, ZYG11A, DUSP2, CHUK, DUSP1, RIPK2, ZBTB32, TRAF2, TRAF1, TICAM1, SIRT1, TLR1, IL1A, AR, IL1B, PELI1, PPIF, LTB, TRIB1, ATF3, PPP1R15A, PELI2, NLRC5, GATA3, DLL1, FOXO1, BRIP1, IFI16, SERTAD1, HLX, IRAK2, CCL5, RGS20, CCL2, MAP4K3, BANP, CCR1, USP25, JUN, MAP3K1, SMURF…	122	5798	16792	1.851650371241638	2.1079219658659554E-7	2.569952954576745E-9	2.111982022337134E-9
GOTERM_BP_ALL	GO:0048523~negative regulation of cellular process	65	52.84552845528455	1.2282891347312127E-10	PTPRR, THRB, TNFAIP3, RORA, AHR, DUSP16, TNF, CYR61, BACH2, DUSP10, MED13, PPP4R4, CCR7, TRIM21, CER1, TLE4, DUSP4, DUSP5, DUSP2, DUSP1, RIPK2, ZBTB32, TRAF2, TICAM1, SIRT1, IL1A, AR, IL1B, PELI1, PPIF, PRTN3, TRIB1, ATF3, PPP1R15A, NLRC5, GATA3, DLL1, FOXO1, CNN1, BRIP1, IFI16, SERTAD1, HLX, CCL5, RGS20, CCL2, USP25, JUN, SMURF2, USP9X, EIF2AK3, NR1D2, NMI, INHBA, NR1D1, NFKB1, PML, KLHL20, SMAD…	122	4300	16792	2.0805947388486468	4.633103458662191E-7	5.089976183594948E-9	4.182931899485746E-9
GOTERM_BP_ALL	GO:0060255~regulation of macromolecule metabolic process	77	62.601626016260155	2.170775753874975E-10	PTPRR, THRB, TNFAIP3, RORA, AHR, DUSP16, TNF, CYR61, BACH2, DUSP10, MED13, PPP4R4, MAP3K8, CCR7, TRIM21, CER1, TLE4, DUSP4, DUSP5, ZYG11A, DUSP2, CHUK, DUSP1, RIPK2, ZBTB32, TRAF2, TRAF1, TICAM1, SIRT1, TLR1, IL1A, AR, IL1B, PELI1, LTB, TRIB1, ATF3, PPP1R15A, PELI2, NLRC5, GATA3, DLL1, FOXO1, BRIP1, IFI16, SERTAD1, HLX, IRAK2, CCL5, RGS20, CCL2, MAP4K3, BANP, CCR1, USP25, JUN, MAP3K1, SMURF2, USP…	122	5815	16792	1.8225674132754466	8.188162895494955E-7	8.698786278172621E-9	7.148644570686013E-9
GOTERM_BP_ALL	GO:0031323~regulation of cellular metabolic process	77	62.601626016260155	2.8281357831473185E-10	PTPRR, THRB, TNFAIP3, RORA, AHR, DUSP16, TNF, CYR61, BACH2, DUSP10, MED13, PPP4R4, MAP3K8, CCR7, TRIM21, CER1, TLE4, DUSP4, DUSP5, ZYG11A, DUSP2, CHUK, DUSP1, RIPK2, ZBTB32, TRAF2, TRAF1, TICAM1, SIRT1, TLR1, IL1A, AR, IL1B, PELI1, PPIF, LTB, TRIB1, ATF3, PPP1R15A, PELI2, NLRC5, GATA3, DLL1, FOXO1, BRIP1, IFI16, SERTAD1, HLX, IRAK2, CCL5, RGS20, CCL2, MAP4K3, BANP, CCR1, JUN, MAP3K1, SMURF2, USP9…	122	5844	16792	1.813523187576441	1.0667721430657195E-6	1.0891942875124397E-8	8.950976125698888E-9
GOTERM_BP_ALL	GO:0051173~positive regulation of nitrogen compound metabolic process	38	30.89430894308943	1.1503064999156074E-9	PPP1R15A, THRB, NLRC5, RORA, GATA3, AHR, TNF, DLL1, FOXO1, CYR61, MED13, IFI16, SERTAD1, CCL5, BANP, JUN, CHUK, RIPK2, EIF2AK3, NR1D2, NR1D1, INHBA, POU2F2, TICAM1, SIRT1, NFKB1, PML, SMAD7, NFKBIA, FOSL1, CDK8, IL1A, AR, STAG1, IL1B, BCL3, REL, ATF3	122	1767	16792	2.9599858981138727	4.338946770210406E-6	4.054024122599771E-8	3.331588638540624E-8
GOTERM_BP_ALL	GO:0010628~positive regulation of gene expression	37	30.081300813008134	1.3597470818002157E-9	PPP1R15A, THRB, NLRC5, RORA, GATA3, AHR, TNF, DLL1, FOXO1, CYR61, MED13, IFI16, SERTAD1, CCL5, BANP, JUN, CHUK, RIPK2, EIF2AK3, NR1D2, NR1D1, INHBA, POU2F2, SIRT1, NFKB1, PML, SMAD7, NFKBIA, FOSL1, CDK8, IL1A, AR, STAG1, IL1B, BCL3, REL, ATF3	122	1692	16792	3.0098438166104713	5.128952884070337E-6	4.6194650860077604E-8	3.796266852701683E-8
GOTERM_BP_ALL	GO:0010605~negative regulation of macromolecule metabolic process	44	35.77235772357724	1.5014076562357442E-9	PPP1R15A, PTPRR, THRB, TNFAIP3, GATA3, AHR, TNF, DUSP16, FOXO1, BACH2, DUSP10, IFI16, CCL5, PPP4R4, TRIM21, BANP, CCR1, TLE4, DUSP4, USP25, DUSP5, JUN, DUSP2, SMURF2, USP9X, DUSP1, ZBTB32, EIF2AK3, NR1D2, NMI, NR1D1, INHBA, SIRT1, NFKB1, PML, AZIN1, SMAD7, AR, IL1B, BCL3, REL, ID3, TRIB1, ATF3	122	2326	16792	2.6036677332506377	5.6632936795697475E-6	5.0104497979336204E-8	4.117577280242984E-8
GOTERM_BP_ALL	GO:0019222~regulation of metabolic process	78	63.41463414634146	1.5957558090358886E-9	PTPRR, THRB, TNFAIP3, RORA, AHR, DUSP16, TNF, CYR61, BACH2, DUSP10, MED13, PPP4R4, MAP3K8, CCR7, TRIM21, CER1, TLE4, DUSP4, DUSP5, ZYG11A, DUSP2, CHUK, DUSP1, RIPK2, ZBTB32, TRAF2, TRAF1, TICAM1, SIRT1, TLR1, IL1A, AR, IL1B, PELI1, PPIF, LTB, TRIB1, ATF3, PPP1R15A, PELI2, NLRC5, GATA3, DLL1, FOXO1, BRIP1, IFI16, SERTAD1, HLX, IRAK2, CCL5, RGS20, CCL2, MAP4K3, BANP, CCR1, USP25, JUN, MAP3K1, SMURF…	122	6171	16792	1.7397291933979935	6.019172996363231E-6	5.2785922419950315E-8	4.337936186142297E-8
GOTERM_BP_ALL	GO:0010556~regulation of macromolecule biosynthetic process	61	49.59349593495935	1.8178951160339937E-9	THRB, TNFAIP3, RORA, AHR, TNF, CYR61, BACH2, MED13, CCR7, TRIM21, CER1, TLE4, CHUK, DUSP1, RIPK2, ZBTB32, TRAF2, TRAF1, TICAM1, SIRT1, TLR1, IL1A, AR, IL1B, PELI1, LTB, TRIB1, ATF3, PPP1R15A, NLRC5, GATA3, DLL1, FOXO1, BRIP1, IFI16, SERTAD1, HLX, IRAK2, CCL5, RGS20, CCL2, BANP, JUN, SMURF2, USP9X, EIF2AK3, NR1D2, NMI, INHBA, NR1D1, POU2F2, NFKB1, PML, SMAD7, NFKBIA, FOSL1, CDK8, STAG1, BCL3, REL,…	122	4107	16792	2.044314584855125	6.857077069044593E-6	5.961115202229731E-8	4.898832143121171E-8
GOTERM_BP_ALL	GO:0045935~positive regulation of nucleobase-containing compound metabolic process	36	29.268292682926827	3.0716122785242355E-9	PPP1R15A, THRB, NLRC5, RORA, GATA3, AHR, TNF, DLL1, FOXO1, CYR61, MED13, IFI16, SERTAD1, BANP, JUN, CHUK, RIPK2, EIF2AK3, NR1D2, NR1D1, INHBA, POU2F2, SIRT1, NFKB1, PML, SMAD7, NFKBIA, FOSL1, CDK8, IL1A, AR, STAG1, IL1B, BCL3, REL, ATF3	122	1658	16792	2.988550297613162	1.1586054486367736E-5	9.572768514309828E-8	7.866881364583971E-8
GOTERM_BP_ALL	GO:2001141~regulation of RNA biosynthetic process	56	45.52845528455284	4.663492230459255E-9	THRB, TNFAIP3, RORA, AHR, TNF, CYR61, BACH2, MED13, TRIM21, CER1, TLE4, CHUK, RIPK2, ZBTB32, TRAF2, TRAF1, TICAM1, SIRT1, IL1A, AR, IL1B, PELI1, TRIB1, ATF3, PPP1R15A, NLRC5, GATA3, DLL1, FOXO1, BRIP1, IFI16, SERTAD1, HLX, IRAK2, CCL5, RGS20, BANP, JUN, SMURF2, USP9X, EIF2AK3, NR1D2, NMI, INHBA, NR1D1, POU2F2, NFKB1, PML, SMAD7, NFKBIA, FOSL1, CDK8, STAG1, BCL3, REL, ID3	122	3644	16792	2.115203973295424	1.7590538126777133E-5	1.3847267087450275E-7	1.1379655450545851E-7
GOTERM_BP_ALL	GO:0009892~negative regulation of metabolic process	45	36.58536585365854	5.4749286014286325E-9	PPP1R15A, PTPRR, THRB, TNFAIP3, GATA3, AHR, TNF, DUSP16, FOXO1, BACH2, DUSP10, IFI16, CCL5, PPP4R4, TRIM21, BANP, CCR1, TLE4, DUSP4, USP25, DUSP5, JUN, DUSP2, SMURF2, USP9X, DUSP1, ZBTB32, EIF2AK3, NR1D2, NMI, NR1D1, INHBA, SIRT1, NFKB1, PML, AZIN1, SMAD7, AR, IL1B, BCL3, REL, PPIF, ID3, TRIB1, ATF3	122	2522	16792	2.4558963092003485	2.0651217577771774E-5	1.6004616865106492E-7	1.3152561035525062E-7
GOTERM_BP_ALL	GO:0019538~protein metabolic process	71	57.72357723577236	7.743564619815757E-9	PTPRR, TNFAIP3, DUSP16, TNF, CYR61, BACH2, ADAMTS3, DUSP10, PPP4R4, MAN1A1, FBXO6, MAP3K8, CCR7, TRIM21, HERC6, DUSP4, DUSP5, ZYG11A, DUSP2, CHUK, DUSP1, RIPK2, TRAF2, TICAM1, SIRT1, TLR1, IL1A, AR, IL1B, PELI1, PPIF, PRTN3, LTB, TRIB1, ATF3, PPP1R15A, PELI2, GATA3, USP18, DLL1, FOXO1, TTBK2, IFI16, SERTAD1, IRAK2, UBD, CCL5, CCL2, MAP4K3, BANP, CCR1, USP25, JUN, MAP3K1, SMURF2, USP9X, TNFSF15, E…	122	5457	16792	1.790799604658778	2.9208299090477396E-5	2.1791777747257627E-7	1.7908437878215693E-7
GOTERM_BP_ALL	GO:1903506~regulation of nucleic acid-templated transcription	55	44.71544715447154	1.1710954712163226E-8	THRB, TNFAIP3, RORA, AHR, TNF, CYR61, BACH2, MED13, TRIM21, CER1, TLE4, CHUK, RIPK2, ZBTB32, TRAF2, TRAF1, TICAM1, SIRT1, IL1A, AR, IL1B, PELI1, TRIB1, ATF3, PPP1R15A, NLRC5, GATA3, DLL1, FOXO1, BRIP1, IFI16, SERTAD1, HLX, IRAK2, RGS20, BANP, JUN, SMURF2, USP9X, EIF2AK3, NR1D2, NMI, INHBA, NR1D1, POU2F2, NFKB1, PML, SMAD7, NFKBIA, FOSL1, CDK8, STAG1, BCL3, REL, ID3	122	3625	16792	2.08832108535896	4.417274597456888E-5	3.147068171588826E-7	2.586254113962814E-7
GOTERM_BP_ALL	GO:0051252~regulation of RNA metabolic process	56	45.52845528455284	1.5309677778879593E-8	THRB, TNFAIP3, RORA, AHR, TNF, CYR61, BACH2, MED13, TRIM21, CER1, TLE4, CHUK, RIPK2, ZBTB32, TRAF2, TRAF1, TICAM1, SIRT1, IL1A, AR, IL1B, PELI1, TRIB1, ATF3, PPP1R15A, NLRC5, GATA3, DLL1, FOXO1, BRIP1, IFI16, SERTAD1, HLX, IRAK2, CCL5, RGS20, BANP, JUN, SMURF2, USP9X, EIF2AK3, NR1D2, NMI, INHBA, NR1D1, POU2F2, NFKB1, PML, SMAD7, NFKBIA, FOSL1, CDK8, STAG1, BCL3, REL, ID3	122	3762	16792	2.0488578624903044	5.7746437516881244E-5	4.0092218683440936E-7	3.2947702386630455E-7
GOTERM_BP_ALL	GO:0009889~regulation of biosynthetic process	61	49.59349593495935	1.6856979417683484E-8	THRB, TNFAIP3, RORA, AHR, TNF, CYR61, BACH2, MED13, CCR7, TRIM21, CER1, TLE4, CHUK, DUSP1, RIPK2, ZBTB32, TRAF2, TRAF1, TICAM1, SIRT1, TLR1, IL1A, AR, IL1B, PELI1, LTB, TRIB1, ATF3, PPP1R15A, NLRC5, GATA3, DLL1, FOXO1, BRIP1, IFI16, SERTAD1, HLX, IRAK2, CCL5, RGS20, CCL2, BANP, JUN, SMURF2, USP9X, EIF2AK3, NR1D2, NMI, INHBA, NR1D1, POU2F2, NFKB1, PML, SMAD7, NFKBIA, FOSL1, CDK8, STAG1, BCL3, REL,…	122	4339	16792	1.9350080663747409	6.358250525861919E-5	4.383977198902374E-7	3.602743394165594E-7
GOTERM_BP_ALL	GO:0006355~regulation of transcription, DNA-templated	54	43.90243902439025	2.7958404261494107E-8	THRB, TNFAIP3, RORA, AHR, TNF, CYR61, BACH2, MED13, TRIM21, CER1, TLE4, CHUK, RIPK2, ZBTB32, TRAF2, TRAF1, TICAM1, SIRT1, IL1A, AR, IL1B, PELI1, TRIB1, ATF3, PPP1R15A, NLRC5, GATA3, DLL1, FOXO1, BRIP1, IFI16, SERTAD1, HLX, IRAK2, RGS20, BANP, JUN, SMURF2, USP9X, EIF2AK3, NR1D2, INHBA, NR1D1, POU2F2, NFKB1, PML, SMAD7, NFKBIA, FOSL1, CDK8, STAG1, BCL3, REL, ID3	122	3603	16792	2.0628711046805255	1.0545354172131205E-4	6.890924344450606E-7	5.662947372965375E-7
GOTERM_BP_ALL	GO:0006351~transcription, DNA-templated	54	43.90243902439025	2.8512940906858586E-8	THRB, TNFAIP3, RORA, AHR, TNF, CYR61, BACH2, MED13, TRIM21, CER1, TLE4, CHUK, RIPK2, ZBTB32, TRAF2, TRAF1, TICAM1, SIRT1, IL1A, AR, IL1B, PELI1, TRIB1, ATF3, PPP1R15A, NLRC5, GATA3, DLL1, FOXO1, BRIP1, IFI16, SERTAD1, HLX, IRAK2, BANP, JUN, SMURF2, USP9X, EIF2AK3, NR1D2, NMI, INHBA, NR1D1, POU2F2, NFKB1, PML, SMAD7, NFKBIA, FOSL1, CDK8, STAG1, BCL3, REL, ID3	122	3605	16792	2.0617266546917987	1.0754503121612746E-4	6.981967542841801E-7	5.73776648508797E-7
GOTERM_BP_ALL	GO:0031326~regulation of cellular biosynthetic process	60	48.78048780487805	2.934772175424991E-8	THRB, TNFAIP3, RORA, AHR, TNF, CYR61, BACH2, MED13, CCR7, TRIM21, CER1, TLE4, CHUK, DUSP1, RIPK2, ZBTB32, TRAF2, TRAF1, TICAM1, SIRT1, TLR1, IL1A, AR, IL1B, PELI1, LTB, TRIB1, ATF3, PPP1R15A, NLRC5, GATA3, DLL1, FOXO1, BRIP1, IFI16, SERTAD1, HLX, IRAK2, CCL5, RGS20, BANP, JUN, SMURF2, USP9X, EIF2AK3, NR1D2, NMI, INHBA, NR1D1, POU2F2, NFKB1, PML, SMAD7, NFKBIA, FOSL1, CDK8, STAG1, BCL3, REL, ID3	122	4284	16792	1.9277219084355055	1.1069348130976486E-4	7.140016692598478E-7	5.867650949446481E-7
GOTERM_BP_ALL	GO:0044267~cellular protein metabolic process	65	52.84552845528455	3.636027102554513E-8	PTPRR, TNFAIP3, DUSP16, TNF, CYR61, BACH2, DUSP10, PPP4R4, MAN1A1, FBXO6, MAP3K8, CCR7, TRIM21, HERC6, DUSP4, DUSP5, ZYG11A, DUSP2, CHUK, DUSP1, RIPK2, TRAF2, TICAM1, SIRT1, IL1A, AR, IL1B, PELI1, PPIF, TRIB1, ATF3, PPP1R15A, PELI2, GATA3, USP18, DLL1, FOXO1, TTBK2, IFI16, SERTAD1, IRAK2, UBD, CCL5, CCL2, MAP4K3, CCR1, USP25, JUN, MAP3K1, SMURF2, USP9X, TNFSF15, EIF2AK3, NMI, INHBA, NR1D1, NFKB1,…	122	4900	16792	1.8258280361324861	1.3714154000599166E-4	8.623558618700043E-7	7.086822635733608E-7
GOTERM_BP_ALL	GO:0019219~regulation of nucleobase-containing compound metabolic process	58	47.15447154471545	4.620135660075034E-8	THRB, TNFAIP3, RORA, AHR, TNF, CYR61, BACH2, MED13, TRIM21, CER1, TLE4, CHUK, DUSP1, RIPK2, ZBTB32, TRAF2, TRAF1, TICAM1, SIRT1, IL1A, AR, IL1B, PELI1, PPIF, TRIB1, ATF3, PPP1R15A, NLRC5, GATA3, DLL1, FOXO1, BRIP1, IFI16, SERTAD1, HLX, IRAK2, CCL5, RGS20, BANP, JUN, SMURF2, USP9X, EIF2AK3, NR1D2, NMI, INHBA, NR1D1, POU2F2, NFKB1, PML, SMAD7, NFKBIA, FOSL1, CDK8, STAG1, BCL3, REL, ID3	122	4104	16792	1.9451954111143066	1.7425633683221253E-4	1.0623494862282287E-6	8.73036610400764E-7
GOTERM_BP_ALL	GO:2000112~regulation of cellular macromolecule biosynthetic process	57	46.34146341463415	4.6548068649242485E-8	THRB, TNFAIP3, RORA, AHR, TNF, CYR61, BACH2, MED13, CCR7, TRIM21, CER1, TLE4, CHUK, DUSP1, RIPK2, ZBTB32, TRAF2, TRAF1, TICAM1, SIRT1, IL1A, AR, IL1B, PELI1, TRIB1, ATF3, PPP1R15A, NLRC5, GATA3, DLL1, FOXO1, BRIP1, IFI16, SERTAD1, HLX, IRAK2, CCL5, RGS20, BANP, JUN, SMURF2, USP9X, EIF2AK3, NR1D2, INHBA, NR1D1, POU2F2, NFKB1, PML, SMAD7, NFKBIA, FOSL1, CDK8, STAG1, BCL3, REL, ID3	122	3991	16792	1.9657836689929393	1.7556390578132852E-4	1.0638349507654146E-6	8.742573620848633E-7
GOTERM_BP_ALL	GO:0097659~nucleic acid-templated transcription	55	44.71544715447154	4.8643654418417856E-8	THRB, TNFAIP3, RORA, AHR, TNF, CYR61, BACH2, MED13, TRIM21, CER1, TLE4, CHUK, RIPK2, ZBTB32, TRAF2, TRAF1, TICAM1, SIRT1, IL1A, AR, IL1B, PELI1, TRIB1, ATF3, PPP1R15A, NLRC5, GATA3, DLL1, FOXO1, BRIP1, IFI16, SERTAD1, HLX, IRAK2, RGS20, BANP, JUN, SMURF2, USP9X, EIF2AK3, NR1D2, NMI, INHBA, NR1D1, POU2F2, NFKB1, PML, SMAD7, NFKBIA, FOSL1, CDK8, STAG1, BCL3, REL, ID3	122	3771	16792	2.007468558585582	1.8346703686644705E-4	1.1050314506738176E-6	9.081125604980538E-7
GOTERM_BP_ALL	GO:0032774~RNA biosynthetic process	56	45.52845528455284	5.970441557886195E-8	THRB, TNFAIP3, RORA, AHR, TNF, CYR61, BACH2, MED13, TRIM21, CER1, TLE4, CHUK, RIPK2, ZBTB32, TRAF2, TRAF1, TICAM1, SIRT1, IL1A, AR, IL1B, PELI1, TRIB1, ATF3, PPP1R15A, NLRC5, GATA3, DLL1, FOXO1, BRIP1, IFI16, SERTAD1, HLX, IRAK2, CCL5, RGS20, BANP, JUN, SMURF2, USP9X, EIF2AK3, NR1D2, NMI, INHBA, NR1D1, POU2F2, NFKB1, PML, SMAD7, NFKBIA, FOSL1, CDK8, STAG1, BCL3, REL, ID3	122	3905	16792	1.9738292647089692	2.251797057363225E-4	1.3014182147276785E-6	1.0695027969878218E-6
GOTERM_BP_ALL	GO:0010558~negative regulation of macromolecule biosynthetic process	30	24.390243902439025	1.9782625933940878E-7	PPP1R15A, THRB, GATA3, AHR, TNF, FOXO1, BACH2, IFI16, CCL5, TRIM21, TLE4, JUN, SMURF2, USP9X, DUSP1, ZBTB32, EIF2AK3, NR1D2, NMI, NR1D1, INHBA, SIRT1, NFKB1, PML, SMAD7, AR, BCL3, REL, ID3, ATF3	122	1418	16792	2.911974843348979	7.45922385643083E-4	3.850611673055044E-6	3.164424708246508E-6
GOTERM_BP_ALL	GO:0031324~negative regulation of cellular metabolic process	40	32.52032520325203	2.1951682558117368E-7	PPP1R15A, PTPRR, THRB, TNFAIP3, GATA3, AHR, TNF, DUSP16, FOXO1, BACH2, DUSP10, IFI16, CCL5, PPP4R4, TRIM21, TLE4, DUSP4, DUSP5, JUN, DUSP2, SMURF2, USP9X, DUSP1, ZBTB32, EIF2AK3, NR1D2, NMI, NR1D1, INHBA, SIRT1, NFKB1, PML, SMAD7, IL1B, BCL3, REL, PPIF, ID3, TRIB1, ATF3	122	2345	16792	2.3477926526617496	8.276748451266913E-4	4.223458924829622E-6	3.4708298085513126E-6
GOTERM_BP_ALL	GO:0051171~regulation of nitrogen compound metabolic process	59	47.96747967479675	2.2956405739774534E-7	THRB, TNFAIP3, RORA, AHR, TNF, CYR61, BACH2, MED13, TRIM21, CER1, TLE4, CHUK, DUSP1, RIPK2, ZBTB32, TRAF2, TRAF1, TICAM1, SIRT1, IL1A, AR, IL1B, PELI1, PPIF, TRIB1, ATF3, PPP1R15A, NLRC5, GATA3, DLL1, FOXO1, BRIP1, IFI16, SERTAD1, HLX, IRAK2, CCL5, RGS20, BANP, JUN, SMURF2, USP9X, EIF2AK3, NR1D2, NMI, INHBA, NR1D1, POU2F2, NFKB1, PML, AZIN1, SMAD7, NFKBIA, FOSL1, CDK8, STAG1, BCL3, REL, ID3	122	4404	16792	1.8439421688182127	8.655409271860481E-4	4.3943454845020185E-6	3.611264029825446E-6
GOTERM_BP_ALL	GO:0009890~negative regulation of biosynthetic process	30	24.390243902439025	6.781225782488909E-7	PPP1R15A, THRB, GATA3, AHR, TNF, FOXO1, BACH2, IFI16, CCL5, TRIM21, TLE4, JUN, SMURF2, USP9X, DUSP1, ZBTB32, EIF2AK3, NR1D2, NMI, NR1D1, INHBA, SIRT1, NFKB1, PML, SMAD7, AR, BCL3, REL, ID3, ATF3	122	1504	16792	2.745465643529822	0.002554610646647082	1.2062265295172487E-5	9.912744669779776E-6
GOTERM_BP_ALL	GO:0034654~nucleobase-containing compound biosynthetic process	57	46.34146341463415	1.0569425489358947E-6	THRB, TNFAIP3, RORA, AHR, TNF, CYR61, BACH2, MED13, TRIM21, CER1, TLE4, CHUK, DUSP1, RIPK2, ZBTB32, TRAF2, TRAF1, TICAM1, SIRT1, IL1A, AR, IL1B, PELI1, TRIB1, ATF3, PPP1R15A, NLRC5, GATA3, DLL1, FOXO1, BRIP1, IFI16, SERTAD1, HLX, IRAK2, CCL5, RGS20, BANP, JUN, SMURF2, USP9X, EIF2AK3, NR1D2, NMI, INHBA, NR1D1, POU2F2, NFKB1, PML, SMAD7, NFKBIA, FOSL1, CDK8, STAG1, BCL3, REL, ID3	122	4357	16792	1.8006524266584394	0.003978852707403613	1.763597500901442E-5	1.4493207783859901E-5
GOTERM_BP_ALL	GO:0018130~heterocycle biosynthetic process	57	46.34146341463415	1.6103383166654197E-6	THRB, TNFAIP3, RORA, AHR, TNF, CYR61, BACH2, MED13, TRIM21, CER1, TLE4, CHUK, DUSP1, RIPK2, ZBTB32, TRAF2, TRAF1, TICAM1, SIRT1, IL1A, AR, IL1B, PELI1, TRIB1, ATF3, PPP1R15A, NLRC5, GATA3, DLL1, FOXO1, BRIP1, IFI16, SERTAD1, HLX, IRAK2, CCL5, RGS20, BANP, JUN, SMURF2, USP9X, EIF2AK3, NR1D2, NMI, INHBA, NR1D1, POU2F2, NFKB1, PML, SMAD7, NFKBIA, FOSL1, CDK8, STAG1, BCL3, REL, ID3	122	4411	16792	1.7786086200296576	0.006055790357855195	2.6288250182447177E-5	2.1603629624875047E-5
GOTERM_BP_ALL	GO:0031327~negative regulation of cellular biosynthetic process	29	23.577235772357724	1.6175352027611057E-6	PPP1R15A, THRB, GATA3, AHR, TNF, FOXO1, BACH2, IFI16, CCL5, TRIM21, TLE4, JUN, SMURF2, USP9X, DUSP1, ZBTB32, EIF2AK3, NR1D2, NMI, NR1D1, INHBA, SIRT1, NFKB1, PML, SMAD7, BCL3, REL, ID3, ATF3	122	1480	16792	2.6969871510855117	0.006082772295038952	2.629191917936263E-5	2.1606644798951147E-5
GOTERM_BP_ALL	GO:1901362~organic cyclic compound biosynthetic process	58	47.15447154471545	1.674764951261486E-6	THRB, TNFAIP3, RORA, AHR, TNF, CYR61, BACH2, MED13, TRIM21, CER1, TLE4, CHUK, DUSP1, RIPK2, ZBTB32, TRAF2, TRAF1, TICAM1, SIRT1, IL1A, AR, IL1B, PELI1, TRIB1, ATF3, PPP1R15A, NLRC5, GATA3, DLL1, FOXO1, HSD11B1, BRIP1, IFI16, SERTAD1, HLX, IRAK2, CCL5, RGS20, BANP, JUN, SMURF2, USP9X, EIF2AK3, NR1D2, NMI, INHBA, NR1D1, POU2F2, NFKB1, PML, SMAD7, NFKBIA, FOSL1, CDK8, STAG1, BCL3, REL, ID3	122	4535	16792	1.7603267843909844	0.00629730701104414	2.710531601376422E-5	2.2275092635018647E-5
GOTERM_BP_ALL	GO:0019438~aromatic compound biosynthetic process	57	46.34146341463415	1.7795794558130805E-6	THRB, TNFAIP3, RORA, AHR, TNF, CYR61, BACH2, MED13, TRIM21, CER1, TLE4, CHUK, DUSP1, RIPK2, ZBTB32, TRAF2, TRAF1, TICAM1, SIRT1, IL1A, AR, IL1B, PELI1, TRIB1, ATF3, PPP1R15A, NLRC5, GATA3, DLL1, FOXO1, BRIP1, IFI16, SERTAD1, HLX, IRAK2, CCL5, RGS20, BANP, JUN, SMURF2, USP9X, EIF2AK3, NR1D2, NMI, INHBA, NR1D1, POU2F2, NFKB1, PML, SMAD7, NFKBIA, FOSL1, CDK8, STAG1, BCL3, REL, ID3	122	4424	16792	1.7733821480449412	0.006690100642635088	2.8435568338436976E-5	2.3368291243918374E-5
GOTERM_BP_ALL	GO:0009059~macromolecule biosynthetic process	63	51.21951219512195	2.1111984483452727E-6	THRB, TNFAIP3, RORA, AHR, TNF, CYR61, BACH2, ADAMTS3, MED13, MAN1A1, CCR7, TRIM21, CER1, TLE4, CHUK, DUSP1, RIPK2, ZBTB32, TRAF2, TRAF1, TICAM1, SIRT1, TLR1, IL1A, AR, IL1B, PELI1, LTB, TRIB1, ATF3, PPP1R15A, NLRC5, GATA3, DLL1, FOXO1, BRIP1, IFI16, SERTAD1, HLX, IRAK2, CCL5, RGS20, CCL2, BANP, JUN, SMURF2, USP9X, EIF2AK3, NR1D2, NMI, INHBA, NR1D1, POU2F2, NFKB1, PML, SMAD7, NFKBIA, FOSL1, CDK8, …	122	5175	16792	1.6756094084105488	0.007931824695677214	3.2898305675510365E-5	2.703575955672411E-5
GOTERM_BP_ALL	GO:0010468~regulation of gene expression	56	45.52845528455284	2.403801652628577E-6	THRB, TNFAIP3, RORA, AHR, TNF, CYR61, BACH2, MED13, TRIM21, CER1, TLE4, CHUK, RIPK2, ZBTB32, TRAF2, TRAF1, TICAM1, SIRT1, IL1A, AR, IL1B, PELI1, TRIB1, ATF3, PPP1R15A, NLRC5, GATA3, DLL1, FOXO1, BRIP1, IFI16, SERTAD1, HLX, IRAK2, CCL5, RGS20, BANP, CCR1, JUN, SMURF2, USP9X, EIF2AK3, NR1D2, INHBA, NR1D1, POU2F2, NFKB1, PML, SMAD7, NFKBIA, FOSL1, CDK8, STAG1, BCL3, REL, ID3	122	4345	16792	1.7739478201814785	0.009026168079130037	3.699892257984638E-5	3.0405638046922288E-5
GOTERM_BP_ALL	GO:1902679~negative regulation of RNA biosynthetic process	25	20.32520325203252	3.7591317251458298E-6	PPP1R15A, THRB, GATA3, AHR, TNF, FOXO1, BACH2, IFI16, CCL5, TRIM21, TLE4, JUN, SMURF2, USP9X, ZBTB32, NR1D2, NR1D1, SIRT1, NFKB1, PML, SMAD7, BCL3, REL, ID3, ATF3	122	1194	16792	2.8818958178872505	0.014079416280564083	5.473237735723909E-5	4.4978954502806664E-5
GOTERM_BP_ALL	GO:0045934~negative regulation of nucleobase-containing compound metabolic process	27	21.951219512195124	3.9811748155004575E-6	PPP1R15A, THRB, GATA3, AHR, TNF, FOXO1, BACH2, IFI16, CCL5, TRIM21, TLE4, JUN, SMURF2, USP9X, DUSP1, ZBTB32, NR1D2, NR1D1, SIRT1, NFKB1, PML, SMAD7, BCL3, REL, PPIF, ID3, ATF3	122	1371	16792	2.710621659432507	0.014904828136849235	5.730156576050468E-5	4.70903082184577E-5
GOTERM_BP_ALL	GO:0000122~negative regulation of transcription from RNA polymerase II promoter	19	15.447154471544716	6.6614089512718385E-6	TLE4, PPP1R15A, JUN, THRB, SMURF2, USP9X, ZBTB32, GATA3, NR1D1, SIRT1, TNF, FOXO1, BACH2, NFKB1, SMAD7, IFI16, REL, ID3, ATF3	122	748	16792	3.496186552117121	0.02481386474832048	9.101512012770327E-5	7.479603746373705E-5
GOTERM_BP_ALL	GO:0051172~negative regulation of nitrogen compound metabolic process	28	22.76422764227642	7.110422283660963E-6	PPP1R15A, THRB, GATA3, AHR, TNF, FOXO1, BACH2, IFI16, CCL5, TRIM21, TLE4, JUN, SMURF2, USP9X, DUSP1, ZBTB32, EIF2AK3, NR1D2, NR1D1, SIRT1, NFKB1, PML, SMAD7, BCL3, REL, PPIF, ID3, ATF3	122	1506	16792	2.5590316330307186	0.02646412979419266	9.610538505980463E-5	7.897920665614812E-5
GOTERM_BP_ALL	GO:0051253~negative regulation of RNA metabolic process	25	20.32520325203252	7.167479148874857E-6	PPP1R15A, THRB, GATA3, AHR, TNF, FOXO1, BACH2, IFI16, CCL5, TRIM21, TLE4, JUN, SMURF2, USP9X, ZBTB32, NR1D2, NR1D1, SIRT1, NFKB1, PML, SMAD7, BCL3, REL, ID3, ATF3	122	1240	16792	2.7749867794817558	0.026673631670122044	9.653058525145388E-5	7.932863529415422E-5
GOTERM_BP_ALL	GO:0016070~RNA metabolic process	57	46.34146341463415	9.153047771413843E-6	THRB, POP1, TNFAIP3, RORA, AHR, TNF, CYR61, BACH2, MED13, TRIM21, CER1, TLE4, CHUK, RIPK2, ZBTB32, TRAF2, TRAF1, TICAM1, SIRT1, IL1A, AR, IL1B, PELI1, TRIB1, ATF3, PPP1R15A, NLRC5, GATA3, DLL1, FOXO1, BRIP1, IFI16, SERTAD1, HLX, IRAK2, CCL5, RGS20, BANP, JUN, SMURF2, USP9X, EIF2AK3, NR1D2, NMI, INHBA, NR1D1, POU2F2, NFKB1, PML, SMAD7, NFKBIA, FOSL1, CDK8, STAG1, BCL3, REL, ID3	122	4648	16792	1.6879179481391609	0.03393625100679887	1.2283324962989893E-4	1.0094411047548576E-4
GOTERM_BP_ALL	GO:0044271~cellular nitrogen compound biosynthetic process	59	47.96747967479675	1.3301565384696743E-5	THRB, TNFAIP3, RORA, AHR, TNF, CYR61, BACH2, MED13, TRIM21, CER1, TLE4, CHUK, DUSP1, RIPK2, ZBTB32, TRAF2, TRAF1, TICAM1, SIRT1, IL1A, AR, IL1B, PELI1, TRIB1, ATF3, PPP1R15A, NLRC5, GATA3, DLL1, FOXO1, UGCG, BRIP1, IFI16, SERTAD1, HLX, IRAK2, CCL5, RGS20, BANP, JUN, SMURF2, USP9X, EIF2AK3, NR1D2, NMI, INHBA, NR1D1, POU2F2, NFKB1, PML, AZIN1, SMAD7, NFKBIA, FOSL1, CDK8, STAG1, BCL3, REL, ID3	122	4947	16792	1.6415446354306467	0.04893592125903712	1.7178151734825828E-4	1.4116969564101098E-4
GOTERM_BP_ALL	GO:0010629~negative regulation of gene expression	27	21.951219512195124	1.6603915329549416E-5	PPP1R15A, THRB, GATA3, AHR, TNF, FOXO1, BACH2, IFI16, CCL5, TRIM21, CCR1, TLE4, JUN, SMURF2, USP9X, ZBTB32, EIF2AK3, NR1D2, NR1D1, SIRT1, NFKB1, PML, SMAD7, BCL3, REL, ID3, ATF3	122	1485	16792	2.502533532041729	0.06070951186576701	2.0871121569243618E-4	1.7151844535424549E-4
GOTERM_BP_ALL	GO:0045892~negative regulation of transcription, DNA-templated	23	18.69918699186992	1.6848443899231373E-5	TLE4, PPP1R15A, JUN, THRB, SMURF2, USP9X, ZBTB32, NR1D2, GATA3, NR1D1, AHR, SIRT1, TNF, FOXO1, BACH2, NFKB1, PML, SMAD7, IFI16, BCL3, REL, ID3, ATF3	122	1130	16792	2.801508777020165	0.06157549254767458	2.1108133536213127E-4	1.7346620479640542E-4
GOTERM_BP_ALL	GO:0034645~cellular macromolecule biosynthetic process	59	47.96747967479675	2.0404330721580486E-5	THRB, TNFAIP3, RORA, AHR, TNF, CYR61, BACH2, MED13, MAN1A1, CCR7, TRIM21, CER1, TLE4, CHUK, DUSP1, RIPK2, ZBTB32, TRAF2, TRAF1, TICAM1, SIRT1, IL1A, AR, IL1B, PELI1, TRIB1, ATF3, PPP1R15A, NLRC5, GATA3, DLL1, FOXO1, BRIP1, IFI16, SERTAD1, HLX, IRAK2, CCL5, RGS20, BANP, JUN, SMURF2, USP9X, EIF2AK3, NR1D2, NMI, INHBA, NR1D1, POU2F2, NFKB1, PML, SMAD7, NFKBIA, FOSL1, CDK8, STAG1, BCL3, REL, ID3	122	5012	16792	1.6202556487381106	0.07407859218104351	2.4901207492258903E-4	2.0463760811060817E-4
GOTERM_BP_ALL	GO:2000113~negative regulation of cellular macromolecule biosynthetic process	25	20.32520325203252	2.1360347729048767E-5	PPP1R15A, THRB, GATA3, AHR, TNF, FOXO1, BACH2, IFI16, TLE4, JUN, SMURF2, USP9X, DUSP1, ZBTB32, EIF2AK3, NR1D2, NR1D1, SIRT1, NFKB1, PML, SMAD7, BCL3, REL, ID3, ATF3	122	1324	16792	2.598930216433064	0.07741161020446186	2.5983829447175127E-4	2.135345729429746E-4
GOTERM_BP_ALL	GO:0044260~cellular macromolecule metabolic process	84	68.29268292682927	2.3555398434821947E-5	PTPRR, THRB, POP1, TNFAIP3, RORA, AHR, DUSP16, TNF, CYR61, BACH2, DUSP10, MED13, PPP4R4, MAN1A1, FBXO6, MAP3K8, CCR7, TRIM21, CER1, HERC6, TLE4, DUSP4, DUSP5, ZYG11A, DUSP2, CHUK, DUSP1, RIPK2, ZBTB32, TRAF2, TRAF1, TICAM1, SIRT1, IL1A, AR, IL1B, PELI1, PPIF, TRIB1, ATF3, PPP1R15A, PELI2, NLRC5, GATA3, USP18, DLL1, FOXO1, TTBK2, BRIP1, IFI16, SERTAD1, HLX, IRAK2, UBD, CCL5, RGS20, CCL2, MAP4K3, B…	122	8387	16792	1.3785268770755676	0.08501902783633553	2.819917698340113E-4	2.3174025317305782E-4
GOTERM_BP_ALL	GO:0043170~macromolecule metabolic process	89	72.35772357723577	2.4305464704399624E-5	PTPRR, THRB, POP1, TNFAIP3, RORA, AHR, DUSP16, TNF, CYR61, BACH2, ADAMTS3, DUSP10, MED13, PPP4R4, MAN1A1, FBXO6, MAP3K8, CCR7, TRIM21, CER1, HERC6, TLE4, DUSP4, DUSP5, ZYG11A, DUSP2, CHUK, DUSP1, RIPK2, ZBTB32, TRAF2, TRAF1, TICAM1, SIRT1, TLR1, IL1A, AR, IL1B, PELI1, PPIF, PRTN3, LTB, TRIB1, ATF3, PPP1R15A, PELI2, NLRC5, GATA3, USP18, DLL1, FOXO1, TTBK2, BRIP1, IFI16, SERTAD1, HLX, IRAK2, UBD, C…	122	9130	16792	1.3417197852512883	0.0876041408964715	2.891353545750504E-4	2.376108363373326E-4
GOTERM_BP_ALL	GO:0009058~biosynthetic process	69	56.09756097560976	2.44679439674802E-5	THRB, TNFAIP3, RORA, AHR, TNF, CYR61, BACH2, ADAMTS3, MED13, MAN1A1, CCR7, TRIM21, CER1, TLE4, CHUK, DUSP1, RIPK2, UGT2B15, ZBTB32, TRAF2, TRAF1, TICAM1, SIRT1, TLR1, IL1A, AR, IL1B, PELI1, LTB, TRIB1, ATF3, PPP1R15A, NLRC5, HSD17B6, GATA3, DLL1, FOXO1, HSD11B1, UGCG, BRIP1, IFI16, SERTAD1, HLX, IRAK2, CCL5, RGS20, CCL2, BANP, JUN, SMURF2, USP9X, EIF2AK3, NR1D2, NMI, INHBA, NR1D1, POU2F2, NFKB1, …	122	6320	16792	1.5027080307117657	0.08816316488113074	2.901528827087039E-4	2.3844703885289668E-4
GOTERM_BP_ALL	GO:1901576~organic substance biosynthetic process	68	55.28455284552846	3.076310768957935E-5	THRB, TNFAIP3, RORA, AHR, TNF, CYR61, BACH2, ADAMTS3, MED13, MAN1A1, CCR7, TRIM21, CER1, TLE4, CHUK, DUSP1, RIPK2, UGT2B15, ZBTB32, TRAF2, TRAF1, TICAM1, SIRT1, TLR1, IL1A, AR, IL1B, PELI1, LTB, TRIB1, ATF3, PPP1R15A, NLRC5, GATA3, DLL1, FOXO1, HSD11B1, UGCG, BRIP1, IFI16, SERTAD1, HLX, IRAK2, CCL5, RGS20, CCL2, BANP, JUN, SMURF2, USP9X, EIF2AK3, NR1D2, NMI, INHBA, NR1D1, POU2F2, NFKB1, PML, AZIN…	122	6227	16792	1.5030472795625605	0.10956059721185019	3.569467049150884E-4	2.933380637846351E-4
GOTERM_BP_ALL	GO:1903507~negative regulation of nucleic acid-templated transcription	23	18.69918699186992	3.149136355100421E-5	TLE4, PPP1R15A, JUN, THRB, SMURF2, USP9X, ZBTB32, NR1D2, GATA3, NR1D1, AHR, SIRT1, TNF, FOXO1, BACH2, NFKB1, PML, SMAD7, IFI16, BCL3, REL, ID3, ATF3	122	1177	16792	2.689638842848587	0.11200333684998154	3.642758648798677E-4	2.9936115228393264E-4
GOTERM_BP_ALL	GO:0090304~nucleic acid metabolic process	59	47.96747967479675	5.1179307913880766E-5	THRB, POP1, TNFAIP3, RORA, AHR, TNF, CYR61, BACH2, MED13, FBXO6, TRIM21, CER1, TLE4, CHUK, DUSP1, RIPK2, ZBTB32, TRAF2, TRAF1, TICAM1, SIRT1, IL1A, AR, IL1B, PELI1, TRIB1, ATF3, PPP1R15A, NLRC5, GATA3, DLL1, FOXO1, BRIP1, IFI16, SERTAD1, HLX, IRAK2, CCL5, RGS20, BANP, JUN, SMURF2, USP9X, EIF2AK3, NR1D2, NMI, INHBA, NR1D1, POU2F2, NFKB1, PML, SMAD7, NFKBIA, FOSL1, CDK8, STAG1, BCL3, REL, ID3	122	5158	16792	1.5743934299099283	0.17556196105443578	5.693131862632577E-4	4.6786039889414895E-4
GOTERM_BP_ALL	GO:0010467~gene expression	60	48.78048780487805	5.861249140657553E-5	THRB, POP1, TNFAIP3, RORA, AHR, TNF, CYR61, BACH2, ADAMTS3, MED13, TRIM21, CER1, TLE4, CHUK, RIPK2, ZBTB32, TRAF2, TRAF1, TICAM1, SIRT1, IL1A, AR, IL1B, PELI1, LTB, TRIB1, ATF3, PPP1R15A, NLRC5, GATA3, DLL1, FOXO1, BRIP1, IFI16, SERTAD1, HLX, IRAK2, CCL5, RGS20, BANP, CCR1, JUN, SMURF2, USP9X, EIF2AK3, NR1D2, NMI, INHBA, NR1D1, POU2F2, NFKB1, PML, SMAD7, NFKBIA, FOSL1, CDK8, STAG1, BCL3, REL, ID3	122	5306	16792	1.5564192717183765	0.19835771319991535	6.462798394567144E-4	5.31111435289408E-4
GOTERM_BP_ALL	GO:0044238~primary metabolic process	94	76.42276422764228	1.5305493224396715E-4	PTPRR, THRB, POP1, TNFAIP3, RORA, AHR, DUSP16, TNF, CYR61, BACH2, ADAMTS3, DUSP10, MED13, PPP4R4, MAN1A1, FBXO6, MAP3K8, CCR7, TRIM21, CER1, HERC6, TLE4, DUSP4, DUSP5, ZYG11A, DUSP2, CHUK, DUSP1, RIPK2, UGT2B15, ZBTB32, TRAF2, TRAF1, TICAM1, SIRT1, TLR1, IL1A, AR, IL1B, PELI1, PPIF, PRTN3, LTB, TRIB1, ATF3, PPP1R15A, PELI2, NLRC5, HSD17B6, GATA3, USP18, DLL1, FOXO1, TTBK2, HSD11B1, UGCG, BRIP1, I…	122	10243	16792	1.2631161144836218	0.4386256974745799	0.0014787129399586496	0.0012152032354632337
GOTERM_BP_ALL	GO:0044249~cellular biosynthetic process	65	52.84552845528455	1.5332186675254096E-4	THRB, TNFAIP3, RORA, AHR, TNF, CYR61, BACH2, MED13, MAN1A1, CCR7, TRIM21, CER1, TLE4, CHUK, DUSP1, RIPK2, ZBTB32, TRAF2, TRAF1, TICAM1, SIRT1, TLR1, IL1A, AR, IL1B, PELI1, LTB, TRIB1, ATF3, PPP1R15A, NLRC5, HSD17B6, GATA3, DLL1, FOXO1, UGCG, BRIP1, IFI16, SERTAD1, HLX, IRAK2, CCL5, RGS20, BANP, JUN, SMURF2, USP9X, EIF2AK3, NR1D2, NMI, INHBA, NR1D1, POU2F2, NFKB1, PML, AZIN1, SMAD7, NFKBIA, FOSL1,…	122	6118	16792	1.4623336673829979	0.43919073437739475	0.0014787129399586496	0.0012152032354632337
GOTERM_BP_ALL	GO:1901360~organic cyclic compound metabolic process	64	52.03252032520326	3.5846434030696454E-4	THRB, POP1, TNFAIP3, RORA, AHR, TNF, CYR61, BACH2, MED13, FBXO6, TRIM21, CER1, TLE4, CHUK, DUSP1, RIPK2, UGT2B15, ZBTB32, TRAF2, TRAF1, TICAM1, SIRT1, IL1A, AR, IL1B, PELI1, PPIF, TRIB1, ATF3, PPP1R15A, NLRC5, HSD17B6, GATA3, DLL1, FOXO1, HSD11B1, BRIP1, IFI16, SERTAD1, HLX, IRAK2, CCL5, RGS20, BANP, JUN, SMURF2, USP9X, EIF2AK3, NR1D2, NMI, INHBA, NR1D1, POU2F2, NFKB1, PML, SMAD7, NFKBIA, FOSL1, …	122	6149	16792	1.432577334979165	0.7413733839498065	0.0032108527964312666	0.0026386721867251383
GOTERM_BP_ALL	GO:0006139~nucleobase-containing compound metabolic process	60	48.78048780487805	8.227760527421643E-4	THRB, POP1, TNFAIP3, RORA, AHR, TNF, CYR61, BACH2, MED13, FBXO6, TRIM21, CER1, TLE4, CHUK, DUSP1, RIPK2, ZBTB32, TRAF2, TRAF1, TICAM1, SIRT1, IL1A, AR, IL1B, PELI1, PPIF, TRIB1, ATF3, PPP1R15A, NLRC5, GATA3, DLL1, FOXO1, BRIP1, IFI16, SERTAD1, HLX, IRAK2, CCL5, RGS20, BANP, JUN, SMURF2, USP9X, EIF2AK3, NR1D2, NMI, INHBA, NR1D1, POU2F2, NFKB1, PML, SMAD7, NFKBIA, FOSL1, CDK8, STAG1, BCL3, REL, ID3	122	5794	16792	1.4253297645387824	0.9551660098742459	0.006701271047280133	0.005507090685632758
GOTERM_BP_ALL	GO:0044237~cellular metabolic process	91	73.98373983739837	0.0011018447563450682	PTPRR, THRB, POP1, TNFAIP3, RORA, AHR, DUSP16, TNF, CYR61, BACH2, DUSP10, MED13, PPP4R4, MAN1A1, FBXO6, MAP3K8, CCR7, TRIM21, CER1, HERC6, TLE4, DUSP4, DUSP5, ZYG11A, DUSP2, CHUK, DUSP1, RIPK2, UGT2B15, ZBTB32, TRAF2, TRAF1, TICAM1, SIRT1, TLR1, IL1A, AR, IL1B, PELI1, PPIF, LTB, TRIB1, ATF3, PPP1R15A, PELI2, NLRC5, HSD17B6, GATA3, USP18, DLL1, FOXO1, TTBK2, UGCG, BRIP1, IFI16, SERTAD1, HLX, IRAK2…	122	10202	16792	1.22771812662898	0.984368228870642	0.008372766228778113	0.006880721968438974
GOTERM_BP_ALL	GO:0071704~organic substance metabolic process	94	76.42276422764228	0.0013488365933436168	PTPRR, THRB, POP1, TNFAIP3, RORA, AHR, DUSP16, TNF, CYR61, BACH2, ADAMTS3, DUSP10, MED13, PPP4R4, MAN1A1, FBXO6, MAP3K8, CCR7, TRIM21, CER1, HERC6, TLE4, DUSP4, DUSP5, ZYG11A, DUSP2, CHUK, DUSP1, RIPK2, UGT2B15, ZBTB32, TRAF2, TRAF1, TICAM1, SIRT1, TLR1, IL1A, AR, IL1B, PELI1, PPIF, PRTN3, LTB, TRIB1, ATF3, PPP1R15A, PELI2, NLRC5, HSD17B6, GATA3, USP18, DLL1, FOXO1, TTBK2, HSD11B1, UGCG, BRIP1, I…	122	10707	16792	1.2083775437242679	0.9938496484241379	0.010044938134532973	0.008254909381839747
GOTERM_BP_ALL	GO:0046483~heterocycle metabolic process	60	48.78048780487805	0.0014845882333039987	THRB, POP1, TNFAIP3, RORA, AHR, TNF, CYR61, BACH2, MED13, FBXO6, TRIM21, CER1, TLE4, CHUK, DUSP1, RIPK2, ZBTB32, TRAF2, TRAF1, TICAM1, SIRT1, IL1A, AR, IL1B, PELI1, PPIF, TRIB1, ATF3, PPP1R15A, NLRC5, GATA3, DLL1, FOXO1, BRIP1, IFI16, SERTAD1, HLX, IRAK2, CCL5, RGS20, BANP, JUN, SMURF2, USP9X, EIF2AK3, NR1D2, NMI, INHBA, NR1D1, POU2F2, NFKB1, PML, SMAD7, NFKBIA, FOSL1, CDK8, STAG1, BCL3, REL, ID3	122	5919	16792	1.3952290345899145	0.9963170001521847	0.010868777394033427	0.008931938781254199
GOTERM_BP_ALL	GO:0006725~cellular aromatic compound metabolic process	60	48.78048780487805	0.0018293874233891471	THRB, POP1, TNFAIP3, RORA, AHR, TNF, CYR61, BACH2, MED13, FBXO6, TRIM21, CER1, TLE4, CHUK, DUSP1, RIPK2, ZBTB32, TRAF2, TRAF1, TICAM1, SIRT1, IL1A, AR, IL1B, PELI1, PPIF, TRIB1, ATF3, PPP1R15A, NLRC5, GATA3, DLL1, FOXO1, BRIP1, IFI16, SERTAD1, HLX, IRAK2, CCL5, RGS20, BANP, JUN, SMURF2, USP9X, EIF2AK3, NR1D2, NMI, INHBA, NR1D1, POU2F2, NFKB1, PML, SMAD7, NFKBIA, FOSL1, CDK8, STAG1, BCL3, REL, ID3	122	5965	16792	1.384469514792574	0.9989990131014085	0.01294300182664254	0.01063653212961157
GOTERM_BP_ALL	GO:0034641~cellular nitrogen compound metabolic process	62	50.40650406504065	0.005796576709721116	THRB, POP1, TNFAIP3, RORA, AHR, TNF, CYR61, BACH2, MED13, FBXO6, TRIM21, CER1, TLE4, CHUK, DUSP1, RIPK2, ZBTB32, TRAF2, TRAF1, TICAM1, SIRT1, IL1A, AR, IL1B, PELI1, PPIF, TRIB1, ATF3, PPP1R15A, NLRC5, GATA3, DLL1, FOXO1, UGCG, BRIP1, IFI16, SERTAD1, HLX, IRAK2, CCL5, RGS20, BANP, JUN, SMURF2, USP9X, EIF2AK3, NR1D2, NMI, INHBA, NR1D1, POU2F2, NFKB1, PML, AZIN1, SMAD7, NFKBIA, FOSL1, CDK8, STAG1, B…	122	6505	16792	1.3118584695253337	0.9999999997003193	0.03388975313543927	0.02785052902856704
GOTERM_BP_ALL	GO:0008152~metabolic process	94	76.42276422764228	0.006062539237483978	PTPRR, THRB, POP1, TNFAIP3, RORA, AHR, DUSP16, TNF, CYR61, BACH2, ADAMTS3, DUSP10, MED13, PPP4R4, MAN1A1, FBXO6, MAP3K8, CCR7, TRIM21, CER1, HERC6, TLE4, DUSP4, DUSP5, ZYG11A, DUSP2, CHUK, DUSP1, RIPK2, UGT2B15, ZBTB32, TRAF2, TRAF1, TICAM1, SIRT1, TLR1, IL1A, AR, IL1B, PELI1, PPIF, PRTN3, LTB, TRIB1, ATF3, PPP1R15A, PELI2, NLRC5, HSD17B6, GATA3, USP18, DLL1, FOXO1, TTBK2, HSD11B1, UGCG, BRIP1, I…	122	11075	16792	1.168225585612256	0.9999999998907627	0.034903565594736	0.028683678010630306
GOTERM_BP_ALL	GO:0006807~nitrogen compound metabolic process	62	50.40650406504065	0.027278817003578877	THRB, POP1, TNFAIP3, RORA, AHR, TNF, CYR61, BACH2, MED13, FBXO6, TRIM21, CER1, TLE4, CHUK, DUSP1, RIPK2, ZBTB32, TRAF2, TRAF1, TICAM1, SIRT1, IL1A, AR, IL1B, PELI1, PPIF, TRIB1, ATF3, PPP1R15A, NLRC5, GATA3, DLL1, FOXO1, UGCG, BRIP1, IFI16, SERTAD1, HLX, IRAK2, CCL5, RGS20, BANP, JUN, SMURF2, USP9X, EIF2AK3, NR1D2, NMI, INHBA, NR1D1, POU2F2, NFKB1, PML, AZIN1, SMAD7, NFKBIA, FOSL1, CDK8, STAG1, B…	122	6948	16792	1.228215219381447	1.0	0.12544929136645847	0.10309396816352553
Annotation Cluster 9	Enrichment Score: 6.884448944124295
Category	Term	Count	%	PValue	Genes	List Total	Pop Hits	Pop Total	Fold Enrichment	Bonferroni	Benjamini	FDR
GOTERM_BP_ALL	GO:0006952~defense response	41	33.33333333333333	1.2871689933200597E-13	NLRC5, IFIT5, TNFAIP3, RORA, GATA3, USP18, TNF, CXCL5, DUSP10, IL18RAP, IFI16, IRAK2, CCL5, UBD, CCL2, CCR7, TRIM21, CCR1, MAP3K1, CHUK, RIPK2, SH2D1A, HLA-B, HLA-C, NR1D2, NMI, HLA-A, NR1D1, INHBA, TICAM1, NFKB1, PML, TLR1, NFKBIA, FOSL1, IL1A, AXL, IL1B, BCL3, PELI1, REL	122	1518	16792	3.7175316961489444	4.853615287458979E-10	1.8100550712121193E-11	1.487499513573683E-11
GOTERM_BP_ALL	GO:0009607~response to biotic stimulus	30	24.390243902439025	2.7642932047067376E-12	NLRC5, IFIT5, TNFAIP3, GATA3, TNF, CXCL5, DUSP10, IFI16, IRAK2, CCL5, CCL2, CCR7, JUN, CHUK, RIPK2, HLA-B, EIF2AK3, HLA-A, NR1D1, TICAM1, NFKB1, PML, TLR1, NFKBIA, FOSL1, AXL, IL1B, BCL3, PELI1, TRIB1	122	873	16792	4.729874373274745	1.0427106733601477E-8	2.2179041861593845E-10	1.8226690726353575E-10
GOTERM_BP_ALL	GO:0043207~response to external biotic stimulus	29	23.577235772357724	4.785150679323835E-12	NLRC5, IFIT5, TNFAIP3, GATA3, TNF, CXCL5, DUSP10, IFI16, IRAK2, CCL5, CCL2, CCR7, JUN, CHUK, RIPK2, HLA-B, HLA-A, NR1D1, TICAM1, NFKB1, PML, TLR1, NFKBIA, FOSL1, AXL, IL1B, BCL3, PELI1, TRIB1	122	829	16792	4.8148865905989835	1.8049669647801636E-8	3.404679851269845E-10	2.797958859476333E-10
GOTERM_BP_ALL	GO:0051707~response to other organism	29	23.577235772357724	4.785150679323835E-12	NLRC5, IFIT5, TNFAIP3, GATA3, TNF, CXCL5, DUSP10, IFI16, IRAK2, CCL5, CCL2, CCR7, JUN, CHUK, RIPK2, HLA-B, HLA-A, NR1D1, TICAM1, NFKB1, PML, TLR1, NFKBIA, FOSL1, AXL, IL1B, BCL3, PELI1, TRIB1	122	829	16792	4.8148865905989835	1.8049669647801636E-8	3.404679851269845E-10	2.797958859476333E-10
GOTERM_BP_ALL	GO:0045087~innate immune response	29	23.577235772357724	5.8456312502510585E-12	NLRC5, IFIT5, TNFAIP3, GATA3, USP18, DUSP10, IFI16, IRAK2, CCL5, UBD, CCL2, TRIM21, MAP3K1, CHUK, RIPK2, SH2D1A, HLA-B, HLA-C, NMI, HLA-A, NR1D1, TICAM1, NFKB1, PML, TLR1, NFKBIA, AXL, PELI1, REL	122	836	16792	4.774570554553298	2.2049819081715327E-8	4.0079773535812257E-10	3.2937474990050965E-10
GOTERM_BP_ALL	GO:0009605~response to external stimulus	40	32.52032520325203	7.49231960915596E-9	NLRC5, IFIT5, TNFAIP3, RORA, GATA3, TNF, FOXO1, CYR61, CXCL5, BRIP1, DUSP10, GNGT2, IFI16, IRAK2, CCL5, CCL2, CCR7, CCR1, JUN, MAP3K1, CHUK, RIPK2, HLA-B, EIF2AK3, NR1D2, HLA-A, NR1D1, TICAM1, SIRT1, NFKB1, PML, TLR1, NFKBIA, FOSL1, AXL, IL1B, BCL3, PELI1, TRIB1, ATF3	122	2073	16792	2.6558484179892923	2.8260630499987727E-5	2.140419488342964E-7	1.7589923082404788E-7
GOTERM_BP_ALL	GO:0009615~response to virus	13	10.569105691056912	2.545464610387337E-6	CHUK, NLRC5, IFIT5, TNFAIP3, HLA-A, GATA3, TICAM1, TNF, PML, FOSL1, IFI16, CCL5, BCL3	122	311	16792	5.753413104211691	0.009555557456042751	3.854998813562509E-5	3.168030051241107E-5
GOTERM_BP_ALL	GO:0051704~multi-organism process	37	30.081300813008134	4.988756233617154E-6	THRB, NLRC5, IFIT5, TNFAIP3, GATA3, TNF, CXCL5, DUSP10, IFI16, IRAK2, CCL5, CCL2, CCR7, TRIM21, JUN, SMURF2, CHUK, USP9X, RIPK2, HLA-B, HLA-C, HLA-A, NR1D1, INHBA, TICAM1, SIRT1, NFKB1, PML, TLR1, NFKBIA, FOSL1, AR, AXL, IL1B, BCL3, PELI1, TRIB1	122	2341	16792	2.1754189396432797	0.01864168910958941	6.993531508167393E-5	5.747269727873442E-5
GOTERM_BP_ALL	GO:0016032~viral process	21	17.073170731707318	1.7961986151220274E-5	JUN, CHUK, HLA-B, NLRC5, IFIT5, HLA-C, TNFAIP3, HLA-A, GATA3, TICAM1, SIRT1, TNF, PML, NFKBIA, FOSL1, IFI16, AXL, CCL5, BCL3, CCL2, TRIM21	122	966	16792	2.99215965787598	0.06550894141109076	2.2208081893853001E-4	1.8250555764797255E-4
GOTERM_BP_ALL	GO:0044764~multi-organism cellular process	21	17.073170731707318	1.9931353580444247E-5	JUN, CHUK, HLA-B, NLRC5, IFIT5, HLA-C, TNFAIP3, HLA-A, GATA3, TICAM1, SIRT1, TNF, PML, NFKBIA, FOSL1, IFI16, AXL, CCL5, BCL3, CCL2, TRIM21	122	973	16792	2.970633329402052	0.07242517596990472	2.4402965698654304E-4	2.0054306735648285E-4
GOTERM_BP_ALL	GO:0044403~symbiosis, encompassing mutualism through parasitism	21	17.073170731707318	2.865305651459503E-5	JUN, CHUK, HLA-B, NLRC5, IFIT5, HLA-C, TNFAIP3, HLA-A, GATA3, TICAM1, SIRT1, TNF, PML, NFKBIA, FOSL1, IFI16, AXL, CCL5, BCL3, CCL2, TRIM21	122	998	16792	2.89621866684188	0.10244499860320999	3.355611059519809E-4	2.7576342279108697E-4
GOTERM_BP_ALL	GO:0044419~interspecies interaction between organisms	21	17.073170731707318	2.865305651459503E-5	JUN, CHUK, HLA-B, NLRC5, IFIT5, HLA-C, TNFAIP3, HLA-A, GATA3, TICAM1, SIRT1, TNF, PML, NFKBIA, FOSL1, IFI16, AXL, CCL5, BCL3, CCL2, TRIM21	122	998	16792	2.89621866684188	0.10244499860320999	3.355611059519809E-4	2.7576342279108697E-4
GOTERM_BP_ALL	GO:0050792~regulation of viral process	8	6.504065040650407	0.002900604178083151	JUN, IFI16, CCL5, TNFAIP3, HLA-A, TRIM21, TNF, PML	122	262	16792	4.202728069077713	0.9999825640707376	0.01915407621234106	0.015740780212687603
GOTERM_BP_ALL	GO:0098542~defense response to other organism	11	8.94308943089431	0.003046265493279336	TLR1, IFI16, RIPK2, BCL3, NLRC5, IFIT5, TNFAIP3, HLA-A, TICAM1, TNF, PML	122	494	16792	3.064843698148271	0.9999899511327607	0.01981696554260668	0.016285541293168417
GOTERM_BP_ALL	GO:0043903~regulation of symbiosis, encompassing mutualism through parasitism	8	6.504065040650407	0.004597890094423837	JUN, IFI16, CCL5, TNFAIP3, HLA-A, TRIM21, TNF, PML	122	285	16792	3.8635605406960027	0.9999999717800097	0.027875632710727155	0.02290813730324674
Annotation Cluster 10	Enrichment Score: 6.433655233995762
Category	Term	Count	%	PValue	Genes	List Total	Pop Hits	Pop Total	Fold Enrichment	Bonferroni	Benjamini	FDR
GOTERM_BP_ALL	GO:0009966~regulation of signal transduction	62	50.40650406504065	2.2809460214190213E-18	PTPRR, TNFAIP3, RORA, DUSP16, TNF, CYR61, ADAMTS3, DUSP10, MED13, MAP3K8, CCR7, CER1, UNC13B, DUSP4, DUSP5, DUSP2, CHUK, DUSP1, RIPK2, TRAF2, TRAF1, TICAM1, SIRT1, IL1A, AR, IL1B, PELI1, PPIF, TRIB1, ATF3, PPP1R15A, PELI2, NLRC5, GATA3, USP18, DLL1, FOXO1, BRIP1, IRAK2, UBD, CCL5, RGS20, CCL2, MAP4K3, BANP, CCR1, JUN, MAP3K1, SMURF2, TNFSF15, SH2D1A, EIF2AK3, INHBA, NR1D1, NFKB1, PML, SMAD7, NFKB…	122	2728	16792	3.128166915052161	8.603728392792549E-15	1.2287782066815899E-15	1.009807388625364E-15
GOTERM_BP_ALL	GO:0048585~negative regulation of response to stimulus	39	31.70731707317073	1.2959821512258613E-13	PPP1R15A, PTPRR, NLRC5, TNFAIP3, RORA, GATA3, TNF, DUSP16, FOXO1, DUSP10, MED13, IFI16, HLX, CCL5, CCL2, RGS20, CER1, DUSP4, USP25, DUSP5, DUSP2, SMURF2, DUSP1, HLA-B, TRAF2, NMI, HLA-A, NR1D1, TICAM1, SIRT1, NFKB1, SMAD7, NFKBIA, IL1A, AR, IL1B, PPIF, TRIB1, ATF3	122	1369	16792	3.9210624004598307	4.887117377450068E-10	1.8100550712121193E-11	1.487499513573683E-11
GOTERM_BP_ALL	GO:0042325~regulation of phosphorylation	38	30.89430894308943	1.151112497449893E-12	PPP1R15A, PTPRR, PELI2, NLRC5, TNFAIP3, TNF, DUSP16, FOXO1, CYR61, DUSP10, SERTAD1, IRAK2, CCL5, CCL2, CCR7, MAP3K8, MAP4K3, CCR1, DUSP4, DUSP5, JUN, DUSP2, MAP3K1, TNFSF15, DUSP1, RIPK2, EIF2AK3, TRAF2, INHBA, SIRT1, PML, SMAD7, IL1A, AR, IL1B, PPIF, TRIB1, ATF3	122	1393	16792	3.754698551304532	4.341870862845099E-9	1.107662562137056E-10	9.102748024563077E-11
GOTERM_BP_ALL	GO:0019220~regulation of phosphate metabolic process	39	31.70731707317073	1.87470302964084E-11	PPP1R15A, PTPRR, PELI2, NLRC5, TNFAIP3, TNF, DUSP16, FOXO1, CYR61, DUSP10, SERTAD1, IRAK2, CCL5, PPP4R4, CCL2, CCR7, MAP3K8, MAP4K3, CCR1, DUSP4, DUSP5, JUN, DUSP2, MAP3K1, TNFSF15, DUSP1, RIPK2, EIF2AK3, TRAF2, INHBA, SIRT1, PML, SMAD7, IL1A, AR, IL1B, PPIF, TRIB1, ATF3	122	1610	16792	3.334120761633235	7.071369634292779E-8	1.024565960112407E-9	8.419861867908642E-10
GOTERM_BP_ALL	GO:0051174~regulation of phosphorus metabolic process	39	31.70731707317073	1.90985896102035E-11	PPP1R15A, PTPRR, PELI2, NLRC5, TNFAIP3, TNF, DUSP16, FOXO1, CYR61, DUSP10, SERTAD1, IRAK2, CCL5, PPP4R4, CCL2, CCR7, MAP3K8, MAP4K3, CCR1, DUSP4, DUSP5, JUN, DUSP2, MAP3K1, TNFSF15, DUSP1, RIPK2, EIF2AK3, TRAF2, INHBA, SIRT1, PML, SMAD7, IL1A, AR, IL1B, PPIF, TRIB1, ATF3	122	1611	16792	3.332051164636566	7.203996033045001E-8	1.0288683060011057E-9	8.455218457431521E-10
GOTERM_BP_ALL	GO:0009968~negative regulation of signal transduction	31	25.203252032520325	1.138685012095959E-10	PPP1R15A, PTPRR, NLRC5, TNFAIP3, RORA, GATA3, TNF, DUSP16, FOXO1, DUSP10, MED13, CCL5, RGS20, CER1, DUSP4, DUSP5, DUSP2, SMURF2, DUSP1, TRAF2, NR1D1, TICAM1, SIRT1, SMAD7, NFKBIA, IL1A, AR, IL1B, PPIF, TRIB1, ATF3	122	1089	16792	3.918108055216848	4.295117773667201E-7	4.7710902006820675E-9	3.920872058317085E-9
GOTERM_BP_ALL	GO:0010648~negative regulation of cell communication	32	26.01626016260163	1.7613343851562458E-10	PPP1R15A, PTPRR, NLRC5, TNFAIP3, RORA, GATA3, TNF, DUSP16, FOXO1, DUSP10, MED13, CCL5, RGS20, CER1, DUSP4, DUSP5, DUSP2, SMURF2, DUSP1, TRAF2, NR1D1, INHBA, TICAM1, SIRT1, SMAD7, NFKBIA, IL1A, AR, IL1B, PPIF, TRIB1, ATF3	122	1182	16792	3.7262766636154336	6.643751194745917E-7	7.219556485243699E-9	5.933016586520876E-9
GOTERM_BP_ALL	GO:0023057~negative regulation of signaling	32	26.01626016260163	1.915500356919716E-10	PPP1R15A, PTPRR, NLRC5, TNFAIP3, RORA, GATA3, TNF, DUSP16, FOXO1, DUSP10, MED13, CCL5, RGS20, CER1, DUSP4, DUSP5, DUSP2, SMURF2, DUSP1, TRAF2, NR1D1, INHBA, TICAM1, SIRT1, SMAD7, NFKBIA, IL1A, AR, IL1B, PPIF, TRIB1, ATF3	122	1186	16792	3.7137091200619246	7.225263318755282E-7	7.767044995638977E-9	6.382941511929247E-9
GOTERM_BP_ALL	GO:0051248~negative regulation of protein metabolic process	29	23.577235772357724	1.1142258824838609E-9	PPP1R15A, PTPRR, TNFAIP3, TNF, DUSP16, FOXO1, DUSP10, IFI16, PPP4R4, TRIM21, BANP, DUSP4, USP25, DUSP5, JUN, DUSP2, DUSP1, EIF2AK3, NMI, INHBA, SIRT1, NFKB1, PML, AZIN1, SMAD7, IL1B, BCL3, TRIB1, ATF3	122	1049	16792	3.8050915001015797	4.202851392354212E-6	3.96391113476098E-8	3.257533971525929E-8
GOTERM_BP_ALL	GO:0042326~negative regulation of phosphorylation	18	14.634146341463413	1.1473891544789756E-8	DUSP4, PPP1R15A, DUSP5, PTPRR, JUN, DUSP2, DUSP1, TNFAIP3, INHBA, SIRT1, DUSP16, FOXO1, SMAD7, DUSP10, IL1B, PPIF, TRIB1, ATF3	122	428	16792	5.788570553087177	4.3278582454897574E-5	3.135365580826244E-7	2.57663694907996E-7
GOTERM_BP_ALL	GO:0010563~negative regulation of phosphorus metabolic process	20	16.260162601626014	1.176708067340293E-8	DUSP4, PPP1R15A, DUSP5, PTPRR, JUN, DUSP2, DUSP1, TNFAIP3, INHBA, SIRT1, TNF, DUSP16, FOXO1, SMAD7, DUSP10, IL1B, PPP4R4, PPIF, TRIB1, ATF3	122	544	16792	5.060270009643201	4.43844434288021E-5	3.147068171588826E-7	2.586254113962814E-7
GOTERM_BP_ALL	GO:0045936~negative regulation of phosphate metabolic process	20	16.260162601626014	1.176708067340293E-8	DUSP4, PPP1R15A, DUSP5, PTPRR, JUN, DUSP2, DUSP1, TNFAIP3, INHBA, SIRT1, TNF, DUSP16, FOXO1, SMAD7, DUSP10, IL1B, PPP4R4, PPIF, TRIB1, ATF3	122	544	16792	5.060270009643201	4.43844434288021E-5	3.147068171588826E-7	2.586254113962814E-7
GOTERM_BP_ALL	GO:0031400~negative regulation of protein modification process	20	16.260162601626014	3.102507752320008E-8	DUSP4, PPP1R15A, DUSP5, PTPRR, JUN, DUSP2, DUSP1, TNFAIP3, SIRT1, TNF, DUSP16, FOXO1, PML, SMAD7, DUSP10, IL1B, PPP4R4, TRIB1, TRIM21, ATF3	122	578	16792	4.762607067899483	1.170197468273182E-4	7.499715855127403E-7	6.163250977204939E-7
GOTERM_BP_ALL	GO:0043405~regulation of MAP kinase activity	15	12.195121951219512	9.912609903554924E-8	DUSP4, DUSP5, DUSP2, MAP3K1, DUSP1, RIPK2, TRAF2, TNF, DUSP16, DUSP10, IRAK2, IL1B, MAP3K8, TRIB1, MAP4K3	122	327	16792	6.313731388178673	3.7383377068023194E-4	2.088293404821543E-6	1.7161552006210453E-6
GOTERM_BP_ALL	GO:0001933~negative regulation of protein phosphorylation	16	13.008130081300814	1.4999330521019774E-7	DUSP4, PPP1R15A, DUSP5, PTPRR, JUN, DUSP2, DUSP1, TNFAIP3, SIRT1, DUSP16, FOXO1, SMAD7, DUSP10, IL1B, TRIB1, ATF3	122	393	16792	5.6036374254369505	5.656147693472446E-4	3.0409933007938478E-6	2.4990820045505526E-6
GOTERM_BP_ALL	GO:0031324~negative regulation of cellular metabolic process	40	32.52032520325203	2.1951682558117368E-7	PPP1R15A, PTPRR, THRB, TNFAIP3, GATA3, AHR, TNF, DUSP16, FOXO1, BACH2, DUSP10, IFI16, CCL5, PPP4R4, TRIM21, TLE4, DUSP4, DUSP5, JUN, DUSP2, SMURF2, USP9X, DUSP1, ZBTB32, EIF2AK3, NR1D2, NMI, NR1D1, INHBA, SIRT1, NFKB1, PML, SMAD7, IL1B, BCL3, REL, PPIF, ID3, TRIB1, ATF3	122	2345	16792	2.3477926526617496	8.276748451266913E-4	4.223458924829622E-6	3.4708298085513126E-6
GOTERM_BP_ALL	GO:0044092~negative regulation of molecular function	26	21.138211382113823	2.351765548248426E-7	PPP1R15A, NLRC5, TNFAIP3, TNF, DUSP16, DUSP10, MED13, IFI16, IRAK2, PPP4R4, TRIM21, DUSP4, DUSP5, JUN, DUSP2, DUSP1, SIRT1, NFKB1, PML, SMAD7, NFKBIA, IL1B, PELI1, PPIF, ID3, TRIB1	122	1100	16792	3.2532935916542476	8.866927244352008E-4	4.479044385073139E-6	3.6808694111221577E-6
GOTERM_BP_ALL	GO:0000188~inactivation of MAPK activity	6	4.878048780487805	1.041869692552163E-6	DUSP4, DUSP5, DUSP2, DUSP10, DUSP1, DUSP16	122	26	16792	31.76292559899117	0.003922222440702283	1.7461736047174254E-5	1.4350018565418459E-5
GOTERM_BP_ALL	GO:0043409~negative regulation of MAPK cascade	10	8.130081300813007	1.299091561238504E-6	DUSP4, DUSP5, DUSP2, PTPRR, DUSP10, DUSP1, IL1B, DUSP16, ATF3, FOXO1	122	149	16792	9.237539883375508	0.0048881902729529525	2.1486290690484203E-5	1.7657389246833876E-5
GOTERM_BP_ALL	GO:0032269~negative regulation of cellular protein metabolic process	23	18.69918699186992	2.11121452492005E-6	DUSP4, PPP1R15A, DUSP5, PTPRR, JUN, DUSP2, DUSP1, EIF2AK3, TNFAIP3, SIRT1, TNF, DUSP16, FOXO1, NFKB1, PML, SMAD7, DUSP10, IFI16, IL1B, PPP4R4, TRIB1, TRIM21, ATF3	122	992	16792	3.191234796404019	0.007931884855270965	3.2898305675510365E-5	2.703575955672411E-5
GOTERM_BP_ALL	GO:0071901~negative regulation of protein serine/threonine kinase activity	9	7.317073170731707	3.775821363564946E-6	DUSP4, DUSP5, DUSP2, DUSP10, DUSP1, IL1B, TNFAIP3, SIRT1, DUSP16	122	127	16792	9.753969278430361	0.01414148153105066	5.4763932161551586E-5	4.5004886175722184E-5
GOTERM_BP_ALL	GO:1902532~negative regulation of intracellular signal transduction	15	12.195121951219512	4.938439660252624E-6	DUSP4, DUSP5, PTPRR, DUSP2, DUSP1, TNFAIP3, RORA, SIRT1, DUSP16, FOXO1, NFKBIA, DUSP10, IL1B, PPIF, ATF3	122	454	16792	4.54755542716834	0.018455414476426624	6.974852419030952E-5	5.7319192910572585E-5
GOTERM_BP_ALL	GO:0043407~negative regulation of MAP kinase activity	7	5.691056910569105	1.3097774082197365E-5	DUSP4, DUSP5, DUSP2, DUSP10, DUSP1, IL1B, DUSP16	122	72	16792	13.3816029143898	0.04820454682554698	1.6973094867342358E-4	1.3948454254546265E-4
GOTERM_BP_ALL	GO:0051348~negative regulation of transferase activity	12	9.75609756097561	5.44954720929741E-5	DUSP4, DUSP5, DUSP2, DUSP10, DUSP1, IL1B, TNFAIP3, TRIB1, SIRT1, DUSP16, PML, SMAD7	122	357	16792	4.626532580245213	0.18581081167847135	6.044188978311922E-4	4.967102000474316E-4
GOTERM_BP_ALL	GO:0006469~negative regulation of protein kinase activity	10	8.130081300813007	5.473425863323363E-5	DUSP4, DUSP5, DUSP2, DUSP10, DUSP1, IL1B, TNFAIP3, TRIB1, SIRT1, DUSP16	122	237	16792	5.807567268451269	0.18654386403910073	6.05287065413267E-4	4.974236583706481E-4
GOTERM_BP_ALL	GO:0035335~peptidyl-tyrosine dephosphorylation	7	5.691056910569105	8.020395095581071E-5	DUSP4, DUSP5, DUSP2, PTPRR, DUSP10, DUSP1, DUSP16	122	99	16792	9.732074846828946	0.26106213076594786	8.47196355894572E-4	6.962242129189282E-4
GOTERM_BP_ALL	GO:0033673~negative regulation of kinase activity	10	8.130081300813007	9.316138589108335E-5	DUSP4, DUSP5, DUSP2, DUSP10, DUSP1, IL1B, TNFAIP3, TRIB1, SIRT1, DUSP16	122	254	16792	5.4188718213502	0.2963126434507619	9.651417203166904E-4	7.931514694408443E-4
GOTERM_BP_ALL	GO:0006470~protein dephosphorylation	10	8.130081300813007	9.88945089685795E-5	DUSP4, PPP1R15A, DUSP5, DUSP2, PTPRR, DUSP10, DUSP1, PPP4R4, TNF, DUSP16	122	256	16792	5.376536885245901	0.31136819027090235	0.0010106536404349952	8.305530712564441E-4
GOTERM_BP_ALL	GO:0043086~negative regulation of catalytic activity	18	14.634146341463413	1.0663392440259899E-4	DUSP4, PPP1R15A, DUSP5, DUSP2, DUSP1, TNFAIP3, SIRT1, TNF, DUSP16, NFKB1, PML, SMAD7, DUSP10, IFI16, IL1B, PPP4R4, PPIF, TRIB1	122	839	16792	2.9529299126594895	0.3311828734691338	0.00107806039925523	8.859478062296362E-4
GOTERM_BP_ALL	GO:0001706~endoderm formation	5	4.0650406504065035	6.142297088575538E-4	DUSP4, DUSP5, DUSP2, DUSP1, INHBA	122	54	16792	12.744383727990286	0.9014889249310969	0.005201923895781191	0.004274930297805864
GOTERM_BP_ALL	GO:0007492~endoderm development	5	4.0650406504065035	0.002314737508731176	DUSP4, DUSP5, DUSP2, DUSP1, INHBA	122	77	16792	8.937619757291888	0.9998401557589545	0.015813179611277654	0.012995238296300568
GOTERM_BP_ALL	GO:0035970~peptidyl-threonine dephosphorylation	3	2.4390243902439024	0.0027144315672872643	DUSP4, DUSP5, DUSP1	122	11	16792	37.53800298062593	0.9999647398589183	0.018117029097770396	0.014888537038979173
GOTERM_BP_ALL	GO:0048598~embryonic morphogenesis	12	9.75609756097561	0.002786396630362421	DUSP4, DUSP5, AR, DUSP2, DUSP1, HLX, KCNQ4, GATA3, INHBA, DLL1, CYR61, CER1	122	571	16792	2.8925956762653957	0.9999731423070711	0.018466611059923883	0.015175822772395682
GOTERM_BP_ALL	GO:0016311~dephosphorylation	10	8.130081300813007	0.0035920347339918044	DUSP4, PPP1R15A, DUSP5, DUSP2, PTPRR, DUSP10, DUSP1, PPP4R4, TNF, DUSP16	122	424	16792	3.246210949582431	0.9999987262534556	0.022803978083978275	0.018740262021280474
GOTERM_BP_ALL	GO:0007369~gastrulation	6	4.878048780487805	0.0081455911225309	DUSP4, DUSP5, DUSP2, DUSP1, INHBA, CER1	122	172	16792	4.801372474266107	0.99999999999996	0.04490793000447957	0.036905243989361486
GOTERM_BP_ALL	GO:0070373~negative regulation of ERK1 and ERK2 cascade	4	3.2520325203252036	0.008442163722996526	DUSP4, PTPRR, DUSP1, ATF3	122	58	16792	9.492368569813454	0.9999999999999871	0.046339737117059535	0.03808190011290573
GOTERM_BP_ALL	GO:0001704~formation of primary germ layer	5	4.0650406504065035	0.010481721261176531	DUSP4, DUSP5, DUSP2, DUSP1, INHBA	122	118	16792	5.8321756043345365	1.0	0.055828489937707206	0.04587973755421761
Annotation Cluster 11	Enrichment Score: 5.842510188594059
Category	Term	Count	%	PValue	Genes	List Total	Pop Hits	Pop Total	Fold Enrichment	Bonferroni	Benjamini	FDR
GOTERM_BP_ALL	GO:0042127~regulation of cell proliferation	34	27.64227642276423	8.40322298583533E-9	TNFAIP3, GATA3, AHR, TNF, DLL1, FOXO1, CYR61, CXCL5, TNFSF13B, CNN1, BRIP1, SERTAD1, HLX, CCL5, CCL2, CER1, JUN, RIPK2, HLA-A, NR1D1, INHBA, TICAM1, SIRT1, PML, NFKBIA, FOSL1, IL1A, AR, IL1B, PELI1, TNFSF9, PRTN3, TRIB1, ATF3	122	1552	16792	3.01529491296265	3.169645496980955E-5	2.347300287376669E-7	1.9290065209706436E-7
GOTERM_BP_ALL	GO:0008284~positive regulation of cell proliferation	23	18.69918699186992	1.533715724241387E-7	JUN, RIPK2, TNFAIP3, HLA-A, TICAM1, DLL1, SIRT1, TNF, CYR61, CXCL5, PML, TNFSF13B, FOSL1, AR, SERTAD1, HLX, IL1B, CCL5, PELI1, TNFSF9, CCL2, PRTN3, ATF3	122	849	16792	3.7287454864932705	5.783503065656115E-4	3.092856682414048E-6	2.54170322429094E-6
GOTERM_BP_ALL	GO:0008283~cell proliferation	35	28.455284552845526	1.9809564162627382E-7	TNFAIP3, RORA, GATA3, AHR, TNF, DLL1, FOXO1, CYR61, CXCL5, TNFSF13B, CNN1, BRIP1, IFI16, SERTAD1, HLX, CCL5, CCL2, CER1, JUN, RIPK2, HLA-A, NR1D1, INHBA, TICAM1, SIRT1, PML, FOSL1, IL1A, AR, IL1B, PELI1, TNFSF9, PRTN3, TRIB1, ATF3	122	1861	16792	2.5885959426009286	7.469377374029751E-4	3.850611673055044E-6	3.164424708246508E-6
GOTERM_BP_ALL	GO:0051094~positive regulation of developmental process	21	17.073170731707318	9.672415774513862E-5	CCR1, JUN, SYT1, SMURF2, RIPK2, TNFAIP3, GATA3, INHBA, DLL1, SIRT1, TNF, CYR61, PML, TNFSF13B, IL1A, AR, HLX, AXL, IL1B, TNFSF9, TRIB1	122	1089	16792	2.6542022309533486	0.30570696623843974	9.957544782573156E-4	8.183089705965052E-4
GOTERM_BP_ALL	GO:0008285~negative regulation of cell proliferation	15	12.195121951219512	2.4822665881380846E-4	JUN, TNFAIP3, GATA3, INHBA, DLL1, PML, FOSL1, IL1A, AR, CNN1, BRIP1, IL1B, PELI1, TRIB1, CER1	122	651	16792	3.171413462264864	0.6079740274770378	0.0022942713980070384	0.0018854274893725304
Annotation Cluster 12	Enrichment Score: 5.564812413221107
Category	Term	Count	%	PValue	Genes	List Total	Pop Hits	Pop Total	Fold Enrichment	Bonferroni	Benjamini	FDR
GOTERM_BP_ALL	GO:0044707~single-multicellular organism process	74	60.16260162601627	1.8302165131789546E-8	PTPRR, THRB, TNFAIP3, RORA, STON2, AHR, TNF, CYR61, ADAMTS3, DUSP10, CCR7, TRIM21, CER1, HERC6, UNC13B, DUSP4, DUSP5, DUSP2, CHUK, DUSP1, RIPK2, HLA-B, TRAF2, HLA-A, TICAM1, SIRT1, TLR1, IL1A, AR, IL1B, PELI1, MT1G, KCNQ4, PRTN3, LTB, TRIB1, ATF3, NLRC5, NEXN, GATA3, DLL1, FOXO1, HSD11B1, IFI16, HLX, UBD, RGS20, CCL2, BANP, CCR1, NTNG2, JUN, SYT1, SMURF2, USP9X, CNTN6, EIF2AK3, NR1D2, NMI, INHBA,…	122	5943	16792	1.713833329195665	6.903338453845276E-5	4.727223610409478E-7	3.884822585165466E-7
GOTERM_BP_ALL	GO:0030154~cell differentiation	51	41.46341463414634	9.321557285644027E-7	THRB, RORA, STON2, TNF, CYR61, DUSP10, CCR7, HERC6, CHUK, RIPK2, HLA-B, SIRT1, FNDC5, IL1A, AR, IL1B, MT1G, PRTN3, TRIB1, ATF3, NEXN, GATA3, DLL1, FOXO1, IFI16, HLX, UBD, RGS20, CCL2, CCR1, NTNG2, JUN, SYT1, USP9X, CNTN6, EIF2AK3, NR1D2, INHBA, NR1D1, POU2F2, NFKB1, PML, SMAD7, NFKBIA, DHRS9, AXL, KRT14, BCL3, TNFSF9, ID3, IL18R1	122	3652	16792	1.9221266586465084	0.0035099188304096307	1.590569797473467E-5	1.3071269696023004E-5
GOTERM_BP_ALL	GO:0048856~anatomical structure development	66	53.65853658536586	1.2159089689407677E-6	PTPRR, THRB, TNFAIP3, RORA, STON2, AHR, TNF, CYR61, TNFSF13B, DUSP10, CCR7, CER1, HERC6, UNC13B, DUSP4, DUSP5, DUSP2, CHUK, DUSP1, RIPK2, HLA-B, SIRT1, IL1A, AR, IL1B, MT1G, KCNQ4, PRTN3, LTB, TRIB1, ATF3, NEXN, GATA3, DLL1, FOXO1, TTBK2, HSD11B1, UGCG, IFI16, HLX, UBD, RGS20, CCL2, BANP, CCR1, NTNG2, JUN, SYT1, SMURF2, USP9X, CNTN6, EIF2AK3, NR1D2, INHBA, POU2F2, PML, SMAD7, NFKBIA, FOSL1, DHRS9…	122	5473	16792	1.6598203400898002	0.00457590989527723	2.0199086880509403E-5	1.659956781827066E-5
GOTERM_BP_ALL	GO:0048513~animal organ development	45	36.58536585365854	3.092722668845006E-6	THRB, TNFAIP3, NEXN, RORA, GATA3, STON2, TNF, DLL1, FOXO1, CYR61, HSD11B1, IFI16, HLX, UBD, CCL2, CCR7, CER1, HERC6, CCR1, JUN, SYT1, SMURF2, RIPK2, HLA-B, EIF2AK3, NR1D2, INHBA, POU2F2, SIRT1, PML, SMAD7, NFKBIA, FOSL1, AR, AXL, BCL3, ID3, MT1G, TNFSF9, KCNQ4, PRTN3, LTB, TRIB1, ATF3, IL18R1	122	3129	16792	1.9794728321518948	0.011597986704964036	4.5735910526331445E-5	3.758567666961048E-5
GOTERM_BP_ALL	GO:0007275~multicellular organism development	60	48.78048780487805	3.513678745916897E-6	PTPRR, THRB, TNFAIP3, RORA, STON2, AHR, TNF, CYR61, DUSP10, CCR7, CER1, HERC6, UNC13B, DUSP4, DUSP5, DUSP2, DUSP1, RIPK2, HLA-B, SIRT1, IL1A, AR, IL1B, MT1G, KCNQ4, PRTN3, LTB, TRIB1, ATF3, NEXN, GATA3, DLL1, FOXO1, HSD11B1, IFI16, HLX, UBD, RGS20, CCL2, BANP, CCR1, NTNG2, JUN, SYT1, SMURF2, USP9X, CNTN6, EIF2AK3, NR1D2, INHBA, POU2F2, PML, SMAD7, NFKBIA, FOSL1, AXL, BCL3, TNFSF9, ID3, IL18R1	122	4877	16792	1.693327999946218	0.013166177035208504	5.1556741443006295E-5	4.236922347702904E-5
GOTERM_BP_ALL	GO:0032502~developmental process	66	53.65853658536586	3.677726635789384E-6	PTPRR, THRB, TNFAIP3, RORA, STON2, AHR, TNF, CYR61, TNFSF13B, DUSP10, CCR7, CER1, HERC6, UNC13B, DUSP4, DUSP5, DUSP2, CHUK, DUSP1, RIPK2, HLA-B, SIRT1, IL1A, AR, IL1B, MT1G, KCNQ4, PRTN3, LTB, TRIB1, ATF3, NEXN, GATA3, DLL1, FOXO1, TTBK2, HSD11B1, UGCG, IFI16, HLX, UBD, RGS20, CCL2, BANP, CCR1, NTNG2, JUN, SYT1, SMURF2, USP9X, CNTN6, EIF2AK3, NR1D2, INHBA, POU2F2, PML, SMAD7, NFKBIA, FOSL1, DHRS9…	122	5632	16792	1.6129610655737707	0.01377663189912015	5.37546788510146E-5	4.4175483892679456E-5
GOTERM_BP_ALL	GO:0048869~cellular developmental process	52	42.27642276422765	5.773669680589701E-6	THRB, RORA, STON2, TNF, CYR61, DUSP10, CCR7, HERC6, CHUK, RIPK2, HLA-B, SIRT1, FNDC5, IL1A, AR, IL1B, MT1G, PRTN3, TRIB1, ATF3, NEXN, GATA3, DLL1, FOXO1, TTBK2, IFI16, HLX, UBD, RGS20, CCL2, CCR1, NTNG2, JUN, SYT1, USP9X, CNTN6, EIF2AK3, NR1D2, INHBA, NR1D1, POU2F2, NFKB1, PML, SMAD7, NFKBIA, DHRS9, AXL, KRT14, BCL3, TNFSF9, ID3, IL18R1	122	3992	16792	1.7928972699497354	0.021542908984491405	8.004598663788149E-5	6.578162625054221E-5
GOTERM_BP_ALL	GO:0032501~multicellular organismal process	75	60.97560975609756	1.3683862186798626E-5	PTPRR, THRB, TNFAIP3, RORA, STON2, AHR, TNF, CYR61, ADAMTS3, DUSP10, CCR7, TRIM21, CER1, HERC6, UNC13B, DUSP4, DUSP5, DUSP2, CHUK, DUSP1, RIPK2, HLA-B, TRAF2, HLA-A, TICAM1, SIRT1, TLR1, IL1A, AR, IL1B, PELI1, MT1G, KCNQ4, PRTN3, LTB, TRIB1, ATF3, NLRC5, NEXN, GATA3, DLL1, FOXO1, HSD11B1, CNN1, IFI16, HLX, UBD, RGS20, CCL2, BANP, CCR1, NTNG2, JUN, SYT1, SMURF2, USP9X, CNTN6, EIF2AK3, NR1D2, NMI, …	122	7027	16792	1.4690409591108768	0.05030640816319776	1.7611550957821712E-4	1.4473136149108855E-4
GOTERM_BP_ALL	GO:0044767~single-organism developmental process	63	51.21951219512195	1.599844859770656E-5	PTPRR, THRB, TNFAIP3, RORA, STON2, AHR, TNF, CYR61, DUSP10, CCR7, CER1, HERC6, UNC13B, DUSP4, DUSP5, DUSP2, CHUK, DUSP1, RIPK2, HLA-B, SIRT1, IL1A, AR, IL1B, MT1G, KCNQ4, PRTN3, LTB, TRIB1, ATF3, NEXN, GATA3, DLL1, FOXO1, TTBK2, HSD11B1, IFI16, HLX, UBD, RGS20, CCL2, BANP, CCR1, NTNG2, JUN, SYT1, SMURF2, USP9X, CNTN6, EIF2AK3, NR1D2, INHBA, POU2F2, PML, SMAD7, NFKBIA, FOSL1, AXL, KRT14, BCL3, TNF…	122	5475	16792	1.5837951942510669	0.058561854473834773	2.0245016665084375E-4	1.6637312820232426E-4
GOTERM_BP_ALL	GO:0048731~system development	53	43.08943089430895	2.1456698240491805E-5	THRB, TNFAIP3, RORA, STON2, AHR, TNF, CYR61, DUSP10, CCR7, CER1, HERC6, UNC13B, RIPK2, HLA-B, SIRT1, IL1A, AR, IL1B, MT1G, KCNQ4, PRTN3, LTB, TRIB1, ATF3, NEXN, GATA3, DLL1, FOXO1, HSD11B1, IFI16, HLX, UBD, CCL2, CCR1, NTNG2, JUN, SYT1, SMURF2, USP9X, CNTN6, EIF2AK3, NR1D2, INHBA, POU2F2, PML, SMAD7, NFKBIA, FOSL1, AXL, BCL3, TNFSF9, ID3, IL18R1	122	4291	16792	1.7000431707997294	0.07774685656599045	2.6017109024081863E-4	2.1380806381763378E-4
Annotation Cluster 13	Enrichment Score: 5.4780486077395745
Category	Term	Count	%	PValue	Genes	List Total	Pop Hits	Pop Total	Fold Enrichment	Bonferroni	Benjamini	FDR
GOTERM_BP_ALL	GO:0045321~leukocyte activation	27	21.951219512195124	1.6412638558559546E-11	TNFAIP3, RORA, GATA3, AHR, DLL1, TNFSF13B, HLX, CCL5, UBD, CCL2, CCR7, MAP3K8, JUN, RIPK2, TRAF2, HLA-A, INHBA, POU2F2, TICAM1, TLR1, AXL, IL1B, BCL3, PELI1, MT1G, TNFSF9, IL18R1	122	747	16792	4.974916057673316	6.190851020715371E-8	9.377584849140614E-10	7.706479832269096E-10
GOTERM_BP_ALL	GO:0046649~lymphocyte activation	23	18.69918699186992	1.0351580276357705E-9	RIPK2, TNFAIP3, RORA, TRAF2, HLA-A, GATA3, AHR, INHBA, POU2F2, TICAM1, DLL1, TNFSF13B, HLX, AXL, IL1B, CCL5, BCL3, PELI1, TNFSF9, CCL2, MAP3K8, CCR7, IL18R1	122	643	16792	4.923335797873697	3.9046086204308494E-6	3.717696116394752E-8	3.05519497870786E-8
GOTERM_BP_ALL	GO:0001775~cell activation	27	21.951219512195124	1.1900189188403035E-9	TNFAIP3, RORA, GATA3, AHR, DLL1, TNFSF13B, HLX, CCL5, UBD, CCL2, CCR7, MAP3K8, JUN, RIPK2, TRAF2, HLA-A, INHBA, POU2F2, TICAM1, TLR1, AXL, IL1B, BCL3, PELI1, MT1G, TNFSF9, IL18R1	122	910	16792	4.083804719870294	4.488741491615045E-6	4.11702875499705E-8	3.383365715124863E-8
GOTERM_BP_ALL	GO:0002819~regulation of adaptive immune response	12	9.75609756097561	2.05276217242573E-9	DUSP10, HLX, RIPK2, IL1B, HLA-B, TNFAIP3, TRAF2, HLA-A, GATA3, SIRT1, TNF, TNFSF13B	122	128	16792	12.903688524590164	7.74298898309489E-6	6.673246682946059E-8	5.484060320989084E-8
GOTERM_BP_ALL	GO:0002821~positive regulation of adaptive immune response	10	8.130081300813007	5.225336197803795E-9	HLX, RIPK2, IL1B, HLA-B, TRAF2, HLA-A, GATA3, SIRT1, TNF, TNFSF13B	122	79	16792	17.422701805353807	1.9709773821041665E-5	1.5394330313998525E-7	1.265102881015153E-7
GOTERM_BP_ALL	GO:0051249~regulation of lymphocyte activation	18	14.634146341463413	6.289249027452787E-9	RIPK2, TNFAIP3, TRAF2, HLA-A, GATA3, AHR, INHBA, TICAM1, TNFSF13B, HLX, AXL, IL1B, CCL5, PELI1, TNFSF9, CCL2, MAP3K8, CCR7	122	411	16792	6.02800047864066	2.3722765952860492E-5	1.8243660063480356E-7	1.499260210467399E-7
GOTERM_BP_ALL	GO:0002694~regulation of leukocyte activation	19	15.447154471544716	6.739146156631E-9	RIPK2, TNFAIP3, RORA, TRAF2, HLA-A, GATA3, AHR, INHBA, TICAM1, TNFSF13B, HLX, AXL, IL1B, CCL5, PELI1, TNFSF9, CCL2, MAP3K8, CCR7	122	468	16792	5.587922096118818	2.5419736201182097E-5	1.9399481035614888E-7	1.5942453388854557E-7
GOTERM_BP_ALL	GO:0002252~immune effector process	23	18.69918699186992	1.4244009808432696E-8	RIPK2, SH2D1A, HLA-B, NLRC5, IFIT5, TNFAIP3, RORA, TRAF2, HLA-A, GATA3, POU2F2, TICAM1, DLL1, TNF, CXCL5, PML, DUSP10, IFI16, HLX, IL1B, BCL3, CCL2, IL18R1	122	742	16792	4.266448676594052	5.372696223149287E-5	3.7826873934929367E-7	3.108604675798093E-7
GOTERM_BP_ALL	GO:0050865~regulation of cell activation	19	15.447154471544716	1.930796546679135E-8	RIPK2, TNFAIP3, RORA, TRAF2, HLA-A, GATA3, AHR, INHBA, TICAM1, TNFSF13B, HLX, AXL, IL1B, CCL5, PELI1, TNFSF9, CCL2, MAP3K8, CCR7	122	501	16792	5.219855371224764	7.282699436128581E-5	4.953084202399332E-7	4.07043435248887E-7
GOTERM_BP_ALL	GO:0051251~positive regulation of lymphocyte activation	15	12.195121951219512	1.949865522000822E-8	RIPK2, TRAF2, HLA-A, GATA3, TICAM1, TNFSF13B, HLX, AXL, IL1B, CCL5, PELI1, TNFSF9, CCL2, MAP3K8, CCR7	122	287	16792	7.193693950991032	7.354622364874608E-5	4.968204650989932E-7	4.082860305865235E-7
GOTERM_BP_ALL	GO:0022409~positive regulation of cell-cell adhesion	14	11.38211382113821	2.773062483760993E-8	RIPK2, TRAF2, HLA-A, GATA3, TNF, TNFSF13B, SMAD7, HLX, IL1B, CCL5, TNFSF9, CCL2, MAP3K8, CCR7	122	248	16792	7.769962982548916	1.0459444780175353E-4	6.879749096225464E-7	5.653763577089024E-7
GOTERM_BP_ALL	GO:0002696~positive regulation of leukocyte activation	15	12.195121951219512	5.32813500918939E-8	RIPK2, TRAF2, HLA-A, GATA3, TICAM1, TNFSF13B, HLX, AXL, IL1B, CCL5, PELI1, TNFSF9, CCL2, MAP3K8, CCR7	122	311	16792	6.638553581782721	2.0095706339184893E-4	1.1891305942530513E-6	9.772250627393812E-7
GOTERM_BP_ALL	GO:1903039~positive regulation of leukocyte cell-cell adhesion	13	10.569105691056912	5.720185255521855E-8	RIPK2, TRAF2, HLA-A, GATA3, TNF, TNFSF13B, HLX, IL1B, CCL5, TNFSF9, CCL2, MAP3K8, CCR7	122	218	16792	8.207850804632276	2.1574211845420965E-4	1.2541173603821462E-6	1.030631052724548E-6
GOTERM_BP_ALL	GO:0002824~positive regulation of adaptive immune response based on somatic recombination of immune receptors built from immunoglobulin superfamily domains	9	7.317073170731707	6.488827828895863E-8	HLX, RIPK2, IL1B, HLA-B, TRAF2, HLA-A, GATA3, TNF, TNFSF13B	122	75	16792	16.51672131147541	2.4472864277058637E-4	1.406285617400362E-6	1.1556826115947287E-6
GOTERM_BP_ALL	GO:0050867~positive regulation of cell activation	15	12.195121951219512	7.589144920764731E-8	RIPK2, TRAF2, HLA-A, GATA3, TICAM1, TNFSF13B, HLX, AXL, IL1B, CCL5, PELI1, TNFSF9, CCL2, MAP3K8, CCR7	122	320	16792	6.451844262295082	2.8622158816427046E-4	1.6353523140687885E-6	1.3439291491114229E-6
GOTERM_BP_ALL	GO:0002460~adaptive immune response based on somatic recombination of immune receptors built from immunoglobulin superfamily domains	14	11.38211382113821	1.4693244177868278E-7	RIPK2, HLA-B, TNFAIP3, RORA, TRAF2, HLA-A, GATA3, POU2F2, TNF, TNFSF13B, HLX, IL1B, BCL3, IL18R1	122	286	16792	6.737590278573886	5.540756544308856E-4	2.995039124040069E-6	2.4613169571466918E-6
GOTERM_BP_ALL	GO:0002822~regulation of adaptive immune response based on somatic recombination of immune receptors built from immunoglobulin superfamily domains	10	8.130081300813007	1.6681559191035321E-7	HLX, RIPK2, IL1B, HLA-B, TNFAIP3, TRAF2, HLA-A, GATA3, TNF, TNFSF13B	122	117	16792	11.764046518144879	6.290305423966025E-4	3.3108505110207473E-6	2.7208501017378138E-6
GOTERM_BP_ALL	GO:0050870~positive regulation of T cell activation	12	9.75609756097561	3.457334798228124E-7	HLX, RIPK2, CCL5, IL1B, TNFSF9, CCL2, TRAF2, CCR7, MAP3K8, HLA-A, GATA3, TNFSF13B	122	210	16792	7.865105386416861	0.0013032569335218458	6.4224677458710625E-6	5.2779707092162344E-6
GOTERM_BP_ALL	GO:0002250~adaptive immune response	16	13.008130081300814	3.5164806773571903E-7	RIPK2, SH2D1A, HLA-B, TNFAIP3, RORA, TRAF2, HLA-A, GATA3, POU2F2, SIRT1, TNF, TNFSF13B, HLX, IL1B, BCL3, IL18R1	122	420	16792	5.243403590944575	0.0013255374429917977	6.500317957997041E-6	5.341947852514673E-6
GOTERM_BP_ALL	GO:1903037~regulation of leukocyte cell-cell adhesion	14	11.38211382113821	4.132704701539935E-7	RIPK2, TRAF2, HLA-A, GATA3, TNF, TNFSF13B, HLX, IL1B, CCL5, PELI1, TNFSF9, CCL2, MAP3K8, CCR7	122	313	16792	6.15639239511863	0.0015576421498790793	7.565257004615094E-6	6.217112558287504E-6
GOTERM_BP_ALL	GO:0007159~leukocyte cell-cell adhesion	17	13.821138211382115	4.7488950252387715E-7	RIPK2, RORA, TRAF2, HLA-A, GATA3, TNF, TNFSF13B, HLX, IL1B, CCL5, BCL3, PELI1, TNFSF9, CCL2, MAP3K8, CCR7, IL18R1	122	491	16792	4.765517011118159	0.0017896802377594945	8.568460832619813E-6	7.0415433890980635E-6
GOTERM_BP_ALL	GO:0045785~positive regulation of cell adhesion	15	12.195121951219512	7.177568488614675E-7	RIPK2, TRAF2, HLA-A, GATA3, TNF, CYR61, TNFSF13B, SMAD7, HLX, IL1B, CCL5, TNFSF9, CCL2, MAP3K8, CCR7	122	385	16792	5.362571854375133	0.0027037181579928626	1.27073290002657E-5	1.0442856688364732E-5
GOTERM_BP_ALL	GO:0022407~regulation of cell-cell adhesion	15	12.195121951219512	7.402953766383423E-7	RIPK2, TRAF2, HLA-A, GATA3, TNF, TNFSF13B, SMAD7, HLX, IL1B, CCL5, PELI1, TNFSF9, CCL2, MAP3K8, CCR7	122	386	16792	5.34867918117727	0.0027885000853292707	1.3045111520108359E-5	1.072044566449637E-5
GOTERM_BP_ALL	GO:0070489~T cell aggregation	16	13.008130081300814	7.51581155726783E-7	RIPK2, RORA, TRAF2, HLA-A, GATA3, TNFSF13B, HLX, IL1B, CCL5, BCL3, PELI1, TNFSF9, CCL2, MAP3K8, CCR7, IL18R1	122	446	16792	4.937734323311035	0.0028309504658231566	1.3121354343730087E-5	1.0783101859246762E-5
GOTERM_BP_ALL	GO:0042110~T cell activation	16	13.008130081300814	7.51581155726783E-7	RIPK2, RORA, TRAF2, HLA-A, GATA3, TNFSF13B, HLX, IL1B, CCL5, BCL3, PELI1, TNFSF9, CCL2, MAP3K8, CCR7, IL18R1	122	446	16792	4.937734323311035	0.0028309504658231566	1.3121354343730087E-5	1.0783101859246762E-5
GOTERM_BP_ALL	GO:0071593~lymphocyte aggregation	16	13.008130081300814	7.730145311705144E-7	RIPK2, RORA, TRAF2, HLA-A, GATA3, TNFSF13B, HLX, IL1B, CCL5, BCL3, PELI1, TNFSF9, CCL2, MAP3K8, CCR7, IL18R1	122	447	16792	4.9266879378002715	0.0029115650875766175	1.3375927971008617E-5	1.0992309939579875E-5
GOTERM_BP_ALL	GO:0030155~regulation of cell adhesion	19	15.447154471544716	7.926152350153467E-7	PTPRR, RIPK2, TRAF2, HLA-A, GATA3, DLL1, TNF, CYR61, PML, TNFSF13B, SMAD7, HLX, IL1B, CCL5, PELI1, TNFSF9, CCL2, MAP3K8, CCR7	122	643	16792	4.06710348520001	0.002985281011843255	1.3648182882387545E-5	1.1216048462614426E-5
GOTERM_BP_ALL	GO:0070486~leukocyte aggregation	16	13.008130081300814	9.391487962442206E-7	RIPK2, RORA, TRAF2, HLA-A, GATA3, TNFSF13B, HLX, IL1B, CCL5, BCL3, PELI1, TNFSF9, CCL2, MAP3K8, CCR7, IL18R1	122	454	16792	4.850725788979562	0.003536203775505231	1.5952838336202506E-5	1.311000954757135E-5
GOTERM_BP_ALL	GO:0050863~regulation of T cell activation	13	10.569105691056912	1.69190281078218E-6	RIPK2, TRAF2, HLA-A, GATA3, TNFSF13B, HLX, IL1B, CCL5, PELI1, TNFSF9, CCL2, MAP3K8, CCR7	122	299	16792	5.98431931575196	0.00636154196569827	2.7265664527605134E-5	2.2406866712025536E-5
GOTERM_BP_ALL	GO:0002699~positive regulation of immune effector process	10	8.130081300813007	2.8796818060833294E-6	HLX, RIPK2, IL1B, SH2D1A, HLA-B, CCL2, TRAF2, HLA-A, GATA3, TNF	122	164	16792	8.392642942822869	0.010803395005366645	4.32640641065348E-5	3.555431839463043E-5
GOTERM_BP_ALL	GO:0098602~single organism cell adhesion	20	16.260162601626014	2.945234234163338E-6	RIPK2, RORA, TRAF2, HLA-A, GATA3, TNF, CYR61, TNFSF13B, SMAD7, HLX, AXL, IL1B, CCL5, BCL3, PELI1, TNFSF9, CCL2, MAP3K8, CCR7, IL18R1	122	779	16792	3.533744396978051	0.011047957951140774	4.389912370367569E-5	3.6076209057992826E-5
GOTERM_BP_ALL	GO:0002697~regulation of immune effector process	13	10.569105691056912	4.004871781016706E-6	RIPK2, SH2D1A, HLA-B, TNFAIP3, TRAF2, HLA-A, GATA3, TNF, PML, DUSP10, HLX, IL1B, CCL2	122	325	16792	5.505573770491803	0.014992877239734526	5.7423465727049423E-5	4.7190485358824224E-5
GOTERM_BP_ALL	GO:0016337~single organismal cell-cell adhesion	19	15.447154471544716	4.32876533196318E-6	RIPK2, RORA, TRAF2, HLA-A, GATA3, TNF, CYR61, TNFSF13B, SMAD7, HLX, IL1B, CCL5, BCL3, PELI1, TNFSF9, CCL2, MAP3K8, CCR7, IL18R1	122	725	16792	3.6071000565291125	0.016195556708058834	6.183247752588315E-5	5.0813802135431424E-5
GOTERM_BP_ALL	GO:0070663~regulation of leukocyte proliferation	10	8.130081300813007	1.9691886635682427E-5	RIPK2, CCL5, IL1B, PELI1, TNFSF9, TNFAIP3, HLA-A, AHR, TICAM1, TNFSF13B	122	208	16792	6.617276166456493	0.07158693096266688	2.418830765575193E-4	1.9877901199993433E-4
GOTERM_BP_ALL	GO:0050671~positive regulation of lymphocyte proliferation	8	6.504065040650407	4.745302223334767E-5	RIPK2, CCL5, IL1B, PELI1, TNFSF9, HLA-A, TICAM1, TNFSF13B	122	132	16792	8.341778440139096	0.16389163147243302	5.325754370296252E-4	4.376693925629299E-4
GOTERM_BP_ALL	GO:0032946~positive regulation of mononuclear cell proliferation	8	6.504065040650407	4.9793481981132186E-5	RIPK2, CCL5, IL1B, PELI1, TNFSF9, HLA-A, TICAM1, TNFSF13B	122	133	16792	8.279058301491434	0.1712408446130642	5.571846307146868E-4	4.578931770312423E-4
GOTERM_BP_ALL	GO:0070665~positive regulation of leukocyte proliferation	8	6.504065040650407	6.590840017361551E-5	RIPK2, CCL5, IL1B, PELI1, TNFSF9, HLA-A, TICAM1, TNFSF13B	122	139	16792	7.921688878405473	0.2201195797653488	7.101159344420117E-4	5.835718061086699E-4
GOTERM_BP_ALL	GO:0050670~regulation of lymphocyte proliferation	9	7.317073170731707	9.35693604011904E-5	RIPK2, CCL5, IL1B, PELI1, TNFSF9, HLA-A, AHR, TICAM1, TNFSF13B	122	198	16792	6.256333830104322	0.2973948019124574	9.667124878709289E-4	7.944423229679151E-4
GOTERM_BP_ALL	GO:0032944~regulation of mononuclear cell proliferation	9	7.317073170731707	9.690848409451998E-5	RIPK2, CCL5, IL1B, PELI1, TNFSF9, HLA-A, AHR, TICAM1, TNFSF13B	122	199	16792	6.224894966636461	0.3061895725294045	9.957544782573156E-4	8.183089705965052E-4
GOTERM_BP_ALL	GO:0046631~alpha-beta T cell activation	7	5.691056910569105	1.7487279231505375E-4	HLX, RIPK2, BCL3, RORA, HLA-A, GATA3, IL18R1	122	114	16792	8.451538682772505	0.48298213717301886	0.0016652659086365347	0.0013685120792534132
GOTERM_BP_ALL	GO:0070661~leukocyte proliferation	10	8.130081300813007	1.9420625046004814E-4	RIPK2, CCL5, IL1B, PELI1, TNFSF9, TNFAIP3, HLA-A, AHR, TICAM1, TNFSF13B	122	280	16792	4.9156908665105385	0.51935057388601	0.001830879426212104	0.0015046129254392229
GOTERM_BP_ALL	GO:0046651~lymphocyte proliferation	9	7.317073170731707	6.37917426672562E-4	RIPK2, CCL5, IL1B, PELI1, TNFSF9, HLA-A, AHR, TICAM1, TNFSF13B	122	263	16792	4.71009162874774	0.9099141654781461	0.005369612982103194	0.004412736842094352
GOTERM_BP_ALL	GO:0032943~mononuclear cell proliferation	9	7.317073170731707	6.703063058440281E-4	RIPK2, CCL5, IL1B, PELI1, TNFSF9, HLA-A, AHR, TICAM1, TNFSF13B	122	265	16792	4.6745437673987	0.9202806680954736	0.0056296772368325835	0.004626457108709673
GOTERM_BP_ALL	GO:0042102~positive regulation of T cell proliferation	6	4.878048780487805	7.117458709479976E-4	RIPK2, CCL5, IL1B, TNFSF9, HLA-A, TNFSF13B	122	98	16792	8.42689862830378	0.93182390527452	0.005930994368737919	0.00487407890446004
GOTERM_BP_ALL	GO:0042129~regulation of T cell proliferation	7	5.691056910569105	7.868744719740267E-4	RIPK2, CCL5, IL1B, PELI1, TNFSF9, HLA-A, TNFSF13B	122	151	16792	6.380631853218977	0.9486586535918682	0.006450660073508814	0.005301139105755454
GOTERM_BP_ALL	GO:0042098~T cell proliferation	7	5.691056910569105	0.0016335164022731592	RIPK2, CCL5, IL1B, PELI1, TNFSF9, HLA-A, TNFSF13B	122	174	16792	5.537214999057848	0.9979017716085763	0.01182339799034949	0.009716444012753398
GOTERM_BP_ALL	GO:0098609~cell-cell adhesion	19	15.447154471544716	0.0016771111288855034	RIPK2, RORA, TRAF2, HLA-A, GATA3, TNF, CYR61, TNFSF13B, SMAD7, HLX, IL1B, CCL5, BCL3, PELI1, TNFSF9, CCL2, MAP3K8, CCR7, IL18R1	122	1164	16792	2.246690327305504	0.9982204128365335	0.012115682120741827	0.009956642506544397
GOTERM_BP_ALL	GO:0007155~cell adhesion	24	19.51219512195122	0.0021700016482001355	CCR1, PTPRR, CNTN6, RIPK2, RORA, TRAF2, HLA-A, GATA3, NID2, TNF, CYR61, TNFSF13B, SMAD7, HLX, AXL, IL1B, CCL5, BCL3, PELI1, TNFSF9, CCL2, MAP3K8, CCR7, IL18R1	122	1699	16792	1.9442873821630853	0.9997237322585367	0.01501481874378479	0.012339146986738016
GOTERM_BP_ALL	GO:0050864~regulation of B cell activation	6	4.878048780487805	0.002258784926771334	PELI1, TNFAIP3, AHR, INHBA, TICAM1, TNFSF13B	122	127	16792	6.50264618562024	0.9998025003679815	0.015487050834281273	0.012727226341935207
GOTERM_BP_ALL	GO:0022610~biological adhesion	24	19.51219512195122	0.0022709677217388445	CCR1, PTPRR, CNTN6, RIPK2, RORA, TRAF2, HLA-A, GATA3, NID2, TNF, CYR61, TNFSF13B, SMAD7, HLX, AXL, IL1B, CCL5, BCL3, PELI1, TNFSF9, CCL2, MAP3K8, CCR7, IL18R1	122	1705	16792	1.9374453151290802	0.9998113904692234	0.015542321739885994	0.012772647857837893
GOTERM_BP_ALL	GO:0030888~regulation of B cell proliferation	4	3.2520325203252036	0.007663366279163803	PELI1, AHR, TICAM1, TNFSF13B	122	56	16792	9.831381733021079	0.9999999999997501	0.042749340589832395	0.0351313196732672
GOTERM_BP_ALL	GO:0030890~positive regulation of B cell proliferation	3	2.4390243902439024	0.03208221055985551	PELI1, TICAM1, TNFSF13B	122	39	16792	10.58764186633039	1.0	0.14402620954906561	0.11836044110118123
GOTERM_BP_ALL	GO:0042100~B cell proliferation	3	2.4390243902439024	0.12763470669991062	PELI1, TICAM1, TNFSF13B	122	86	16792	4.801372474266107	1.0	0.4064693836920655	0.3340356987700108
GOTERM_BP_ALL	GO:0050871~positive regulation of B cell activation	3	2.4390243902439024	0.13736078134178942	PELI1, TICAM1, TNFSF13B	122	90	16792	4.587978142076503	1.0	0.42548314840330764	0.34966117128131813
Annotation Cluster 14	Enrichment Score: 5.444739344519857
Category	Term	Count	%	PValue	Genes	List Total	Pop Hits	Pop Total	Fold Enrichment	Bonferroni	Benjamini	FDR
GOTERM_BP_ALL	GO:0033993~response to lipid	30	24.390243902439025	1.909238462779352E-12	THRB, TNFAIP3, RORA, TNF, FOXO1, CXCL5, DUSP10, MED13, IRAK2, CCL5, CCL2, CCR7, JUN, CHUK, DUSP1, RIPK2, NR1D2, NR1D1, INHBA, TICAM1, SIRT1, NFKB1, NFKBIA, FOSL1, AR, AXL, IL1B, PELI1, ID3, TRIB1	122	860	16792	4.801372474266108	7.20169301970941E-9	1.599941831809097E-10	1.3148288880340468E-10
GOTERM_BP_ALL	GO:0071396~cellular response to lipid	22	17.88617886178862	8.803978082362216E-11	THRB, RIPK2, TNFAIP3, RORA, NR1D2, NR1D1, INHBA, TICAM1, SIRT1, TNF, FOXO1, NFKB1, NFKBIA, AR, MED13, IRAK2, AXL, IL1B, CCL5, ID3, CCL2, TRIB1	122	509	16792	5.949048278527489	3.3208606164958354E-7	3.834872562440296E-9	3.15149033969835E-9
GOTERM_BP_ALL	GO:1901700~response to oxygen-containing compound	31	25.203252032520325	1.133768527309538E-7	TNFAIP3, RORA, GATA3, TNF, FOXO1, CXCL5, DUSP10, IL18RAP, IRAK2, CCL5, CCL2, CCR7, UNC13B, JUN, CHUK, DUSP1, RIPK2, TRAF2, NR1D1, INHBA, TICAM1, SIRT1, NFKB1, NFKBIA, FOSL1, AXL, IL1B, PELI1, PPIF, ID3, TRIB1	122	1466	16792	2.9105181938138798	4.275660801275061E-4	2.3621221638034627E-6	1.9411871083603638E-6
GOTERM_BP_ALL	GO:0014070~response to organic cyclic compound	23	18.69918699186992	4.662241508328877E-7	JUN, THRB, DUSP1, RIPK2, RORA, NR1D2, NR1D1, INHBA, TICAM1, SIRT1, TNF, FOXO1, NFKB1, NFKBIA, FOSL1, AR, MED13, IL1B, CCL5, PELI1, ID3, CCL2, RGS20	122	906	16792	3.494155538667535	0.0017570524796858278	8.45255419610971E-6	6.946291554957303E-6
GOTERM_BP_ALL	GO:0071407~cellular response to organic cyclic compound	17	13.821138211382115	1.0134696043903344E-6	THRB, RORA, NR1D2, NR1D1, INHBA, SIRT1, TNF, FOXO1, NFKB1, NFKBIA, AR, MED13, IL1B, CCL5, ID3, CCL2, RGS20	122	520	16792	4.499747793190416	0.0038155116514586584	1.706157981319621E-5	1.4021171000025206E-5
GOTERM_BP_ALL	GO:1901701~cellular response to oxygen-containing compound	22	17.88617886178862	2.0671553348973487E-6	UNC13B, RIPK2, TNFAIP3, RORA, TRAF2, NR1D1, INHBA, TICAM1, SIRT1, TNF, FOXO1, NFKB1, NFKBIA, IL18RAP, IRAK2, AXL, IL1B, CCL5, PPIF, ID3, CCL2, TRIB1	122	912	16792	3.3202473396606274	0.007766997755206506	3.248017819957459E-5	2.6692143261862013E-5
GOTERM_BP_ALL	GO:0009719~response to endogenous stimulus	29	23.577235772357724	3.8832595244612085E-6	THRB, TNFAIP3, RORA, GATA3, TNF, FOXO1, CYR61, MED13, CCL5, CCL2, CCR7, CER1, JUN, SMURF2, CHUK, USP9X, DUSP1, RIPK2, NR1D2, NR1D1, INHBA, SIRT1, NFKB1, PML, SMAD7, NFKBIA, FOSL1, AR, IL1B	122	1548	16792	2.5785148472910575	0.014540927928363478	5.610640485342229E-5	4.610812745710837E-5
GOTERM_BP_ALL	GO:0071495~cellular response to endogenous stimulus	24	19.51219512195122	1.101031115875565E-5	JUN, THRB, SMURF2, USP9X, DUSP1, RIPK2, RORA, NR1D2, GATA3, NR1D1, INHBA, SIRT1, TNF, CYR61, FOXO1, NFKB1, PML, SMAD7, AR, MED13, IL1B, CCL5, CCL2, CER1	122	1185	16792	2.7876322888566096	0.040680521377352785	1.4517441741142503E-4	1.1930403594749565E-4
GOTERM_BP_ALL	GO:0048545~response to steroid hormone	12	9.75609756097561	9.7401600396963E-5	FOSL1, AR, MED13, THRB, DUSP1, CCL2, NR1D2, RORA, NR1D1, SIRT1, TNF, FOXO1	122	381	16792	4.33509745708016	0.3074790096993686	9.981017258069225E-4	8.202379337776856E-4
GOTERM_BP_ALL	GO:0071383~cellular response to steroid hormone stimulus	9	7.317073170731707	3.579543709172812E-4	AR, MED13, THRB, CCL2, NR1D2, RORA, NR1D1, SIRT1, FOXO1	122	241	16792	5.140058499421808	0.7408752312037685	0.0032108527964312666	0.0026386721867251383
GOTERM_BP_ALL	GO:0009725~response to hormone	17	13.821138211382115	4.156821420899588E-4	JUN, THRB, DUSP1, RORA, NR1D2, NR1D1, INHBA, SIRT1, TNF, FOXO1, NFKB1, FOSL1, AR, MED13, IL1B, CCL2, CCR7	122	854	16792	2.7398932698583325	0.7915964668059535	0.003688323194873493	0.0030310563725571347
GOTERM_BP_ALL	GO:0032870~cellular response to hormone stimulus	14	11.38211382113821	4.988089406963258E-4	JUN, THRB, DUSP1, RORA, NR1D2, NR1D1, INHBA, SIRT1, FOXO1, NFKB1, AR, MED13, IL1B, CCL2	122	616	16792	3.128166915052161	0.8477112267869839	0.004304367312049987	0.0035373201538167363
GOTERM_BP_ALL	GO:0043401~steroid hormone mediated signaling pathway	7	5.691056910569105	0.0019391709282562373	AR, MED13, THRB, NR1D2, RORA, NR1D1, SIRT1	122	180	16792	5.35264116575592	0.9993389321046404	0.013592218532442883	0.011170057075587509
GOTERM_BP_ALL	GO:0009755~hormone-mediated signaling pathway	7	5.691056910569105	0.005322376404955308	AR, MED13, THRB, NR1D2, RORA, NR1D1, SIRT1	122	221	16792	4.35961723907722	0.9999999981894228	0.031557675193532184	0.025934032199617138
Annotation Cluster 15	Enrichment Score: 5.3272847405197385
Category	Term	Count	%	PValue	Genes	List Total	Pop Hits	Pop Total	Fold Enrichment	Bonferroni	Benjamini	FDR
GOTERM_BP_ALL	GO:0051239~regulation of multicellular organismal process	49	39.83739837398374	2.191420568619462E-10	PTPRR, THRB, TNFAIP3, RORA, TNF, CYR61, DUSP10, CCR7, TRIM21, CER1, RIPK2, HLA-B, TRAF2, HLA-A, TICAM1, SIRT1, TLR1, IL1A, AR, IL1B, PELI1, LTB, TRIB1, NLRC5, GATA3, DLL1, FOXO1, CNN1, IFI16, HLX, CCL2, CCR1, JUN, SYT1, SMURF2, EIF2AK3, NR1D2, NMI, INHBA, NFKB1, PML, SMAD7, NFKBIA, AXL, BCL3, REL, TNFSF9, ID3, IL18R1	122	2659	16792	2.5364151443597063	8.266034252635279E-7	8.698786278172621E-9	7.148644570686013E-9
GOTERM_BP_ALL	GO:0051241~negative regulation of multicellular organismal process	24	19.51219512195122	8.494869731336337E-7	CCR1, PTPRR, NLRC5, EIF2AK3, TNFAIP3, GATA3, INHBA, NMI, DLL1, TNF, NFKB1, PML, SMAD7, NFKBIA, DUSP10, HLX, AXL, IL1B, BCL3, REL, ID3, CCL2, TRIB1, CER1	122	1017	16792	3.2481261182842496	0.0031991380413172177	1.4560978980395149E-5	1.196618240791423E-5
GOTERM_BP_ALL	GO:0048513~animal organ development	45	36.58536585365854	3.092722668845006E-6	THRB, TNFAIP3, NEXN, RORA, GATA3, STON2, TNF, DLL1, FOXO1, CYR61, HSD11B1, IFI16, HLX, UBD, CCL2, CCR7, CER1, HERC6, CCR1, JUN, SYT1, SMURF2, RIPK2, HLA-B, EIF2AK3, NR1D2, INHBA, POU2F2, SIRT1, PML, SMAD7, NFKBIA, FOSL1, AR, AXL, BCL3, ID3, MT1G, TNFSF9, KCNQ4, PRTN3, LTB, TRIB1, ATF3, IL18R1	122	3129	16792	1.9794728321518948	0.011597986704964036	4.5735910526331445E-5	3.758567666961048E-5
GOTERM_BP_ALL	GO:0048731~system development	53	43.08943089430895	2.1456698240491805E-5	THRB, TNFAIP3, RORA, STON2, AHR, TNF, CYR61, DUSP10, CCR7, CER1, HERC6, UNC13B, RIPK2, HLA-B, SIRT1, IL1A, AR, IL1B, MT1G, KCNQ4, PRTN3, LTB, TRIB1, ATF3, NEXN, GATA3, DLL1, FOXO1, HSD11B1, IFI16, HLX, UBD, CCL2, CCR1, NTNG2, JUN, SYT1, SMURF2, USP9X, CNTN6, EIF2AK3, NR1D2, INHBA, POU2F2, PML, SMAD7, NFKBIA, FOSL1, AXL, BCL3, TNFSF9, ID3, IL18R1	122	4291	16792	1.7000431707997294	0.07774685656599045	2.6017109024081863E-4	2.1380806381763378E-4
GOTERM_BP_ALL	GO:2000026~regulation of multicellular organismal development	28	22.76422764227642	7.632401184360709E-5	TNFAIP3, GATA3, TNF, DLL1, CYR61, DUSP10, HLX, CCL2, CER1, CCR1, JUN, SYT1, SMURF2, RIPK2, HLA-B, EIF2AK3, NR1D2, INHBA, SIRT1, PML, SMAD7, NFKBIA, IL1A, AR, AXL, IL1B, TNFSF9, TRIB1	122	1721	16792	2.239338546975167	0.25016729688888995	8.130447702323231E-4	6.681585104614078E-4
GOTERM_BP_ALL	GO:0050793~regulation of developmental process	31	25.203252032520325	1.9737011696507032E-4	TNFAIP3, GATA3, TNF, DLL1, CYR61, TTBK2, TNFSF13B, DUSP10, HLX, CCL2, CER1, CCR1, JUN, SYT1, SMURF2, RIPK2, HLA-B, EIF2AK3, NR1D2, INHBA, SIRT1, PML, SMAD7, NFKBIA, IL1A, AR, AXL, IL1B, ID3, TNFSF9, TRIB1	122	2129	16792	2.0041426360409336	0.525053712325388	0.0018560666111602996	0.0015253117019320523
GOTERM_BP_ALL	GO:0051093~negative regulation of developmental process	16	13.008130081300814	2.7496530585259456E-4	CCR1, EIF2AK3, GATA3, INHBA, DLL1, SIRT1, TNF, PML, SMAD7, NFKBIA, DUSP10, HLX, ID3, CCL2, TRIB1, CER1	122	739	16792	2.980012866301382	0.6455938661096831	0.0025106396328574672	0.0020632384572329067
Annotation Cluster 16	Enrichment Score: 5.294470949896585
Category	Term	Count	%	PValue	Genes	List Total	Pop Hits	Pop Total	Fold Enrichment	Bonferroni	Benjamini	FDR
GOTERM_BP_ALL	GO:0002520~immune system development	28	22.76422764227642	2.2822321677788382E-11	TNFAIP3, RORA, GATA3, STON2, TNF, DLL1, IFI16, HLX, UBD, CCR7, HERC6, CCR1, JUN, RIPK2, HLA-B, INHBA, POU2F2, SIRT1, PML, NFKBIA, AXL, BCL3, MT1G, TNFSF9, PRTN3, LTB, TRIB1, IL18R1	122	821	16792	4.694155468141611	8.608571044899094E-8	1.2121545781259153E-9	9.961461250629043E-10
GOTERM_BP_ALL	GO:0002521~leukocyte differentiation	22	17.88617886178862	2.343745928840607E-11	CCR1, JUN, RIPK2, HLA-B, RORA, GATA3, INHBA, POU2F2, DLL1, SIRT1, TNF, IFI16, HLX, AXL, UBD, BCL3, TNFSF9, MT1G, CCR7, PRTN3, TRIB1, IL18R1	122	474	16792	6.388323995296396	8.840614873495412E-8	1.227536930230268E-9	1.0087873102051445E-9
GOTERM_BP_ALL	GO:0048534~hematopoietic or lymphoid organ development	27	21.951219512195124	4.032972368128021E-11	RORA, GATA3, STON2, TNF, DLL1, IFI16, HLX, UBD, CCR7, HERC6, CCR1, JUN, RIPK2, HLA-B, INHBA, POU2F2, SIRT1, PML, NFKBIA, AXL, BCL3, MT1G, TNFSF9, PRTN3, LTB, TRIB1, IL18R1	122	778	16792	4.7766867546040706	1.521237660284669E-7	2.0010972105540483E-9	1.6444975485300968E-9
GOTERM_BP_ALL	GO:0030097~hemopoiesis	26	21.138211382113823	7.892633405597864E-11	RORA, GATA3, STON2, TNF, DLL1, IFI16, HLX, UBD, CCR7, HERC6, CCR1, JUN, RIPK2, HLA-B, INHBA, POU2F2, SIRT1, PML, NFKBIA, AXL, BCL3, MT1G, TNFSF9, PRTN3, TRIB1, IL18R1	122	739	16792	4.842520907739745	2.9770999676603793E-7	3.501543596765829E-9	2.8775612851703272E-9
GOTERM_BP_ALL	GO:0002573~myeloid leukocyte differentiation	12	9.75609756097561	1.6404815360537547E-7	CCR1, JUN, IFI16, UBD, MT1G, CCR7, PRTN3, GATA3, INHBA, TRIB1, SIRT1, TNF	122	195	16792	8.470113493064312	6.18598275343829E-4	3.273151255269158E-6	2.689868931338934E-6
GOTERM_BP_ALL	GO:0030099~myeloid cell differentiation	15	12.195121951219512	1.780768404883513E-7	CCR1, JUN, GATA3, INHBA, DLL1, SIRT1, TNF, PML, NFKBIA, IFI16, UBD, MT1G, CCR7, PRTN3, TRIB1	122	343	16792	6.019213305931271	6.71480358250709E-4	3.5158521752961925E-6	2.8893200454104745E-6
GOTERM_BP_ALL	GO:1903708~positive regulation of hemopoiesis	10	8.130081300813007	2.7380641294678005E-6	CCR1, JUN, HLX, AXL, RIPK2, TNFSF9, GATA3, INHBA, TRIB1, TNF	122	163	16792	8.444131549834053	0.010274841462750817	4.13009593288923E-5	3.394104294888286E-5
GOTERM_BP_ALL	GO:0048513~animal organ development	45	36.58536585365854	3.092722668845006E-6	THRB, TNFAIP3, NEXN, RORA, GATA3, STON2, TNF, DLL1, FOXO1, CYR61, HSD11B1, IFI16, HLX, UBD, CCL2, CCR7, CER1, HERC6, CCR1, JUN, SYT1, SMURF2, RIPK2, HLA-B, EIF2AK3, NR1D2, INHBA, POU2F2, SIRT1, PML, SMAD7, NFKBIA, FOSL1, AR, AXL, BCL3, ID3, MT1G, TNFSF9, KCNQ4, PRTN3, LTB, TRIB1, ATF3, IL18R1	122	3129	16792	1.9794728321518948	0.011597986704964036	4.5735910526331445E-5	3.758567666961048E-5
GOTERM_BP_ALL	GO:1903706~regulation of hemopoiesis	13	10.569105691056912	4.399779107104105E-6	CCR1, JUN, RIPK2, HLA-B, GATA3, INHBA, DLL1, TNF, NFKBIA, HLX, AXL, TNFSF9, TRIB1	122	328	16792	5.455217912834866	0.01645904832055456	6.260968684109275E-5	5.1452511143077816E-5
GOTERM_BP_ALL	GO:1902107~positive regulation of leukocyte differentiation	9	7.317073170731707	4.757744430466739E-6	CCR1, JUN, HLX, AXL, RIPK2, TNFSF9, GATA3, TRIB1, TNF	122	131	16792	9.456138155424853	0.017786179667576785	6.744907611763185E-5	5.542951124066325E-5
GOTERM_BP_ALL	GO:1902105~regulation of leukocyte differentiation	11	8.94308943089431	1.0768595530098215E-5	CCR1, JUN, HLX, AXL, RIPK2, HLA-B, TNFSF9, GATA3, INHBA, TRIB1, TNF	122	244	16792	6.205052405267401	0.039805452154935805	1.4248552190877323E-4	1.1709430718517321E-4
GOTERM_BP_ALL	GO:0030098~lymphocyte differentiation	12	9.75609756097561	1.4957304204216316E-5	HLX, AXL, RIPK2, BCL3, TNFSF9, CCR7, RORA, GATA3, INHBA, POU2F2, DLL1, IL18R1	122	310	16792	5.327974616604971	0.05485731493572843	1.9055403430439096E-4	1.5659691124617013E-4
GOTERM_BP_ALL	GO:0045595~regulation of cell differentiation	27	21.951219512195124	3.2607813092743506E-5	RORA, GATA3, TNF, DLL1, FOXO1, CYR61, DUSP10, HLX, CCR1, JUN, SYT1, RIPK2, HLA-B, NR1D2, NR1D1, INHBA, SIRT1, NFKB1, SMAD7, FNDC5, NFKBIA, AR, AXL, IL1B, ID3, TNFSF9, TRIB1	122	1544	16792	2.4069056315297717	0.11573516698791886	3.760368904365008E-4	3.090263387596701E-4
GOTERM_BP_ALL	GO:2000026~regulation of multicellular organismal development	28	22.76422764227642	7.632401184360709E-5	TNFAIP3, GATA3, TNF, DLL1, CYR61, DUSP10, HLX, CCL2, CER1, CCR1, JUN, SYT1, SMURF2, RIPK2, HLA-B, EIF2AK3, NR1D2, INHBA, SIRT1, PML, SMAD7, NFKBIA, IL1A, AR, AXL, IL1B, TNFSF9, TRIB1	122	1721	16792	2.239338546975167	0.25016729688888995	8.130447702323231E-4	6.681585104614078E-4
GOTERM_BP_ALL	GO:0051094~positive regulation of developmental process	21	17.073170731707318	9.672415774513862E-5	CCR1, JUN, SYT1, SMURF2, RIPK2, TNFAIP3, GATA3, INHBA, DLL1, SIRT1, TNF, CYR61, PML, TNFSF13B, IL1A, AR, HLX, AXL, IL1B, TNFSF9, TRIB1	122	1089	16792	2.6542022309533486	0.30570696623843974	9.957544782573156E-4	8.183089705965052E-4
GOTERM_BP_ALL	GO:0045637~regulation of myeloid cell differentiation	7	5.691056910569105	0.0026098159151851374	NFKBIA, CCR1, JUN, INHBA, TRIB1, DLL1, TNF	122	191	16792	5.044373873487254	0.9999476256627852	0.017605752801722992	0.01446837123641993
GOTERM_BP_ALL	GO:0045621~positive regulation of lymphocyte differentiation	5	4.0650406504065035	0.002783756521977219	HLX, AXL, RIPK2, TNFSF9, GATA3	122	81	16792	8.49625581866019	0.9999728727543763	0.018466611059923883	0.015175822772395682
GOTERM_BP_ALL	GO:0045639~positive regulation of myeloid cell differentiation	5	4.0650406504065035	0.002783756521977219	CCR1, JUN, INHBA, TRIB1, TNF	122	81	16792	8.49625581866019	0.9999728727543763	0.018466611059923883	0.015175822772395682
GOTERM_BP_ALL	GO:0045597~positive regulation of cell differentiation	15	12.195121951219512	0.00292634471045671	CCR1, JUN, SYT1, RIPK2, GATA3, INHBA, TNF, CYR61, NFKB1, FNDC5, AR, HLX, AXL, TNFSF9, TRIB1	122	841	16792	2.454922905986238	0.9999841818821272	0.01922516707862762	0.01579920253955635
GOTERM_BP_ALL	GO:0045619~regulation of lymphocyte differentiation	6	4.878048780487805	0.0034409933558833504	HLX, AXL, RIPK2, TNFSF9, GATA3, INHBA	122	140	16792	5.898829039812647	0.9999977437566433	0.021885029300952735	0.017985071812159248
GOTERM_BP_ALL	GO:0002763~positive regulation of myeloid leukocyte differentiation	4	3.2520325203252036	0.005282348016547288	CCR1, JUN, TRIB1, TNF	122	49	16792	11.235864837738374	0.9999999978926365	0.03146877467677697	0.025860973938831036
GOTERM_BP_ALL	GO:0002761~regulation of myeloid leukocyte differentiation	5	4.0650406504065035	0.0090383113579991	CCR1, JUN, INHBA, TRIB1, TNF	122	113	16792	6.090236471782968	0.9999999999999987	0.04897050593536581	0.04024386048626323
Annotation Cluster 17	Enrichment Score: 4.855740822353434
Category	Term	Count	%	PValue	Genes	List Total	Pop Hits	Pop Total	Fold Enrichment	Bonferroni	Benjamini	FDR
GOTERM_BP_ALL	GO:0001959~regulation of cytokine-mediated signaling pathway	11	8.94308943089431	8.269400801514163E-8	CHUK, IRAK2, AXL, RIPK2, CCL5, NLRC5, TNFAIP3, TRAF2, TRAF1, TNF, USP18	122	143	16792	10.587641866330392	3.1187316842662405E-4	1.7618028487293735E-6	1.447845936943073E-6
GOTERM_BP_ALL	GO:0060759~regulation of response to cytokine stimulus	11	8.94308943089431	1.2190292042961083E-7	CHUK, IRAK2, AXL, RIPK2, CCL5, NLRC5, TNFAIP3, TRAF2, TRAF1, TNF, USP18	122	149	16792	10.16129387171306	4.597121438452145E-4	2.5119995242626363E-6	2.064356013176852E-6
GOTERM_BP_ALL	GO:0001961~positive regulation of cytokine-mediated signaling pathway	4	3.2520325203252036	0.0018554606701225902	AXL, RIPK2, NLRC5, TRAF2	122	34	16792	16.192864030858242	0.9990929370335118	0.013078396611275304	0.01074779928356992
GOTERM_BP_ALL	GO:0060760~positive regulation of response to cytokine stimulus	4	3.2520325203252036	0.0020188163135120476	AXL, RIPK2, NLRC5, TRAF2	122	35	16792	15.730210772833725	0.9995107672026227	0.014046044867627179	0.011543010619139918
Annotation Cluster 18	Enrichment Score: 4.7745604023561175
Category	Term	Count	%	PValue	Genes	List Total	Pop Hits	Pop Total	Fold Enrichment	Bonferroni	Benjamini	FDR
GOTERM_BP_ALL	GO:0010035~response to inorganic substance	18	14.634146341463413	4.3782103754543445E-8	JUN, SYT1, DUSP1, EIF2AK3, TNFAIP3, TRAF2, SIRT1, TNF, FOXO1, FOSL1, IL1A, IL18RAP, AXL, KRT14, PPIF, MT1G, MT1H, CCR7	122	469	16792	5.282533468488937	1.6513246298166528E-4	1.012897627352045E-6	8.32397175063375E-7
GOTERM_BP_ALL	GO:0000302~response to reactive oxygen species	12	9.75609756097561	3.457334798228124E-7	FOSL1, JUN, IL18RAP, DUSP1, AXL, PPIF, TNFAIP3, TRAF2, CCR7, SIRT1, TNF, FOXO1	122	210	16792	7.865105386416861	0.0013032569335218458	6.4224677458710625E-6	5.2779707092162344E-6
GOTERM_BP_ALL	GO:0042542~response to hydrogen peroxide	9	7.317073170731707	3.3532289727276034E-6	FOSL1, JUN, IL18RAP, DUSP1, AXL, PPIF, TNFAIP3, SIRT1, FOXO1	122	125	16792	9.910032786885246	0.012568746058126967	4.939463459435856E-5	4.05924085409486E-5
GOTERM_BP_ALL	GO:0006979~response to oxidative stress	14	11.38211382113821	5.322261356400458E-6	JUN, CHUK, DUSP1, TNFAIP3, TRAF2, SIRT1, TNF, FOXO1, PML, FOSL1, IL18RAP, AXL, PPIF, CCR7	122	394	16792	4.890738120995257	0.019875449709900517	7.405995415124032E-5	6.086231713463107E-5
GOTERM_BP_ALL	GO:0034614~cellular response to reactive oxygen species	8	6.504065040650407	3.346748676088614E-5	IL18RAP, AXL, PPIF, TNFAIP3, TRAF2, SIRT1, TNF, FOXO1	122	125	16792	8.808918032786885	0.11859801331521902	3.847740627295781E-4	3.162065288780065E-4
GOTERM_BP_ALL	GO:0034599~cellular response to oxidative stress	9	7.317073170731707	2.465291269157355E-4	IL18RAP, AXL, PPIF, TNFAIP3, TRAF2, SIRT1, TNF, FOXO1, PML	122	228	16792	5.433132010353753	0.6054551710333127	0.0022898062502444303	0.001881758040177006
GOTERM_BP_ALL	GO:0070301~cellular response to hydrogen peroxide	6	4.878048780487805	2.4805178111643846E-4	IL18RAP, AXL, PPIF, TNFAIP3, SIRT1, FOXO1	122	78	16792	10.58764186633039	0.607715282449548	0.0022942713980070384	0.0018854274893725304
GOTERM_BP_ALL	GO:0010243~response to organonitrogen compound	13	10.569105691056912	0.011504973508146566	JUN, CHUK, DUSP1, RIPK2, TNFAIP3, SIRT1, TNF, FOXO1, NFKB1, NFKBIA, FOSL1, IL1B, CCL2	122	789	16792	2.267821895322986	1.0	0.06042514637774471	0.049657260308838734
Annotation Cluster 19	Enrichment Score: 4.356156477995132
Category	Term	Count	%	PValue	Genes	List Total	Pop Hits	Pop Total	Fold Enrichment	Bonferroni	Benjamini	FDR
GOTERM_BP_ALL	GO:0034612~response to tumor necrosis factor	13	10.569105691056912	4.3721735695247053E-7	CHUK, TNFSF15, RORA, TRAF2, GATA3, SIRT1, TNF, TNFSF13B, UBD, CCL5, CCL2, LTB, MAP4K3	122	263	16792	6.803465685968957	0.0016478250740309397	7.964959676655875E-6	6.54558738741887E-6
GOTERM_BP_ALL	GO:0071356~cellular response to tumor necrosis factor	11	8.94308943089431	1.0768595530098215E-5	CHUK, TNFSF15, CCL5, CCL2, TRAF2, RORA, GATA3, LTB, SIRT1, TNF, TNFSF13B	122	244	16792	6.205052405267401	0.039805452154935805	1.4248552190877323E-4	1.1709430718517321E-4
GOTERM_BP_ALL	GO:0033209~tumor necrosis factor-mediated signaling pathway	5	4.0650406504065035	0.018141538148081067	TNFSF15, TRAF2, LTB, TNF, TNFSF13B	122	139	16792	4.951055549003421	1.0	0.08931036600054007	0.07339507404817654
Annotation Cluster 20	Enrichment Score: 4.331961996834486
Category	Term	Count	%	PValue	Genes	List Total	Pop Hits	Pop Total	Fold Enrichment	Bonferroni	Benjamini	FDR
GOTERM_BP_ALL	GO:0002819~regulation of adaptive immune response	12	9.75609756097561	2.05276217242573E-9	DUSP10, HLX, RIPK2, IL1B, HLA-B, TNFAIP3, TRAF2, HLA-A, GATA3, SIRT1, TNF, TNFSF13B	122	128	16792	12.903688524590164	7.74298898309489E-6	6.673246682946059E-8	5.484060320989084E-8
GOTERM_BP_ALL	GO:0002821~positive regulation of adaptive immune response	10	8.130081300813007	5.225336197803795E-9	HLX, RIPK2, IL1B, HLA-B, TRAF2, HLA-A, GATA3, SIRT1, TNF, TNFSF13B	122	79	16792	17.422701805353807	1.9709773821041665E-5	1.5394330313998525E-7	1.265102881015153E-7
GOTERM_BP_ALL	GO:0002252~immune effector process	23	18.69918699186992	1.4244009808432696E-8	RIPK2, SH2D1A, HLA-B, NLRC5, IFIT5, TNFAIP3, RORA, TRAF2, HLA-A, GATA3, POU2F2, TICAM1, DLL1, TNF, CXCL5, PML, DUSP10, IFI16, HLX, IL1B, BCL3, CCL2, IL18R1	122	742	16792	4.266448676594052	5.372696223149287E-5	3.7826873934929367E-7	3.108604675798093E-7
GOTERM_BP_ALL	GO:0022409~positive regulation of cell-cell adhesion	14	11.38211382113821	2.773062483760993E-8	RIPK2, TRAF2, HLA-A, GATA3, TNF, TNFSF13B, SMAD7, HLX, IL1B, CCL5, TNFSF9, CCL2, MAP3K8, CCR7	122	248	16792	7.769962982548916	1.0459444780175353E-4	6.879749096225464E-7	5.653763577089024E-7
GOTERM_BP_ALL	GO:1903039~positive regulation of leukocyte cell-cell adhesion	13	10.569105691056912	5.720185255521855E-8	RIPK2, TRAF2, HLA-A, GATA3, TNF, TNFSF13B, HLX, IL1B, CCL5, TNFSF9, CCL2, MAP3K8, CCR7	122	218	16792	8.207850804632276	2.1574211845420965E-4	1.2541173603821462E-6	1.030631052724548E-6
GOTERM_BP_ALL	GO:0002824~positive regulation of adaptive immune response based on somatic recombination of immune receptors built from immunoglobulin superfamily domains	9	7.317073170731707	6.488827828895863E-8	HLX, RIPK2, IL1B, HLA-B, TRAF2, HLA-A, GATA3, TNF, TNFSF13B	122	75	16792	16.51672131147541	2.4472864277058637E-4	1.406285617400362E-6	1.1556826115947287E-6
GOTERM_BP_ALL	GO:0002460~adaptive immune response based on somatic recombination of immune receptors built from immunoglobulin superfamily domains	14	11.38211382113821	1.4693244177868278E-7	RIPK2, HLA-B, TNFAIP3, RORA, TRAF2, HLA-A, GATA3, POU2F2, TNF, TNFSF13B, HLX, IL1B, BCL3, IL18R1	122	286	16792	6.737590278573886	5.540756544308856E-4	2.995039124040069E-6	2.4613169571466918E-6
GOTERM_BP_ALL	GO:0002822~regulation of adaptive immune response based on somatic recombination of immune receptors built from immunoglobulin superfamily domains	10	8.130081300813007	1.6681559191035321E-7	HLX, RIPK2, IL1B, HLA-B, TNFAIP3, TRAF2, HLA-A, GATA3, TNF, TNFSF13B	122	117	16792	11.764046518144879	6.290305423966025E-4	3.3108505110207473E-6	2.7208501017378138E-6
GOTERM_BP_ALL	GO:0002250~adaptive immune response	16	13.008130081300814	3.5164806773571903E-7	RIPK2, SH2D1A, HLA-B, TNFAIP3, RORA, TRAF2, HLA-A, GATA3, POU2F2, SIRT1, TNF, TNFSF13B, HLX, IL1B, BCL3, IL18R1	122	420	16792	5.243403590944575	0.0013255374429917977	6.500317957997041E-6	5.341947852514673E-6
GOTERM_BP_ALL	GO:1903037~regulation of leukocyte cell-cell adhesion	14	11.38211382113821	4.132704701539935E-7	RIPK2, TRAF2, HLA-A, GATA3, TNF, TNFSF13B, HLX, IL1B, CCL5, PELI1, TNFSF9, CCL2, MAP3K8, CCR7	122	313	16792	6.15639239511863	0.0015576421498790793	7.565257004615094E-6	6.217112558287504E-6
GOTERM_BP_ALL	GO:0002699~positive regulation of immune effector process	10	8.130081300813007	2.8796818060833294E-6	HLX, RIPK2, IL1B, SH2D1A, HLA-B, CCL2, TRAF2, HLA-A, GATA3, TNF	122	164	16792	8.392642942822869	0.010803395005366645	4.32640641065348E-5	3.555431839463043E-5
GOTERM_BP_ALL	GO:0002697~regulation of immune effector process	13	10.569105691056912	4.004871781016706E-6	RIPK2, SH2D1A, HLA-B, TNFAIP3, TRAF2, HLA-A, GATA3, TNF, PML, DUSP10, HLX, IL1B, CCL2	122	325	16792	5.505573770491803	0.014992877239734526	5.7423465727049423E-5	4.7190485358824224E-5
GOTERM_BP_ALL	GO:0002708~positive regulation of lymphocyte mediated immunity	7	5.691056910569105	1.5348956575447016E-5	IL1B, SH2D1A, HLA-B, TRAF2, HLA-A, GATA3, TNF	122	74	16792	13.019937970757644	0.05625257653937865	1.9488523651855455E-4	1.6015628426703805E-4
GOTERM_BP_ALL	GO:0002705~positive regulation of leukocyte mediated immunity	7	5.691056910569105	4.409921286247127E-5	IL1B, SH2D1A, HLA-B, TRAF2, HLA-A, GATA3, TNF	122	89	16792	10.825566402652424	0.1532467074246382	4.969204386849086E-4	4.0836818867264163E-4
GOTERM_BP_ALL	GO:0002711~positive regulation of T cell mediated immunity	5	4.0650406504065035	8.929875708101841E-5	IL1B, HLA-B, TRAF2, HLA-A, GATA3	122	33	16792	20.854446100347737	0.2859840315196974	9.3281333227845E-4	7.665840670196013E-4
GOTERM_BP_ALL	GO:0002706~regulation of lymphocyte mediated immunity	7	5.691056910569105	1.9230382765418315E-4	IL1B, SH2D1A, HLA-B, TRAF2, HLA-A, GATA3, TNF	122	116	16792	8.305822498586773	0.5158883865609386	0.0018174880553481821	0.0014936079245621895
GOTERM_BP_ALL	GO:0002709~regulation of T cell mediated immunity	5	4.0650406504065035	5.316651449087736E-4	IL1B, HLA-B, TRAF2, HLA-A, GATA3	122	52	16792	13.234552332912987	0.865470830136982	0.00456699148394302	0.0037531441550621627
GOTERM_BP_ALL	GO:0002703~regulation of leukocyte mediated immunity	7	5.691056910569105	9.323454672532164E-4	IL1B, SH2D1A, HLA-B, TRAF2, HLA-A, GATA3, TNF	122	156	16792	6.176124422026062	0.9703545778511842	0.007386291506327477	0.006070039081969995
GOTERM_BP_ALL	GO:0002449~lymphocyte mediated immunity	9	7.317073170731707	0.0010732351942745575	IL1B, SH2D1A, BCL3, HLA-B, TRAF2, HLA-A, GATA3, POU2F2, TNF	122	285	16792	4.346505608283003	0.9825848901407163	0.008192651655079668	0.006732704184325614
GOTERM_BP_ALL	GO:0002443~leukocyte mediated immunity	10	8.130081300813007	0.0010999030998695195	IL1B, SH2D1A, BCL3, HLA-B, TRAF2, HLA-A, GATA3, POU2F2, TNF, CXCL5	122	356	16792	3.866273715233008	0.9842531955304417	0.008372766228778113	0.006880721968438974
GOTERM_BP_ALL	GO:0002440~production of molecular mediator of immune response	7	5.691056910569105	0.0013248795229638243	TRAF2, HLA-A, GATA3, POU2F2, SIRT1, TNF, TNFSF13B	122	167	16792	5.769313831353686	0.9932671651232458	0.009893308279399172	0.008130300280524538
GOTERM_BP_ALL	GO:0002367~cytokine production involved in immune response	5	4.0650406504065035	0.0019032429780746194	TRAF2, HLA-A, GATA3, SIRT1, TNF	122	73	16792	9.42735234673254	0.9992427922590708	0.013365231415864785	0.010983519532687608
GOTERM_BP_ALL	GO:0006959~humoral immune response	8	6.504065040650407	0.002134311747325978	SH2D1A, BCL3, CCL2, CCR7, HLA-A, GATA3, POU2F2, TNF	122	248	16792	4.439978847170809	0.9996838290233675	0.014795017645526216	0.012158514898829421
GOTERM_BP_ALL	GO:0002456~T cell mediated immunity	5	4.0650406504065035	0.0025418182197914124	IL1B, HLA-B, TRAF2, HLA-A, GATA3	122	79	16792	8.711350902676903	0.9999322674812113	0.01723956206265003	0.014167436444484868
GOTERM_BP_ALL	GO:0002726~positive regulation of T cell cytokine production	3	2.4390243902439024	0.005085406101440164	TRAF2, HLA-A, GATA3	122	15	16792	27.527868852459015	0.9999999955532499	0.03034345950716908	0.024936192260068147
GOTERM_BP_ALL	GO:0002698~negative regulation of immune effector process	5	4.0650406504065035	0.005910489156259476	DUSP10, HLX, HLA-B, HLA-A, TNF	122	100	16792	6.881967213114754	0.9999999998054848	0.03413239603101759	0.028049932458266643
GOTERM_BP_ALL	GO:0002718~regulation of cytokine production involved in immune response	4	3.2520325203252036	0.008848360252403747	TRAF2, HLA-A, GATA3, TNF	122	59	16792	9.33148096693526	0.9999999999999972	0.048288229394811186	0.039683167036467744
GOTERM_BP_ALL	GO:0002724~regulation of T cell cytokine production	3	2.4390243902439024	0.010826244223054653	TRAF2, HLA-A, GATA3	122	22	16792	18.769001490312966	1.0	0.05709897477641832	0.04692381936677815
GOTERM_BP_ALL	GO:0002369~T cell cytokine production	3	2.4390243902439024	0.014949273103631696	TRAF2, HLA-A, GATA3	122	26	16792	15.881462799495585	1.0	0.07577111407768161	0.06226854482278847
GOTERM_BP_ALL	GO:0002720~positive regulation of cytokine production involved in immune response	3	2.4390243902439024	0.023506583723330424	TRAF2, HLA-A, GATA3	122	33	16792	12.512667660208642	1.0	0.10984303249154774	0.09026877690037297
GOTERM_BP_ALL	GO:0002700~regulation of production of molecular mediator of immune response	4	3.2520325203252036	0.04219605505479458	TRAF2, HLA-A, GATA3, TNF	122	107	16792	5.145396047188602	1.0	0.1800014972982244	0.14792485816154796
GOTERM_BP_ALL	GO:0002702~positive regulation of production of molecular mediator of immune response	3	2.4390243902439024	0.09287811301973585	TRAF2, HLA-A, GATA3	122	71	16792	5.815746940660356	1.0	0.32369996691074293	0.26601596326077764
Annotation Cluster 21	Enrichment Score: 3.9222588102422717
Category	Term	Count	%	PValue	Genes	List Total	Pop Hits	Pop Total	Fold Enrichment	Bonferroni	Benjamini	FDR
GOTERM_BP_ALL	GO:0009888~tissue development	30	24.390243902439025	1.4718097887697914E-5	THRB, NEXN, GATA3, TNF, DLL1, FOXO1, CYR61, UGCG, HLX, RGS20, CER1, CCR1, DUSP4, DUSP5, JUN, DUSP2, SMURF2, DUSP1, EIF2AK3, NR1D2, INHBA, SIRT1, PML, SMAD7, AR, DHRS9, IL1B, KRT14, ID3, ATF3	122	1756	16792	2.351469435005041	0.054004128198661516	1.8814219367630113E-4	1.5461486560669775E-4
GOTERM_BP_ALL	GO:0009653~anatomical structure morphogenesis	36	29.268292682926827	1.552206775455157E-4	THRB, TNFAIP3, RORA, GATA3, TNF, DLL1, FOXO1, CYR61, TTBK2, TNFSF13B, HLX, CCL2, RGS20, CER1, DUSP4, NTNG2, DUSP5, JUN, DUSP2, SYT1, SMURF2, CHUK, USP9X, DUSP1, EIF2AK3, INHBA, SIRT1, PML, SMAD7, IL1A, AR, AXL, IL1B, BCL3, ID3, KCNQ4	122	2631	16792	1.8833205600314036	0.44319369181309587	0.001489407570035979	0.0012239920603398298
GOTERM_BP_ALL	GO:0009887~organ morphogenesis	18	14.634146341463413	7.488973734659314E-4	JUN, THRB, SMURF2, TNFAIP3, GATA3, INHBA, DLL1, TNF, CYR61, FOXO1, PML, SMAD7, AR, HLX, ID3, CCL2, KCNQ4, CER1	122	992	16792	2.49748810153358	0.9407446483046857	0.006206795594153906	0.005100731781034992
Annotation Cluster 22	Enrichment Score: 3.7817835473738226
Category	Term	Count	%	PValue	Genes	List Total	Pop Hits	Pop Total	Fold Enrichment	Bonferroni	Benjamini	FDR
GOTERM_BP_ALL	GO:0010573~vascular endothelial growth factor production	5	4.0650406504065035	6.081166126865302E-5	IL1A, ADAMTS3, IL1B, EIF2AK3, RORA	122	30	16792	22.93989071038251	0.20498044021392547	6.64697897519103E-4	5.462473573088571E-4
GOTERM_BP_ALL	GO:0010574~regulation of vascular endothelial growth factor production	5	4.0650406504065035	7.891231050251601E-5	IL1A, IL1B, EIF2AK3, CCL2, RORA	122	32	16792	21.506147540983605	0.2574529031704378	8.358941654634492E-4	6.869360962002729E-4
GOTERM_BP_ALL	GO:0010575~positive regulation of vascular endothelial growth factor production	4	3.2520325203252036	9.408442405769457E-4	IL1A, IL1B, EIF2AK3, RORA	122	27	16792	20.39101396478446	0.9712907235642737	0.0073915075650326295	0.0060743256282249055
Annotation Cluster 23	Enrichment Score: 3.731020823447969
Category	Term	Count	%	PValue	Genes	List Total	Pop Hits	Pop Total	Fold Enrichment	Bonferroni	Benjamini	FDR
GOTERM_BP_ALL	GO:0002252~immune effector process	23	18.69918699186992	1.4244009808432696E-8	RIPK2, SH2D1A, HLA-B, NLRC5, IFIT5, TNFAIP3, RORA, TRAF2, HLA-A, GATA3, POU2F2, TICAM1, DLL1, TNF, CXCL5, PML, DUSP10, IFI16, HLX, IL1B, BCL3, CCL2, IL18R1	122	742	16792	4.266448676594052	5.372696223149287E-5	3.7826873934929367E-7	3.108604675798093E-7
GOTERM_BP_ALL	GO:0002460~adaptive immune response based on somatic recombination of immune receptors built from immunoglobulin superfamily domains	14	11.38211382113821	1.4693244177868278E-7	RIPK2, HLA-B, TNFAIP3, RORA, TRAF2, HLA-A, GATA3, POU2F2, TNF, TNFSF13B, HLX, IL1B, BCL3, IL18R1	122	286	16792	6.737590278573886	5.540756544308856E-4	2.995039124040069E-6	2.4613169571466918E-6
GOTERM_BP_ALL	GO:0002250~adaptive immune response	16	13.008130081300814	3.5164806773571903E-7	RIPK2, SH2D1A, HLA-B, TNFAIP3, RORA, TRAF2, HLA-A, GATA3, POU2F2, SIRT1, TNF, TNFSF13B, HLX, IL1B, BCL3, IL18R1	122	420	16792	5.243403590944575	0.0013255374429917977	6.500317957997041E-6	5.341947852514673E-6
GOTERM_BP_ALL	GO:0070489~T cell aggregation	16	13.008130081300814	7.51581155726783E-7	RIPK2, RORA, TRAF2, HLA-A, GATA3, TNFSF13B, HLX, IL1B, CCL5, BCL3, PELI1, TNFSF9, CCL2, MAP3K8, CCR7, IL18R1	122	446	16792	4.937734323311035	0.0028309504658231566	1.3121354343730087E-5	1.0783101859246762E-5
GOTERM_BP_ALL	GO:0042110~T cell activation	16	13.008130081300814	7.51581155726783E-7	RIPK2, RORA, TRAF2, HLA-A, GATA3, TNFSF13B, HLX, IL1B, CCL5, BCL3, PELI1, TNFSF9, CCL2, MAP3K8, CCR7, IL18R1	122	446	16792	4.937734323311035	0.0028309504658231566	1.3121354343730087E-5	1.0783101859246762E-5
GOTERM_BP_ALL	GO:0071593~lymphocyte aggregation	16	13.008130081300814	7.730145311705144E-7	RIPK2, RORA, TRAF2, HLA-A, GATA3, TNFSF13B, HLX, IL1B, CCL5, BCL3, PELI1, TNFSF9, CCL2, MAP3K8, CCR7, IL18R1	122	447	16792	4.9266879378002715	0.0029115650875766175	1.3375927971008617E-5	1.0992309939579875E-5
GOTERM_BP_ALL	GO:0032609~interferon-gamma production	9	7.317073170731707	7.732570399575388E-7	AXL, RIPK2, IL1B, BCL3, HLA-A, GATA3, INHBA, TNF, IL18R1	122	103	16792	12.026738819035492	0.002912477167689387	1.3375927971008617E-5	1.0992309939579875E-5
GOTERM_BP_ALL	GO:0070486~leukocyte aggregation	16	13.008130081300814	9.391487962442206E-7	RIPK2, RORA, TRAF2, HLA-A, GATA3, TNFSF13B, HLX, IL1B, CCL5, BCL3, PELI1, TNFSF9, CCL2, MAP3K8, CCR7, IL18R1	122	454	16792	4.850725788979562	0.003536203775505231	1.5952838336202506E-5	1.311000954757135E-5
GOTERM_BP_ALL	GO:0030098~lymphocyte differentiation	12	9.75609756097561	1.4957304204216316E-5	HLX, AXL, RIPK2, BCL3, TNFSF9, CCR7, RORA, GATA3, INHBA, POU2F2, DLL1, IL18R1	122	310	16792	5.327974616604971	0.05485731493572843	1.9055403430439096E-4	1.5659691124617013E-4
GOTERM_BP_ALL	GO:0042093~T-helper cell differentiation	6	4.878048780487805	2.1530363208089285E-5	HLX, RIPK2, BCL3, RORA, GATA3, IL18R1	122	47	16792	17.57098011859086	0.07800308765801056	2.602275630054638E-4	2.1385447301880994E-4
GOTERM_BP_ALL	GO:0002294~CD4-positive, alpha-beta T cell differentiation involved in immune response	6	4.878048780487805	2.645921142793865E-5	HLX, RIPK2, BCL3, RORA, GATA3, IL18R1	122	49	16792	16.85379725660756	0.09498654310820842	3.1180526967111455E-4	2.5624092567244335E-4
GOTERM_BP_ALL	GO:0002287~alpha-beta T cell activation involved in immune response	6	4.878048780487805	2.923072146999254E-5	HLX, RIPK2, BCL3, RORA, GATA3, IL18R1	122	50	16792	16.516721311475408	0.10439865536593762	3.4021311933130207E-4	2.7958643776391015E-4
GOTERM_BP_ALL	GO:0002293~alpha-beta T cell differentiation involved in immune response	6	4.878048780487805	2.923072146999254E-5	HLX, RIPK2, BCL3, RORA, GATA3, IL18R1	122	50	16792	16.516721311475408	0.10439865536593762	3.4021311933130207E-4	2.7958643776391015E-4
GOTERM_BP_ALL	GO:0002292~T cell differentiation involved in immune response	6	4.878048780487805	5.0914058396058084E-5	HLX, RIPK2, BCL3, RORA, GATA3, IL18R1	122	56	16792	14.747072599531617	0.1747366383964163	5.68038207726435E-4	4.6681262416977515E-4
GOTERM_BP_ALL	GO:0043367~CD4-positive, alpha-beta T cell differentiation	6	4.878048780487805	6.559075623336715E-5	HLX, RIPK2, BCL3, RORA, GATA3, IL18R1	122	59	16792	13.99722145040289	0.21918454221946448	7.087184577536605E-4	5.824233626567472E-4
GOTERM_BP_ALL	GO:0035710~CD4-positive, alpha-beta T cell activation	6	4.878048780487805	1.0455557174151418E-4	HLX, RIPK2, BCL3, RORA, GATA3, IL18R1	122	65	16792	12.70517023959647	0.3259184865518443	0.0010598899490248655	8.710153678143882E-4
GOTERM_BP_ALL	GO:0046631~alpha-beta T cell activation	7	5.691056910569105	1.7487279231505375E-4	HLX, RIPK2, BCL3, RORA, HLA-A, GATA3, IL18R1	122	114	16792	8.451538682772505	0.48298213717301886	0.0016652659086365347	0.0013685120792534132
GOTERM_BP_ALL	GO:0046632~alpha-beta T cell differentiation	6	4.878048780487805	4.123699810384557E-4	HLX, RIPK2, BCL3, RORA, GATA3, IL18R1	122	87	16792	9.492368569813452	0.7889753587372185	0.0036762345118109135	0.003021121917820743
GOTERM_BP_ALL	GO:0002286~T cell activation involved in immune response	6	4.878048780487805	4.579707307909416E-4	HLX, RIPK2, BCL3, RORA, GATA3, IL18R1	122	89	16792	9.27905691655922	0.8223360228687248	0.004006978250145338	0.0032929264378680463
GOTERM_BP_ALL	GO:0030217~T cell differentiation	8	6.504065040650407	6.916922961564335E-4	HLX, RIPK2, BCL3, TNFSF9, CCR7, RORA, GATA3, IL18R1	122	204	16792	5.397621343619415	0.9264629627792121	0.00578352915478029	0.0047528922966491955
GOTERM_BP_ALL	GO:0002285~lymphocyte activation involved in immune response	7	5.691056910569105	7.33874781291835E-4	HLX, RIPK2, BCL3, RORA, GATA3, DLL1, IL18R1	122	149	16792	6.466277918362857	0.9372873388442149	0.006095686784694954	0.005009422791240962
GOTERM_BP_ALL	GO:0002366~leukocyte activation involved in immune response	8	6.504065040650407	8.671528597961778E-4	HLX, RIPK2, BCL3, RORA, GATA3, TICAM1, DLL1, IL18R1	122	212	16792	5.1939375193318895	0.9620816301967372	0.007017239129380658	0.0057667526019492595
GOTERM_BP_ALL	GO:0002263~cell activation involved in immune response	8	6.504065040650407	9.160796384380505E-4	HLX, RIPK2, BCL3, RORA, GATA3, TICAM1, DLL1, IL18R1	122	214	16792	5.145396047188602	0.9684769450678079	0.007318932874046374	0.006014683897287115
GOTERM_BP_ALL	GO:0045621~positive regulation of lymphocyte differentiation	5	4.0650406504065035	0.002783756521977219	HLX, AXL, RIPK2, TNFSF9, GATA3	122	81	16792	8.49625581866019	0.9999728727543763	0.018466611059923883	0.015175822772395682
GOTERM_BP_ALL	GO:0042088~T-helper 1 type immune response	4	3.2520325203252036	0.0031865580701962246	HLX, RIPK2, BCL3, IL18R1	122	41	16792	13.428228708516594	0.9999940901408118	0.020646925228023992	0.01696760044594175
GOTERM_BP_ALL	GO:0045619~regulation of lymphocyte differentiation	6	4.878048780487805	0.0034409933558833504	HLX, AXL, RIPK2, TNFSF9, GATA3, INHBA	122	140	16792	5.898829039812647	0.9999977437566433	0.021885029300952735	0.017985071812159248
GOTERM_BP_ALL	GO:0045063~T-helper 1 cell differentiation	3	2.4390243902439024	0.005784628693856616	HLX, RIPK2, IL18R1	122	16	16792	25.807377049180328	0.9999999996864221	0.033872414292753575	0.027836280003511883
GOTERM_BP_ALL	GO:0045064~T-helper 2 cell differentiation	3	2.4390243902439024	0.005784628693856616	HLX, BCL3, GATA3	122	16	16792	25.807377049180328	0.9999999996864221	0.033872414292753575	0.027836280003511883
GOTERM_BP_ALL	GO:0045582~positive regulation of T cell differentiation	4	3.2520325203252036	0.013540462965938152	HLX, RIPK2, TNFSF9, GATA3	122	69	16792	7.979092421002615	1.0	0.06937647533227279	0.05701344392859012
GOTERM_BP_ALL	GO:0046634~regulation of alpha-beta T cell activation	4	3.2520325203252036	0.015175833335621215	HLX, RIPK2, HLA-A, GATA3	122	72	16792	7.646630236794172	1.0	0.0767132272233614	0.0630427714572254
GOTERM_BP_ALL	GO:0042092~type 2 immune response	3	2.4390243902439024	0.022185010402146797	HLX, BCL3, GATA3	122	32	16792	12.903688524590164	1.0	0.10496822362170084	0.08626266905426966
GOTERM_BP_ALL	GO:0043370~regulation of CD4-positive, alpha-beta T cell differentiation	3	2.4390243902439024	0.027658975408967078	HLX, RIPK2, GATA3	122	36	16792	11.469945355191257	1.0	0.12673389582893663	0.10414965345369256
GOTERM_BP_ALL	GO:2000514~regulation of CD4-positive, alpha-beta T cell activation	3	2.4390243902439024	0.03361449201694146	HLX, RIPK2, GATA3	122	40	16792	10.322950819672132	1.0	0.14983481016062203	0.1231339370691508
GOTERM_BP_ALL	GO:0045580~regulation of T cell differentiation	4	3.2520325203252036	0.04827569820411668	HLX, RIPK2, TNFSF9, GATA3	122	113	16792	4.872189177426375	1.0	0.20005237134914727	0.16440262498303032
GOTERM_BP_ALL	GO:0046637~regulation of alpha-beta T cell differentiation	3	2.4390243902439024	0.05222339086139632	HLX, RIPK2, GATA3	122	51	16792	8.096432015429121	1.0	0.21130301173640076	0.17364837798226093
GOTERM_BP_ALL	GO:0046635~positive regulation of alpha-beta T cell activation	3	2.4390243902439024	0.055924948913316654	HLX, RIPK2, HLA-A	122	53	16792	7.790906278997834	1.0	0.2227140891346802	0.183025977785302
Annotation Cluster 24	Enrichment Score: 3.641796953172935
Category	Term	Count	%	PValue	Genes	List Total	Pop Hits	Pop Total	Fold Enrichment	Bonferroni	Benjamini	FDR
GOTERM_BP_ALL	GO:0071219~cellular response to molecule of bacterial origin	14	11.38211382113821	8.847359133712696E-11	RIPK2, TNFAIP3, NR1D1, TICAM1, TNF, NFKB1, TLR1, NFKBIA, IRAK2, AXL, IL1B, CCL5, CCL2, TRIB1	122	155	16792	12.431940772078265	3.3372221952543413E-7	3.834872562440296E-9	3.15149033969835E-9
GOTERM_BP_ALL	GO:0032640~tumor necrosis factor production	7	5.691056910569105	8.965776394430785E-5	TLR1, AXL, RIPK2, BCL3, TNFAIP3, CCL2, TICAM1	122	101	16792	9.539360493426392	0.2869503653264014	9.339763199833836E-4	7.675398079099726E-4
GOTERM_BP_ALL	GO:0032680~regulation of tumor necrosis factor production	7	5.691056910569105	1.1122203666306008E-4	TLR1, AXL, RIPK2, BCL3, TNFAIP3, CCL2, TICAM1	122	105	16792	9.175956284153004	0.3426593189531285	0.0011214393054983945	9.215965016546074E-4
GOTERM_BP_ALL	GO:1903555~regulation of tumor necrosis factor superfamily cytokine production	7	5.691056910569105	1.2994824643062133E-4	TLR1, AXL, RIPK2, BCL3, TNFAIP3, CCL2, TICAM1	122	108	16792	8.9210686095932	0.3874940585739628	0.001289461298816033	0.001059676628223518
GOTERM_BP_ALL	GO:0032635~interleukin-6 production	7	5.691056910569105	1.3671706489634046E-4	TLR1, IL1A, RIPK2, IL1B, TNFAIP3, TICAM1, TNF	122	109	16792	8.839223943450143	0.40293663027329274	0.0013426043013648433	0.0011033494377962476
GOTERM_BP_ALL	GO:0071706~tumor necrosis factor superfamily cytokine production	7	5.691056910569105	1.5109235651213364E-4	TLR1, AXL, RIPK2, BCL3, TNFAIP3, CCL2, TICAM1	122	111	16792	8.679958647171762	0.4344538787560095	0.0014647025100443598	0.0012036894931390801
GOTERM_BP_ALL	GO:0032760~positive regulation of tumor necrosis factor production	4	3.2520325203252036	0.008848360252403747	TLR1, RIPK2, CCL2, TICAM1	122	59	16792	9.33148096693526	0.9999999999999972	0.048288229394811186	0.039683167036467744
GOTERM_BP_ALL	GO:1903557~positive regulation of tumor necrosis factor superfamily cytokine production	4	3.2520325203252036	0.009694678605130585	TLR1, RIPK2, CCL2, TICAM1	122	61	16792	9.025530771298039	0.9999999999999999	0.05192987644878897	0.04267586505298251
GOTERM_BP_ALL	GO:0032720~negative regulation of tumor necrosis factor production	3	2.4390243902439024	0.04168830830906874	AXL, BCL3, TNFAIP3	122	45	16792	9.175956284153006	1.0	0.1781405593331084	0.14639554319101114
GOTERM_BP_ALL	GO:1903556~negative regulation of tumor necrosis factor superfamily cytokine production	3	2.4390243902439024	0.04510159868114757	AXL, BCL3, TNFAIP3	122	47	16792	8.78549005929543	1.0	0.189819339985053	0.1559931409741923
Annotation Cluster 25	Enrichment Score: 3.4890270108187846
Category	Term	Count	%	PValue	Genes	List Total	Pop Hits	Pop Total	Fold Enrichment	Bonferroni	Benjamini	FDR
GOTERM_BP_ALL	GO:0048646~anatomical structure formation involved in morphogenesis	24	19.51219512195122	6.846980364939834E-6	DUSP4, DUSP5, JUN, DUSP2, DUSP1, EIF2AK3, TNFAIP3, RORA, GATA3, INHBA, DLL1, SIRT1, TNF, CYR61, FOXO1, PML, TTBK2, TNFSF13B, IL1A, AR, IL1B, BCL3, CCL2, RGS20	122	1151	16792	2.869977638831522	0.025496236785705007	9.321286265771882E-5	7.660213772905612E-5
GOTERM_BP_ALL	GO:0001568~blood vessel development	15	12.195121951219512	6.91113315473131E-5	JUN, EIF2AK3, TNFAIP3, RORA, AHR, DLL1, SIRT1, CYR61, FOXO1, PML, SMAD7, FOSL1, IL1A, IL1B, CCL2	122	576	16792	3.584357923497268	0.22948561234608755	7.425037927775433E-4	6.101880810972175E-4
GOTERM_BP_ALL	GO:0001944~vasculature development	15	12.195121951219512	1.267287171880269E-4	JUN, EIF2AK3, TNFAIP3, RORA, AHR, DLL1, SIRT1, CYR61, FOXO1, PML, SMAD7, FOSL1, IL1A, IL1B, CCL2	122	610	16792	3.3845740392367643	0.38000943157025224	0.0012609340171927427	0.0010362329671918084
GOTERM_BP_ALL	GO:0072358~cardiovascular system development	19	15.447154471544716	1.4322577506908966E-4	JUN, EIF2AK3, NEXN, TNFAIP3, RORA, GATA3, AHR, DLL1, SIRT1, CYR61, FOXO1, PML, SMAD7, FOSL1, IL1A, IL1B, ID3, CCL2, CER1	122	945	16792	2.767351895220748	0.41741857386037007	0.0013956185989290365	0.0011469164778788344
GOTERM_BP_ALL	GO:0072359~circulatory system development	19	15.447154471544716	1.4322577506908966E-4	JUN, EIF2AK3, NEXN, TNFAIP3, RORA, GATA3, AHR, DLL1, SIRT1, CYR61, FOXO1, PML, SMAD7, FOSL1, IL1A, IL1B, ID3, CCL2, CER1	122	945	16792	2.767351895220748	0.41741857386037007	0.0013956185989290365	0.0011469164778788344
GOTERM_BP_ALL	GO:0001525~angiogenesis	11	8.94308943089431	8.116318745503043E-4	IL1A, JUN, IL1B, EIF2AK3, TNFAIP3, CCL2, RORA, DLL1, SIRT1, CYR61, PML	122	413	16792	3.665938951295995	0.9532395958329511	0.006639183945616481	0.005456067633907577
GOTERM_BP_ALL	GO:0048514~blood vessel morphogenesis	12	9.75609756097561	8.440470824512509E-4	IL1A, JUN, IL1B, EIF2AK3, TNFAIP3, CCL2, RORA, DLL1, SIRT1, CYR61, PML, SMAD7	122	491	16792	3.363894360789289	0.9586254767133958	0.006844949565427241	0.005625165394658981
GOTERM_BP_ALL	GO:0045765~regulation of angiogenesis	7	5.691056910569105	0.005438720488865218	IL1A, IL1B, TNFAIP3, CCL2, DLL1, SIRT1, PML	122	222	16792	4.339979323585881	0.9999999988353486	0.03219688377317227	0.026459332488215557
GOTERM_BP_ALL	GO:1901342~regulation of vasculature development	7	5.691056910569105	0.00866101222381287	IL1A, IL1B, TNFAIP3, CCL2, DLL1, SIRT1, PML	122	245	16792	3.932552693208431	0.9999999999999943	0.047435899946993654	0.038982724459223905
Annotation Cluster 26	Enrichment Score: 3.4448660333981045
Category	Term	Count	%	PValue	Genes	List Total	Pop Hits	Pop Total	Fold Enrichment	Bonferroni	Benjamini	FDR
GOTERM_BP_ALL	GO:0031348~negative regulation of defense response	10	8.130081300813007	1.710529616561922E-6	DUSP10, IFI16, HLA-B, NLRC5, TNFAIP3, RORA, HLA-A, GATA3, NMI, NFKB1	122	154	16792	8.937619757291888	0.0064313529798019076	2.744854120874471E-5	2.2557154390320835E-5
GOTERM_BP_ALL	GO:0050727~regulation of inflammatory response	11	8.94308943089431	9.176309831286507E-5	DUSP10, CCL5, IL1B, TNFAIP3, CCL2, CCR7, NR1D2, RORA, GATA3, TNF, NFKB1	122	314	16792	4.821760467787407	0.2925910064809033	9.532745006551356E-4	7.833990128693356E-4
GOTERM_BP_ALL	GO:0050728~negative regulation of inflammatory response	5	4.0650406504065035	0.008238120406888507	DUSP10, TNFAIP3, RORA, GATA3, NFKB1	122	110	16792	6.256333830104322	0.9999999999999719	0.04535175482390739	0.03726997830795253
GOTERM_BP_ALL	GO:0032102~negative regulation of response to external stimulus	7	5.691056910569105	0.012850175656283111	DUSP10, TNFAIP3, CCL2, RORA, GATA3, TRIB1, NFKB1	122	267	16792	3.608522134217474	1.0	0.06647189629608177	0.054626466884528616
Annotation Cluster 27	Enrichment Score: 3.4057943825050763
Category	Term	Count	%	PValue	Genes	List Total	Pop Hits	Pop Total	Fold Enrichment	Bonferroni	Benjamini	FDR
GOTERM_BP_ALL	GO:0045824~negative regulation of innate immune response	7	5.691056910569105	2.825347992446896E-7	DUSP10, IFI16, HLA-B, NLRC5, TNFAIP3, HLA-A, NMI	122	38	16792	25.354616048317517	0.0010651537338361994	5.353963457043841E-6	4.399876094770317E-6
GOTERM_BP_ALL	GO:0032479~regulation of type I interferon production	9	7.317073170731707	1.465288239969296E-6	IFI16, RIPK2, NLRC5, REL, TNFAIP3, NMI, TICAM1, TRIM21, NFKB1	122	112	16792	11.060304449648712	0.005511825133800441	2.4024356317061803E-5	1.97431663289776E-5
GOTERM_BP_ALL	GO:0032606~type I interferon production	8	6.504065040650407	1.2943703546849466E-5	IFI16, RIPK2, NLRC5, REL, TNFAIP3, NMI, TICAM1, NFKB1	122	108	16792	10.19550698239223	0.04765123906691793	1.6831277956954945E-4	1.3831909410926376E-4
GOTERM_BP_ALL	GO:0032480~negative regulation of type I interferon production	4	3.2520325203252036	0.002968862877388341	NLRC5, REL, TNFAIP3, NMI	122	40	16792	13.76393442622951	0.9999865321774128	0.019470577235880755	0.016000880099176468
GOTERM_BP_ALL	GO:0032608~interferon-beta production	4	3.2520325203252036	0.0036507332341263053	RIPK2, REL, NMI, TICAM1	122	43	16792	12.803659931376286	0.9999989800566134	0.022992446727520346	0.018895145162711628
GOTERM_BP_ALL	GO:0032648~regulation of interferon-beta production	4	3.2520325203252036	0.004154131595225007	RIPK2, REL, NMI, TICAM1	122	45	16792	12.234608378870675	0.999999848400117	0.02576518132498931	0.021173772719740618
GOTERM_BP_ALL	GO:0031398~positive regulation of protein ubiquitination	5	4.0650406504065035	0.04270112412328815	RIPK2, PELI1, NMI, TICAM1, SMAD7	122	182	16792	3.781300666546568	1.0	0.18113154001003332	0.14885352492471315
GOTERM_BP_ALL	GO:1903322~positive regulation of protein modification by small protein conjugation or removal	5	4.0650406504065035	0.0550429339070971	RIPK2, PELI1, NMI, TICAM1, SMAD7	122	198	16792	3.4757410167246228	1.0	0.221051015722751	0.1816592674953077
Annotation Cluster 28	Enrichment Score: 3.1177891402586586
Category	Term	Count	%	PValue	Genes	List Total	Pop Hits	Pop Total	Fold Enrichment	Bonferroni	Benjamini	FDR
GOTERM_BP_ALL	GO:0071363~cellular response to growth factor stimulus	15	12.195121951219512	1.267287171880269E-4	JUN, SMURF2, USP9X, GATA3, DLL1, SIRT1, CYR61, PML, SMAD7, ADAMTS3, IL1B, CCL5, CCL2, MT1G, CER1	122	610	16792	3.3845740392367643	0.38000943157025224	0.0012609340171927427	0.0010362329671918084
GOTERM_BP_ALL	GO:0070848~response to growth factor	15	12.195121951219512	1.892201942271992E-4	JUN, SMURF2, USP9X, GATA3, DLL1, SIRT1, CYR61, PML, SMAD7, ADAMTS3, IL1B, CCL5, CCL2, MT1G, CER1	122	634	16792	3.2564513626725966	0.5102234968841247	0.0017928375689215282	0.001473350205804247
GOTERM_BP_ALL	GO:0007167~enzyme linked receptor protein signaling pathway	18	14.634146341463413	4.8240220288397903E-4	PTPRR, JUN, SMURF2, USP9X, EIF2AK3, GATA3, INHBA, SIRT1, CYR61, FOXO1, PML, SMAD7, AR, ADAMTS3, AXL, IL1B, CCL2, CER1	122	954	16792	2.5969687596659448	0.8379839938271483	0.004201244127195115	0.0034525737338047366
GOTERM_BP_ALL	GO:0007178~transmembrane receptor protein serine/threonine kinase signaling pathway	10	8.130081300813007	5.403364087016914E-4	JUN, SMURF2, USP9X, CCL2, INHBA, SIRT1, CYR61, CER1, PML, SMAD7	122	322	16792	4.274513796965685	0.8698021125934767	0.004630928630031996	0.003805687569469413
GOTERM_BP_ALL	GO:0090101~negative regulation of transmembrane receptor protein serine/threonine kinase signaling pathway	4	3.2520325203252036	0.04122287351049426	SMURF2, SIRT1, CER1, SMAD7	122	106	16792	5.1939375193318895	1.0	0.17745600000921674	0.14583297375459098
Annotation Cluster 29	Enrichment Score: 2.854283491208031
Category	Term	Count	%	PValue	Genes	List Total	Pop Hits	Pop Total	Fold Enrichment	Bonferroni	Benjamini	FDR
KEGG_PATHWAY	hsa04668:TNF signaling pathway	14	11.38211382113821	1.6724240210630722E-10	JUN, CHUK, TNFAIP3, TRAF2, TRAF1, TNF, NFKB1, NFKBIA, IL1B, CCL5, BCL3, CCL2, MAP3K8, IL18R1	80	107	6879	11.250700934579438	2.2076002137438877E-8	2.2243239480138862E-8	1.6556997808524414E-8
KEGG_PATHWAY	hsa05168:Herpes simplex infection	16	13.008130081300814	1.6225233607757273E-9	JUN, CHUK, HLA-B, EIF2AK3, HLA-C, TRAF2, HLA-A, TRAF1, TICAM1, TNF, NFKB1, PML, NFKBIA, IL1B, CCL5, CCL2	80	183	6879	7.518032786885247	2.141730578442136E-7	1.0789780349158586E-7	8.03149063583985E-8
GOTERM_BP_ALL	GO:0051092~positive regulation of NF-kappaB transcription factor activity	11	8.94308943089431	4.150033151966813E-8	NFKBIA, AR, CHUK, IRAK2, RIPK2, IL1B, TRAF2, TRAF1, TICAM1, TNF, NFKB1	122	133	16792	11.38370516455072	1.5652700205404102E-4	9.691298820762992E-7	7.964289325257096E-7
KEGG_PATHWAY	hsa04064:NF-kappa B signaling pathway	11	8.94308943089431	4.3717456652390944E-8	NFKBIA, CHUK, IL1B, TNFAIP3, TRAF2, TRAF1, LTB, TICAM1, TNF, NFKB1, TNFSF13B	80	87	6879	10.87198275862069	5.770687754091952E-6	1.4536054336919989E-6	1.0820070521466758E-6
GOTERM_BP_ALL	GO:0051091~positive regulation of sequence-specific DNA binding transcription factor activity	13	10.569105691056912	1.1848319428647418E-7	CHUK, RIPK2, TRAF2, TRAF1, TICAM1, TNF, NFKB1, NFKBIA, FOSL1, AR, IRAK2, IL1B, TRIM21	122	233	16792	7.679448392316893	4.468187819517411E-4	2.4549457453532646E-6	2.0174693356801293E-6
KEGG_PATHWAY	hsa04621:NOD-like receptor signaling pathway	9	7.317073170731707	1.9211792922396907E-7	NFKBIA, CHUK, RIPK2, CCL5, IL1B, TNFAIP3, CCL2, TNF, NFKB1	80	56	6879	13.819419642857142	2.5359247543432772E-5	5.1103369173575775E-6	3.8039349986345876E-6
KEGG_PATHWAY	hsa04620:Toll-like receptor signaling pathway	10	8.130081300813007	2.9204199744951863E-6	TLR1, NFKBIA, JUN, CHUK, CCL5, IL1B, MAP3K8, TICAM1, TNF, NFKB1	80	106	6879	8.112028301886792	3.8542170550581734E-4	5.548797951540854E-5	4.130308249643192E-5
GOTERM_BP_ALL	GO:0002758~innate immune response-activating signal transduction	11	8.94308943089431	1.0389696352072369E-5	TLR1, NFKBIA, MAP3K1, CHUK, IRAK2, RIPK2, PELI1, TNFAIP3, NR1D1, TICAM1, NFKB1	122	243	16792	6.230587600350806	0.038432139044550895	1.3844362170906328E-4	1.1377268196138612E-4
KEGG_PATHWAY	hsa05142:Chagas disease (American trypanosomiasis)	9	7.317073170731707	2.2365818882143226E-5	NFKBIA, JUN, CHUK, CCL5, IL1B, CCL2, TICAM1, TNF, NFKB1	80	104	6879	7.441225961538462	0.0029479672938174106	2.974653911325049E-4	2.2142160693321795E-4
KEGG_PATHWAY	hsa05164:Influenza A	11	8.94308943089431	2.6374541955726324E-5	NFKBIA, IL1A, JUN, CCL5, IL1B, EIF2AK3, CCL2, TICAM1, TNF, NFKB1, PML	80	174	6879	5.435991379310345	0.003475432106098686	3.188921891010547E-4	2.3737087760153692E-4
KEGG_PATHWAY	hsa05169:Epstein-Barr virus infection	9	7.317073170731707	7.08113089009733E-5	NFKBIA, JUN, CHUK, HLA-B, HLA-C, TNFAIP3, TRAF2, HLA-A, NFKB1	80	122	6879	6.343340163934426	0.009303872368603194	7.24454160294573E-4	5.392553523997197E-4
KEGG_PATHWAY	hsa04380:Osteoclast differentiation	9	7.317073170731707	1.1707251485849627E-4	NFKBIA, FOSL1, IL1A, JUN, CHUK, IL1B, TRAF2, TNF, NFKB1	80	131	6879	5.907538167938931	0.015335669026138143	0.001038042965078667	7.726785980660753E-4
GOTERM_BP_ALL	GO:0002764~immune response-regulating signaling pathway	14	11.38211382113821	1.185577092696492E-4	JUN, MAP3K1, CHUK, RIPK2, TNFAIP3, GATA3, NR1D1, TICAM1, NFKB1, TLR1, NFKBIA, IRAK2, PELI1, CCR7	122	531	16792	3.628909264919268	0.36060073440725793	0.0011890455363187424	9.771551623049012E-4
GOTERM_BP_ALL	GO:0010803~regulation of tumor necrosis factor-mediated signaling pathway	5	4.0650406504065035	4.934944500740981E-4	CHUK, TNFAIP3, TRAF2, TRAF1, TNF	122	51	16792	13.494053359048536	0.8446260562431128	0.004268274245939046	0.003507658946742271
GOTERM_BP_ALL	GO:0032655~regulation of interleukin-12 production	5	4.0650406504065035	4.934944500740981E-4	RIPK2, HLA-B, CCR7, LTB, NFKB1	122	51	16792	13.494053359048536	0.8446260562431128	0.004268274245939046	0.003507658946742271
KEGG_PATHWAY	hsa05166:HTLV-I infection	11	8.94308943089431	6.012707742093499E-4	NFKBIA, FOSL1, JUN, MAP3K1, CHUK, HLA-B, HLA-C, HLA-A, TNF, ATF3, NFKB1	80	254	6879	3.723868110236221	0.07632187030864457	0.004704059586461385	0.003501518038042685
GOTERM_BP_ALL	GO:1901698~response to nitrogen compound	17	13.821138211382115	6.914063877693001E-4	JUN, CHUK, DUSP1, RIPK2, TNFAIP3, TRAF2, TICAM1, SIRT1, TNF, FOXO1, NFKB1, NFKBIA, FOSL1, IL1B, PELI1, CCL2, CCR7	122	895	16792	2.6143786060994594	0.9263835593035856	0.00578352915478029	0.0047528922966491955
KEGG_PATHWAY	hsa05162:Measles	8	6.504065040650407	7.854389061797883E-4	NFKBIA, IL1A, CHUK, IL1B, SH2D1A, EIF2AK3, TNFAIP3, NFKB1	80	133	6879	5.1721804511278195	0.09852112816449021	0.005803520806772881	0.004319913983988836
GOTERM_BP_ALL	GO:0038061~NIK/NF-kappaB signaling	6	4.878048780487805	0.0010584196406288773	CHUK, TNFSF15, REL, TRAF2, TNF, NFKB1	122	107	16792	7.718094070782902	0.9815828534758296	0.008095944147690663	0.006653230154784768
KEGG_PATHWAY	hsa04622:RIG-I-like receptor signaling pathway	6	4.878048780487805	0.0011879654752802624	NFKBIA, MAP3K1, CHUK, TRAF2, TNF, NFKB1	80	70	6879	7.370357142857143	0.14521444969318908	0.008021884499935414	0.005971177184162452
KEGG_PATHWAY	hsa05140:Leishmaniasis	6	4.878048780487805	0.0012666133420950656	NFKBIA, IL1A, JUN, IL1B, TNF, NFKB1	80	71	6879	7.266549295774647	0.1540533095966391	0.008021884499935414	0.005971177184162452
KEGG_PATHWAY	hsa05203:Viral carcinogenesis	9	7.317073170731707	0.0023046816333867548	NFKBIA, JUN, HLA-B, REL, HLA-C, TRAF2, TRAF1, HLA-A, NFKB1	80	205	6879	3.7750609756097564	0.26255891444626644	0.013932848056383564	0.010371067350240397
GOTERM_BP_ALL	GO:0009612~response to mechanical stimulus	7	5.691056910569105	0.0033586415902136426	NFKBIA, FOSL1, JUN, MAP3K1, IL1B, CCL2, NFKB1	122	201	16792	4.793409999184406	0.9999969185762398	0.021539859586217087	0.01770141205454435
GOTERM_BP_ALL	GO:0010883~regulation of lipid storage	4	3.2520325203252036	0.0034138049544581426	NFKBIA, SIRT1, TNF, NFKB1	122	42	16792	13.108508977361437	0.9999974992053197	0.021819421158070604	0.0179311551760437
KEGG_PATHWAY	hsa05160:Hepatitis C	7	5.691056910569105	0.004087405541783922	NFKBIA, CHUK, EIF2AK3, TRAF2, TICAM1, TNF, NFKB1	80	133	6879	4.525657894736842	0.4176264506496491	0.02363586682857659	0.0175936151581134
KEGG_PATHWAY	hsa04210:Apoptosis	5	4.0650406504065035	0.005428525043562224	NFKBIA, CHUK, TRAF2, TNF, NFKB1	80	62	6879	6.934475806451613	0.5125255107612052	0.030083076283073995	0.022392665804694175
KEGG_PATHWAY	hsa04660:T cell receptor signaling pathway	6	4.878048780487805	0.005658754014253032	NFKBIA, JUN, CHUK, MAP3K8, TNF, NFKB1	80	100	6879	5.159249999999999	0.5271972306425592	0.030104571355826133	0.02240866589644201
KEGG_PATHWAY	hsa04623:Cytosolic DNA-sensing pathway	5	4.0650406504065035	0.006077251923318438	NFKBIA, CHUK, CCL5, IL1B, NFKB1	80	64	6879	6.7177734375	0.5527532182957359	0.03062938900630104	0.022799319636269195
KEGG_PATHWAY	hsa05161:Hepatitis B	7	5.691056910569105	0.006217996264437054	NFKBIA, JUN, MAP3K1, CHUK, TICAM1, TNF, NFKB1	80	145	6879	4.151120689655172	0.5610360220304147	0.03062938900630104	0.022799319636269195
GOTERM_BP_ALL	GO:0032615~interleukin-12 production	4	3.2520325203252036	0.006238098204674687	RIPK2, CCR7, LTB, NFKB1	122	52	16792	10.58764186633039	0.9999999999438954	0.03585955538083574	0.029469308439461668
KEGG_PATHWAY	hsa05120:Epithelial cell signaling in Helicobacter pylori infection	5	4.0650406504065035	0.007144109489463298	NFKBIA, JUN, CHUK, CCL5, NFKB1	80	67	6879	6.416977611940299	0.6118669595263101	0.033934520074950666	0.025259529980602373
GOTERM_BP_ALL	GO:0050852~T cell receptor signaling pathway	6	4.878048780487805	0.00721698875188553	NFKBIA, CHUK, RIPK2, CCR7, GATA3, NFKB1	122	167	16792	4.945126141160302	0.9999999999986368	0.0404989056300005	0.03328191687811497
GOTERM_BP_ALL	GO:0035994~response to muscle stretch	3	2.4390243902439024	0.008127761634558146	NFKBIA, JUN, NFKB1	122	19	16792	21.732528041415012	0.9999999999999573	0.04487524029856335	0.03687837965665548
KEGG_PATHWAY	hsa04920:Adipocytokine signaling pathway	5	4.0650406504065035	0.008328143143480918	NFKBIA, CHUK, TRAF2, TNF, NFKB1	80	70	6879	6.141964285714286	0.668430585489169	0.036706961831058656	0.02732322722763013
GOTERM_BP_ALL	GO:0019915~lipid storage	4	3.2520325203252036	0.009265844313389053	NFKBIA, IL1B, TNF, NFKB1	122	60	16792	9.175956284153006	0.9999999999999994	0.049987838205708325	0.04107990204176348
GOTERM_BP_ALL	GO:0010243~response to organonitrogen compound	13	10.569105691056912	0.011504973508146566	JUN, CHUK, DUSP1, RIPK2, TNFAIP3, SIRT1, TNF, FOXO1, NFKB1, NFKBIA, FOSL1, IL1B, CCL2	122	789	16792	2.267821895322986	1.0	0.06042514637774471	0.049657260308838734
KEGG_PATHWAY	hsa04722:Neurotrophin signaling pathway	6	4.878048780487805	0.01199991749900526	NFKBIA, JUN, MAP3K1, IRAK2, RIPK2, NFKB1	80	120	6879	4.299375	0.7968010438857238	0.04987465710524061	0.03712474476254752
KEGG_PATHWAY	hsa05222:Small cell lung cancer	5	4.0650406504065035	0.016168677249326392	NFKBIA, CHUK, TRAF2, TRAF1, NFKB1	80	85	6879	5.058088235294117	0.8837146029661448	0.05973427983778917	0.04446386243564758
KEGG_PATHWAY	hsa05215:Prostate cancer	5	4.0650406504065035	0.01814888115168768	NFKBIA, AR, CHUK, FOXO1, NFKB1	80	88	6879	4.885653409090909	0.9108698998997872	0.06523787008579625	0.04856051983829947
GOTERM_BP_ALL	GO:0032735~positive regulation of interleukin-12 production	3	2.4390243902439024	0.022185010402146797	RIPK2, CCR7, LTB	122	32	16792	12.903688524590164	1.0	0.10496822362170084	0.08626266905426966
KEGG_PATHWAY	hsa05134:Legionellosis	4	3.2520325203252036	0.023774813390434777	NFKBIA, IL1B, TNF, NFKB1	80	54	6879	6.369444444444445	0.9582553243826207	0.08321184686652172	0.06193964541192218
GOTERM_BP_ALL	GO:0050851~antigen receptor-mediated signaling pathway	6	4.878048780487805	0.024694572220374546	NFKBIA, CHUK, RIPK2, CCR7, GATA3, NFKB1	122	228	16792	3.6220880069025023	1.0	0.11482519339461457	0.09436310642532765
GOTERM_BP_ALL	GO:0002768~immune response-regulating cell surface receptor signaling pathway	8	6.504065040650407	0.025473081989852063	NFKBIA, JUN, MAP3K1, CHUK, RIPK2, CCR7, GATA3, NFKB1	122	399	16792	2.7596861004971447	1.0	0.11800858990630483	0.09697921509404367
KEGG_PATHWAY	hsa05200:Pathways in cancer	10	8.130081300813007	0.03527529372825247	NFKBIA, AR, JUN, GNGT2, CHUK, TRAF2, TRAF1, FOXO1, NFKB1, PML	80	393	6879	2.187977099236641	0.9912652816514826	0.12029779656045073	0.08954497638710242
KEGG_PATHWAY	hsa05131:Shigellosis	4	3.2520325203252036	0.036827109254696504	NFKBIA, CHUK, RIPK2, NFKB1	80	64	6879	5.374218750000001	0.9929374575749994	0.12083121067177796	0.08994202899628584
KEGG_PATHWAY	hsa05145:Toxoplasmosis	5	4.0650406504065035	0.037248719079269896	NFKBIA, CHUK, PPIF, TNF, NFKB1	80	110	6879	3.9085227272727274	0.9933340527105714	0.12083121067177796	0.08994202899628584
GOTERM_BP_ALL	GO:0038095~Fc-epsilon receptor signaling pathway	5	4.0650406504065035	0.04058176311816257	NFKBIA, JUN, MAP3K1, CHUK, NFKB1	122	179	16792	3.8446744207344996	1.0	0.17529648192278469	0.14405828625794478
KEGG_PATHWAY	hsa04662:B cell receptor signaling pathway	4	3.2520325203252036	0.04447999007413929	NFKBIA, JUN, CHUK, NFKB1	80	69	6879	4.984782608695653	0.9975359371497156	0.14085330190144107	0.10484569088904261
GOTERM_BP_ALL	GO:0038093~Fc receptor signaling pathway	5	4.0650406504065035	0.09883912822032234	NFKBIA, JUN, MAP3K1, CHUK, NFKB1	122	243	16792	2.83208527288673	1.0	0.3388385022898505	0.2784567803225263
GOTERM_BP_ALL	GO:0010876~lipid localization	6	4.878048780487805	0.1013077787793533	NFKBIA, IL1B, INHBA, SIRT1, TNF, NFKB1	122	342	16792	2.414725337935001	1.0	0.34635687559106193	0.28463536395033173
GOTERM_BP_ALL	GO:0002429~immune response-activating cell surface receptor signaling pathway	6	4.878048780487805	0.12604597752885127	NFKBIA, CHUK, RIPK2, CCR7, GATA3, NFKB1	122	367	16792	2.2502345111001922	1.0	0.4032271816733523	0.3313712638572577
KEGG_PATHWAY	hsa04931:Insulin resistance	4	3.2520325203252036	0.1270161843423788	NFKBIA, TNF, FOXO1, NFKB1	80	108	6879	3.1847222222222227	0.9999999836763457	0.3499704933069802	0.26050435216083484
GOTERM_BP_ALL	GO:0002223~stimulatory C-type lectin receptor signaling pathway	3	2.4390243902439024	0.1751062375764134	NFKBIA, CHUK, NFKB1	122	105	16792	3.9325526932084305	1.0	0.5025309146884741	0.4129788662475686
GOTERM_BP_ALL	GO:0002220~innate immune response activating cell surface receptor signaling pathway	3	2.4390243902439024	0.1802615817060985	NFKBIA, CHUK, NFKB1	122	107	16792	3.859047035391451	1.0	0.5118723076910372	0.4206556036951801
KEGG_PATHWAY	hsa05220:Chronic myeloid leukemia	3	2.4390243902439024	0.20016999743960323	NFKBIA, CHUK, NFKB1	80	72	6879	3.5828124999999997	0.9999999999998431	0.4930112899901338	0.3669783286392726
KEGG_PATHWAY	hsa04071:Sphingolipid signaling pathway	3	2.4390243902439024	0.4024690247957581	TRAF2, TNF, NFKB1	80	120	6879	2.1496875	1.0	0.8496568301243782	0.6324513246790484
KEGG_PATHWAY	hsa04024:cAMP signaling pathway	3	2.4390243902439024	0.6691292549573773	NFKBIA, JUN, NFKB1	80	198	6879	1.3028409090909092	1.0	1.0	0.75
Annotation Cluster 30	Enrichment Score: 2.7568498447084844
Category	Term	Count	%	PValue	Genes	List Total	Pop Hits	Pop Total	Fold Enrichment	Bonferroni	Benjamini	FDR
GOTERM_BP_ALL	GO:0071496~cellular response to external stimulus	12	9.75609756097561	2.5223988446398477E-6	FOSL1, BRIP1, JUN, MAP3K1, IFI16, AXL, IL1B, EIF2AK3, SIRT1, ATF3, FOXO1, NFKB1	122	257	16792	6.426739809912611	0.009469380792867188	3.83547017868422E-5	3.151981459491487E-5
GOTERM_BP_ALL	GO:0031668~cellular response to extracellular stimulus	9	7.317073170731707	6.510921071613805E-5	FOSL1, BRIP1, JUN, IFI16, AXL, EIF2AK3, SIRT1, ATF3, FOXO1	122	188	16792	6.5891175444715735	0.21776489537185295	7.075701256788375E-4	5.814796657328871E-4
GOTERM_BP_ALL	GO:0031669~cellular response to nutrient levels	7	5.691056910569105	0.0010290655766613227	BRIP1, JUN, IFI16, EIF2AK3, SIRT1, ATF3, FOXO1	122	159	16792	6.059593772553872	0.9794240828006721	0.007935800183210323	0.006521624176019303
GOTERM_BP_ALL	GO:0009267~cellular response to starvation	6	4.878048780487805	0.0014599419502961811	JUN, IFI16, EIF2AK3, SIRT1, ATF3, FOXO1	122	115	16792	7.181183178902352	0.9959576328535226	0.010731853985510525	0.008819415407344768
GOTERM_BP_ALL	GO:0009991~response to extracellular stimulus	10	8.130081300813007	0.004245291689430768	FOSL1, BRIP1, JUN, IFI16, AXL, EIF2AK3, CCL2, SIRT1, ATF3, FOXO1	122	435	16792	3.1641228566044846	0.999999892666733	0.026158488498110172	0.021496991741088153
GOTERM_BP_ALL	GO:0042594~response to starvation	6	4.878048780487805	0.005014105194587571	JUN, IFI16, EIF2AK3, SIRT1, ATF3, FOXO1	122	153	16792	5.397621343619415	0.9999999941730976	0.030204777458130563	0.024822223639020584
GOTERM_BP_ALL	GO:0031667~response to nutrient levels	8	6.504065040650407	0.02701723836963557	BRIP1, JUN, IFI16, EIF2AK3, CCL2, SIRT1, ATF3, FOXO1	122	404	16792	2.7255315695503977	1.0	0.12455012945219528	0.10235503876222571
GOTERM_BP_ALL	GO:0006260~DNA replication	3	2.4390243902439024	0.6211900389661623	BRIP1, JUN, SIRT1	122	290	16792	1.4238552854720181	1.0	1.0	0.8220159151193634
Annotation Cluster 31	Enrichment Score: 2.666810690601131
Category	Term	Count	%	PValue	Genes	List Total	Pop Hits	Pop Total	Fold Enrichment	Bonferroni	Benjamini	FDR
GOTERM_BP_ALL	GO:0034350~regulation of glial cell apoptotic process	3	2.4390243902439024	0.0014015904968796215	CCL2, TRAF2, DLL1	122	8	16792	51.614754098360656	0.9949607992137747	0.010343244156033372	0.008500056653287567
GOTERM_BP_ALL	GO:0034351~negative regulation of glial cell apoptotic process	3	2.4390243902439024	0.0014015904968796215	CCL2, TRAF2, DLL1	122	8	16792	51.614754098360656	0.9949607992137747	0.010343244156033372	0.008500056653287567
GOTERM_BP_ALL	GO:0034349~glial cell apoptotic process	3	2.4390243902439024	0.005085406101440164	CCL2, TRAF2, DLL1	122	15	16792	27.527868852459015	0.9999999955532499	0.03034345950716908	0.024936192260068147
Annotation Cluster 32	Enrichment Score: 2.6526797397583315
Category	Term	Count	%	PValue	Genes	List Total	Pop Hits	Pop Total	Fold Enrichment	Bonferroni	Benjamini	FDR
GOTERM_BP_ALL	GO:0042035~regulation of cytokine biosynthetic process	11	8.94308943089431	2.1274445001650106E-9	TLR1, IL1A, IL1B, BCL3, GATA3, LTB, NMI, INHBA, TICAM1, TNF, NFKB1	122	98	16792	15.449314151890265	8.024688667673807E-6	6.856917273608766E-8	5.6350004324883483E-8
GOTERM_BP_ALL	GO:0042107~cytokine metabolic process	11	8.94308943089431	4.200885822646818E-9	TLR1, IL1A, TNFSF15, IL1B, BCL3, LTB, NMI, INHBA, TICAM1, TNF, NFKB1	122	105	16792	14.41935987509758	1.584561595935341E-5	1.267323234976092E-7	1.0414836131505991E-7
GOTERM_BP_ALL	GO:0043123~positive regulation of I-kappaB kinase/NF-kappaB signaling	13	10.569105691056912	7.656780263864497E-9	CHUK, RIPK2, PELI2, TRAF2, TICAM1, TNF, IL1A, IL1B, UBD, PELI1, REL, CCR7, IL18R1	122	182	16792	9.831381733021077	2.8880957999244394E-5	2.170956268799475E-7	1.784087371256848E-7
GOTERM_BP_ALL	GO:0051403~stress-activated MAPK cascade	14	11.38211382113821	2.0743426344227357E-8	CHUK, RIPK2, TRAF2, TNF, FOXO1, NFKB1, IL1A, DUSP10, IRAK2, IL1B, MAP3K8, CCR7, TRIB1, MAP4K3	122	242	16792	7.962606692860046	7.824114385479586E-5	5.249896694233648E-7	4.314354244346347E-7
GOTERM_BP_ALL	GO:0031098~stress-activated protein kinase signaling cascade	14	11.38211382113821	3.677587468693782E-8	CHUK, RIPK2, TRAF2, TNF, FOXO1, NFKB1, IL1A, DUSP10, IRAK2, IL1B, MAP3K8, CCR7, TRIB1, MAP4K3	122	254	16792	7.58642054989028	1.3870898085910355E-4	8.667613965277658E-7	7.123027228426269E-7
GOTERM_BP_ALL	GO:0042089~cytokine biosynthetic process	10	8.130081300813007	5.51477140020372E-8	TLR1, IL1A, IL1B, BCL3, LTB, NMI, INHBA, TICAM1, TNF, NFKB1	122	103	16792	13.363043132261657	2.0799554868489167E-4	1.2161522193080836E-6	9.994313783176215E-7
GOTERM_BP_ALL	GO:0097190~apoptotic signaling pathway	18	14.634146341463413	9.482938731676916E-7	PPP1R15A, JUN, EIF2AK3, TNFAIP3, TRAF2, INHBA, TRAF1, TICAM1, SIRT1, TNF, PML, IL1A, AR, IFI16, IL1B, BCL3, PPIF, ATF3	122	583	16792	4.249585243089728	0.0035705764630646897	1.603594706598818E-5	1.3178308129805723E-5
GOTERM_BP_ALL	GO:2001236~regulation of extrinsic apoptotic signaling pathway	10	8.130081300813007	2.4727249918553167E-6	IL1A, AR, IL1B, TNFAIP3, TRAF2, TRAF1, INHBA, TNF, ATF3, PML	122	161	16792	8.54902759393137	0.009283767443596491	3.775160301330526E-5	3.102418927028189E-5
GOTERM_BP_ALL	GO:0042108~positive regulation of cytokine biosynthetic process	7	5.691056910569105	4.9648598401851924E-6	TLR1, IL1A, IL1B, BCL3, LTB, TICAM1, TNF	122	61	16792	15.794678849771566	0.018553227795761962	6.986002409454613E-5	5.741082330124594E-5
GOTERM_BP_ALL	GO:0007254~JNK cascade	10	8.130081300813007	7.054068776377857E-6	IL1A, DUSP10, IRAK2, RIPK2, IL1B, TRAF2, CCR7, TRIB1, TNF, MAP4K3	122	183	16792	7.521275642748365	0.026257166262122156	9.568666674719748E-5	7.863510481293158E-5
GOTERM_BP_ALL	GO:0032675~regulation of interleukin-6 production	8	6.504065040650407	1.1447873055548077E-5	TLR1, IL1A, RIPK2, IL1B, HLA-B, TNFAIP3, TICAM1, TNF	122	106	16792	10.387875038663779	0.04226257415339285	1.5041787209920488E-4	1.2361309616426303E-4
GOTERM_BP_ALL	GO:2001233~regulation of apoptotic signaling pathway	13	10.569105691056912	1.932601504198208E-5	EIF2AK3, TNFAIP3, TRAF2, INHBA, TRAF1, SIRT1, TNF, PML, IL1A, AR, IL1B, PPIF, ATF3	122	380	16792	4.708714408973252	0.07030474855920243	2.3816471478207328E-4	1.9572326998399495E-4
GOTERM_BP_ALL	GO:0032663~regulation of interleukin-2 production	6	4.878048780487805	3.544611179438033E-5	IL1A, RIPK2, IL1B, TNFAIP3, TRAF2, GATA3	122	52	16792	15.881462799495585	0.12515198369737535	4.0382866337343876E-4	3.3186556027427384E-4
GOTERM_BP_ALL	GO:0032623~interleukin-2 production	6	4.878048780487805	6.559075623336715E-5	IL1A, RIPK2, IL1B, TNFAIP3, TRAF2, GATA3	122	59	16792	13.99722145040289	0.21918454221946448	7.087184577536605E-4	5.824233626567472E-4
GOTERM_BP_ALL	GO:0032755~positive regulation of interleukin-6 production	6	4.878048780487805	1.1247902142334612E-4	TLR1, IL1A, RIPK2, IL1B, TICAM1, TNF	122	66	16792	12.512667660208642	0.34576896892668985	0.0011310890394331686	9.295266330425323E-4
GOTERM_BP_ALL	GO:0001659~temperature homeostasis	5	4.0650406504065035	1.2642091183909593E-4	IL1A, IL1B, NR1D1, TNF, FOXO1	122	36	16792	19.116575591985427	0.3792890873482305	0.0012609340171927427	0.0010362329671918084
GOTERM_BP_ALL	GO:0032635~interleukin-6 production	7	5.691056910569105	1.3671706489634046E-4	TLR1, IL1A, RIPK2, IL1B, TNFAIP3, TICAM1, TNF	122	109	16792	8.839223943450143	0.40293663027329274	0.0013426043013648433	0.0011033494377962476
KEGG_PATHWAY	hsa05133:Pertussis	7	5.691056910569105	2.031042548235839E-4	IL1A, JUN, IL1B, TICAM1, TNF, NFKB1, CXCL5	80	75	6879	8.025500000000001	0.026456221133282942	0.0016883041182210413	0.0012567075767209255
GOTERM_BP_ALL	GO:0097191~extrinsic apoptotic signaling pathway	9	7.317073170731707	2.2536568628154095E-4	IL1A, AR, IL1B, TNFAIP3, TRAF2, INHBA, TNF, ATF3, PML	122	225	16792	5.505573770491804	0.5726599327968918	0.002098404945599237	0.0017244648439172726
GOTERM_BP_ALL	GO:0010803~regulation of tumor necrosis factor-mediated signaling pathway	5	4.0650406504065035	4.934944500740981E-4	CHUK, TNFAIP3, TRAF2, TRAF1, TNF	122	51	16792	13.494053359048536	0.8446260562431128	0.004268274245939046	0.003507658946742271
GOTERM_BP_ALL	GO:0032722~positive regulation of chemokine production	5	4.0650406504065035	5.316651449087736E-4	IL1A, RIPK2, IL1B, TICAM1, TNF	122	52	16792	13.234552332912987	0.865470830136982	0.00456699148394302	0.0037531441550621627
GOTERM_BP_ALL	GO:0032872~regulation of stress-activated MAPK cascade	8	6.504065040650407	6.15236822465768E-4	IL1A, DUSP10, RIPK2, IL1B, TRAF2, CCR7, TNF, FOXO1	122	200	16792	5.505573770491804	0.9018626714121458	0.005201923895781191	0.004274930297805864
GOTERM_BP_ALL	GO:0070302~regulation of stress-activated protein kinase signaling cascade	8	6.504065040650407	6.336877161972257E-4	IL1A, DUSP10, RIPK2, IL1B, TRAF2, CCR7, TNF, FOXO1	122	201	16792	5.47818285621075	0.908464438138505	0.00534594267959673	0.004393284636454592
GOTERM_BP_ALL	GO:0050707~regulation of cytokine secretion	7	5.691056910569105	7.600173331517828E-4	TLR1, IL1A, IL1B, CCR7, GATA3, TNF, PML	122	150	16792	6.423169398907104	0.9431804791993387	0.0062440639723646465	0.0051313588571620375
GOTERM_BP_ALL	GO:2001234~negative regulation of apoptotic signaling pathway	8	6.504065040650407	8.203144072023643E-4	IL1A, AR, IL1B, PPIF, TNFAIP3, TRAF2, SIRT1, TNF	122	210	16792	5.243403590944575	0.9547474274041817	0.006695683180866052	0.005502498588571703
GOTERM_BP_ALL	GO:2001237~negative regulation of extrinsic apoptotic signaling pathway	6	4.878048780487805	9.723934857173152E-4	IL1A, AR, IL1B, TNFAIP3, TRAF2, TNF	122	105	16792	7.865105386416861	0.9745146802992438	0.007576231063305776	0.006226131017020578
GOTERM_BP_ALL	GO:0080135~regulation of cellular response to stress	13	10.569105691056912	9.95208807164665E-4	PPP1R15A, USP25, RIPK2, EIF2AK3, TRAF2, SIRT1, TNF, FOXO1, PML, IL1A, DUSP10, IL1B, CCR7	122	581	16792	3.0797099404644337	0.9766181881872928	0.007738004972820519	0.006359076481243911
GOTERM_BP_ALL	GO:0042036~negative regulation of cytokine biosynthetic process	4	3.2520325203252036	0.0011630672445191077	BCL3, NMI, INHBA, NFKB1	122	29	16792	18.98473713962691	0.9875948412711034	0.00877185315816311	0.00720869078152943
GOTERM_BP_ALL	GO:0046328~regulation of JNK cascade	7	5.691056910569105	0.0011698157037761628	IL1A, DUSP10, RIPK2, IL1B, TRAF2, CCR7, TNF	122	163	16792	5.910892084883838	0.9879069912345413	0.008805139758363093	0.007236045640723211
KEGG_PATHWAY	hsa05140:Leishmaniasis	6	4.878048780487805	0.0012666133420950656	NFKBIA, IL1A, JUN, IL1B, TNF, NFKB1	80	71	6879	7.266549295774647	0.1540533095966391	0.008021884499935414	0.005971177184162452
GOTERM_BP_ALL	GO:0071902~positive regulation of protein serine/threonine kinase activity	9	7.317073170731707	0.0014872153633840488	DUSP5, IRAK2, TNFSF15, RIPK2, IL1B, TRAF2, SIRT1, TNF, MAP4K3	122	300	16792	4.129180327868853	0.9963533705049037	0.010868777394033427	0.008931938781254199
GOTERM_BP_ALL	GO:0032743~positive regulation of interleukin-2 production	4	3.2520325203252036	0.0015541398076552731	IL1A, RIPK2, IL1B, TRAF2	122	32	16792	17.204918032786885	0.9971680094240969	0.011292218140015482	0.009279921510450272
GOTERM_BP_ALL	GO:0046330~positive regulation of JNK cascade	6	4.878048780487805	0.001698224700099709	IL1A, RIPK2, IL1B, TRAF2, CCR7, TNF	122	119	16792	6.939798870367819	0.9983568643756954	0.012221384244419852	0.010043508293146944
GOTERM_BP_ALL	GO:0032642~regulation of chemokine production	5	4.0650406504065035	0.0017178646377591408	IL1A, RIPK2, IL1B, TICAM1, TNF	122	71	16792	9.69291156776726	0.9984743847276918	0.012339176283789943	0.010140309547458242
GOTERM_BP_ALL	GO:0001660~fever generation	3	2.4390243902439024	0.0017935583275464305	IL1A, IL1B, TNF	122	9	16792	45.87978142076503	0.998853883786032	0.012737304054948379	0.01046749012630205
GOTERM_BP_ALL	GO:1903530~regulation of secretion by cell	13	10.569105691056912	0.0019735580325630506	UNC13B, SYT1, TRAF2, GATA3, NR1D1, INHBA, TNF, PML, TLR1, IL1A, IL1B, CCL5, CCR7	122	630	16792	2.840176945094978	0.9994194974816336	0.013782013594065303	0.011326030264653507
GOTERM_BP_ALL	GO:0032602~chemokine production	5	4.0650406504065035	0.002206620423795764	IL1A, RIPK2, IL1B, TICAM1, TNF	122	76	16792	9.055220017256255	0.9997594467386104	0.015240230069842172	0.012524389548247385
GOTERM_BP_ALL	GO:0045080~positive regulation of chemokine biosynthetic process	3	2.4390243902439024	0.0027144315672872643	IL1B, TICAM1, TNF	122	11	16792	37.53800298062593	0.9999647398589183	0.018117029097770396	0.014888537038979173
GOTERM_BP_ALL	GO:0032103~positive regulation of response to external stimulus	8	6.504065040650407	0.0032201410682773054	CCR1, RIPK2, CCL5, IL1B, CCL2, CCR7, TNF, CXCL5	122	267	16792	4.124025296248542	0.999994795415625	0.02082873407971478	0.017117010584204752
GOTERM_BP_ALL	GO:0032874~positive regulation of stress-activated MAPK cascade	6	4.878048780487805	0.003336980067163674	IL1A, RIPK2, IL1B, TRAF2, CCR7, TNF	122	139	16792	5.941266658804104	0.9999966553118042	0.021437396649530177	0.017617208225111116
GOTERM_BP_ALL	GO:0070304~positive regulation of stress-activated protein kinase signaling cascade	6	4.878048780487805	0.0034409933558833504	IL1A, RIPK2, IL1B, TRAF2, CCR7, TNF	122	140	16792	5.898829039812647	0.9999977437566433	0.021885029300952735	0.017985071812159248
GOTERM_BP_ALL	GO:0009895~negative regulation of catabolic process	6	4.878048780487805	0.0037670281436559196	USP25, IL1B, TNF, PML, AZIN1, BANP	122	143	16792	5.775077381634759	0.9999993433146452	0.02363637791967799	0.019424326484508644
GOTERM_BP_ALL	GO:0051046~regulation of secretion	13	10.569105691056912	0.003809289924071613	UNC13B, SYT1, TRAF2, GATA3, NR1D1, INHBA, TNF, PML, TLR1, IL1A, IL1B, CCL5, CCR7	122	683	16792	2.619782540863596	0.9999994404195068	0.023861847680521683	0.019609617067604532
GOTERM_BP_ALL	GO:0045073~regulation of chemokine biosynthetic process	3	2.4390243902439024	0.0044281363045748055	IL1B, TICAM1, TNF	122	14	16792	29.494145199063233	0.9999999463090352	0.027064022697814574	0.022241157873383016
GOTERM_BP_ALL	GO:0042033~chemokine biosynthetic process	3	2.4390243902439024	0.005085406101440164	IL1B, TICAM1, TNF	122	15	16792	27.527868852459015	0.9999999955532499	0.03034345950716908	0.024936192260068147
GOTERM_BP_ALL	GO:0050755~chemokine metabolic process	3	2.4390243902439024	0.005784628693856616	IL1B, TICAM1, TNF	122	16	16792	25.807377049180328	0.9999999996864221	0.033872414292753575	0.027836280003511883
GOTERM_BP_ALL	GO:2001239~regulation of extrinsic apoptotic signaling pathway in absence of ligand	4	3.2520325203252036	0.005908880912743158	IL1A, IL1B, INHBA, TNF	122	51	16792	10.79524268723883	0.9999999998042942	0.03413239603101759	0.028049932458266643
GOTERM_BP_ALL	GO:0071731~response to nitric oxide	3	2.4390243902439024	0.006525175552883373	TRAF2, CCR7, FOXO1	122	17	16792	24.289296046287365	0.9999999999811332	0.03711378131210136	0.030500028715513685
GOTERM_BP_ALL	GO:0031649~heat generation	3	2.4390243902439024	0.006525175552883373	IL1A, IL1B, TNF	122	17	16792	24.289296046287365	0.9999999999811332	0.03711378131210136	0.030500028715513685
GOTERM_BP_ALL	GO:0050663~cytokine secretion	6	4.878048780487805	0.0068672090933165585	IL1A, IL1B, CCR7, GATA3, TNF, PML	122	165	16792	5.005067064083457	0.9999999999948522	0.038766834567210695	0.03185850446135931
GOTERM_BP_ALL	GO:2001238~positive regulation of extrinsic apoptotic signaling pathway	4	3.2520325203252036	0.006928884891375969	TRAF2, INHBA, ATF3, PML	122	54	16792	10.19550698239223	0.9999999999959274	0.0390565394998188	0.032096583375746085
KEGG_PATHWAY	hsa04932:Non-alcoholic fatty liver disease (NAFLD)	7	5.691056910569105	0.007544552180282251	IL1A, JUN, IL1B, EIF2AK3, TRAF2, TNF, NFKB1	80	151	6879	3.986175496688741	0.6319942177476738	0.03460087724060481	0.0257555402016532
GOTERM_BP_ALL	GO:2001235~positive regulation of apoptotic signaling pathway	6	4.878048780487805	0.009154178891206878	PPIF, TRAF2, INHBA, SIRT1, ATF3, PML	122	177	16792	4.66574048346763	0.9999999999999991	0.049456172777566094	0.04064298049262194
GOTERM_BP_ALL	GO:0050729~positive regulation of inflammatory response	5	4.0650406504065035	0.010181871595908666	CCL5, IL1B, CCL2, CCR7, TNF	122	117	16792	5.882023259072439	1.0	0.0543850393600164	0.044693512855128834
GOTERM_BP_ALL	GO:0006809~nitric oxide biosynthetic process	4	3.2520325203252036	0.012011078978445118	IL1B, RORA, TICAM1, TNF	122	66	16792	8.341778440139096	1.0	0.06282077507311587	0.051625983015535955
GOTERM_BP_ALL	GO:0045834~positive regulation of lipid metabolic process	5	4.0650406504065035	0.013087558589283805	IL1B, CCR7, NR1D1, TNF, CYR61	122	126	16792	5.461878740567265	1.0	0.06751461482926023	0.05548337081831807
GOTERM_BP_ALL	GO:0046209~nitric oxide metabolic process	4	3.2520325203252036	0.014073764828724003	IL1B, RORA, TICAM1, TNF	122	70	16792	7.865105386416863	1.0	0.07191350564921167	0.05909837019541421
KEGG_PATHWAY	hsa05152:Tuberculosis	7	5.691056910569105	0.01572129239764376	TLR1, IL1A, IRAK2, RIPK2, IL1B, TNF, NFKB1	80	177	6879	3.400635593220339	0.8765224725418264	0.05973427983778917	0.04446386243564758
GOTERM_BP_ALL	GO:0002675~positive regulation of acute inflammatory response	3	2.4390243902439024	0.016069947412480787	IL1B, CCR7, TNF	122	27	16792	15.293260473588344	1.0	0.08069210611513321	0.06631260590050327
GOTERM_BP_ALL	GO:2001057~reactive nitrogen species metabolic process	4	3.2520325203252036	0.01632537941929213	IL1B, RORA, TICAM1, TNF	122	74	16792	7.439964554718654	1.0	0.08164854879330322	0.06709860851510122
GOTERM_BP_ALL	GO:0097192~extrinsic apoptotic signaling pathway in absence of ligand	4	3.2520325203252036	0.016918018597591386	IL1A, IL1B, INHBA, TNF	122	75	16792	7.340765027322405	1.0	0.08383422881933919	0.06889479583960013
GOTERM_BP_ALL	GO:0038034~signal transduction in absence of ligand	4	3.2520325203252036	0.016918018597591386	IL1A, IL1B, INHBA, TNF	122	75	16792	7.340765027322405	1.0	0.08383422881933919	0.06889479583960013
GOTERM_BP_ALL	GO:0002526~acute inflammatory response	5	4.0650406504065035	0.017715507699985193	IL1A, IL1B, CCR7, GATA3, TNF	122	138	16792	4.986932763126633	1.0	0.08732703207404466	0.07176517432974394
GOTERM_BP_ALL	GO:0008625~extrinsic apoptotic signaling pathway via death domain receptors	4	3.2520325203252036	0.019408131594034657	TNFAIP3, TRAF2, TNF, ATF3	122	79	16792	6.969080722141523	1.0	0.09480319202215633	0.07790906711128678
GOTERM_BP_ALL	GO:0043406~positive regulation of MAP kinase activity	6	4.878048780487805	0.020463783667248894	DUSP5, IRAK2, RIPK2, IL1B, TRAF2, TNF	122	217	16792	3.8056961547178365	1.0	0.09906152530063617	0.08140855659153315
GOTERM_BP_ALL	GO:0000187~activation of MAPK activity	5	4.0650406504065035	0.021302583621129627	DUSP5, IRAK2, RIPK2, IL1B, TNF	122	146	16792	4.71367617336627	1.0	0.10246434035112222	0.08420498296158255
GOTERM_BP_ALL	GO:1903409~reactive oxygen species biosynthetic process	4	3.2520325203252036	0.023503244261036754	IL1B, RORA, TICAM1, TNF	122	85	16792	6.477145612343298	1.0	0.10984303249154774	0.09026877690037297
GOTERM_BP_ALL	GO:2001240~negative regulation of extrinsic apoptotic signaling pathway in absence of ligand	3	2.4390243902439024	0.029103961136510603	IL1A, IL1B, TNF	122	37	16792	11.15994683207798	1.0	0.1322301655973271	0.10866647658077874
GOTERM_BP_ALL	GO:1901099~negative regulation of signal transduction in absence of ligand	3	2.4390243902439024	0.029103961136510603	IL1A, IL1B, TNF	122	37	16792	11.15994683207798	1.0	0.1322301655973271	0.10866647658077874
GOTERM_BP_ALL	GO:0010638~positive regulation of organelle organization	10	8.130081300813007	0.029477619065714885	IL1A, UGCG, SYT1, IL1B, PPIF, CCR7, GATA3, SIRT1, TNF, PML	122	600	16792	2.293989071038251	1.0	0.1336058912221284	0.10979704505366639
GOTERM_BP_ALL	GO:1903532~positive regulation of secretion by cell	7	5.691056910569105	0.03108643001407663	UNC13B, IL1A, SYT1, IL1B, GATA3, INHBA, TNF	122	327	16792	2.9464079811500477	1.0	0.13972220212524789	0.11482341670276934
GOTERM_BP_ALL	GO:0050715~positive regulation of cytokine secretion	4	3.2520325203252036	0.032988668943572594	IL1A, IL1B, GATA3, TNF	122	97	16792	5.675849247929694	1.0	0.1473936855286875	0.12112782589589037
GOTERM_BP_ALL	GO:0045429~positive regulation of nitric oxide biosynthetic process	3	2.4390243902439024	0.03837818384389426	IL1B, TICAM1, TNF	122	43	16792	9.602744948532214	1.0	0.16709672847051676	0.13731974583137935
GOTERM_BP_ALL	GO:1904407~positive regulation of nitric oxide metabolic process	3	2.4390243902439024	0.03837818384389426	IL1B, TICAM1, TNF	122	43	16792	9.602744948532214	1.0	0.16709672847051676	0.13731974583137935
GOTERM_BP_ALL	GO:0051047~positive regulation of secretion	7	5.691056910569105	0.04355980010569796	UNC13B, IL1A, SYT1, IL1B, GATA3, INHBA, TNF	122	355	16792	2.7140152389748327	1.0	0.18456629909953595	0.15167620283995278
GOTERM_BP_ALL	GO:0051051~negative regulation of transport	8	6.504065040650407	0.0442917999481096	NFKBIA, IL1B, PPIF, PRTN3, INHBA, TNF, NFKB1, PML	122	450	16792	2.446921675774135	1.0	0.1874572139217972	0.1540519506612701
GOTERM_BP_ALL	GO:0006953~acute-phase response	3	2.4390243902439024	0.04684580552895373	IL1A, IL1B, TNF	122	48	16792	8.602459016393443	1.0	0.19519948359081163	0.16041453186102497
GOTERM_BP_ALL	GO:1903428~positive regulation of reactive oxygen species biosynthetic process	3	2.4390243902439024	0.05040713556758721	IL1B, TICAM1, TNF	122	50	16792	8.258360655737704	1.0	0.20483330627733987	0.16833158741805254
GOTERM_BP_ALL	GO:0045428~regulation of nitric oxide biosynthetic process	3	2.4390243902439024	0.059715782322171757	IL1B, TICAM1, TNF	122	55	16792	7.507600596125187	1.0	0.23506076736629405	0.1931724524179648
GOTERM_BP_ALL	GO:0032846~positive regulation of homeostatic process	5	4.0650406504065035	0.06726193875166953	IL1B, NR1D1, INHBA, TNF, PML	122	212	16792	3.246210949582431	1.0	0.25935048162836993	0.2131336893572841
GOTERM_BP_ALL	GO:0050714~positive regulation of protein secretion	5	4.0650406504065035	0.06911387262744495	UNC13B, IL1A, IL1B, GATA3, TNF	122	214	16792	3.215872529492876	1.0	0.26421228433434574	0.2171291087648203
GOTERM_BP_ALL	GO:0072593~reactive oxygen species metabolic process	5	4.0650406504065035	0.07678267000823663	IL1B, RORA, TICAM1, TNF, CYR61	122	222	16792	3.099985231132772	1.0	0.2844277491169552	0.2337421359091604
GOTERM_BP_ALL	GO:0048871~multicellular organismal homeostasis	6	4.878048780487805	0.07930665834088219	IL1A, IL1B, TNFAIP3, NR1D1, TNF, FOXO1	122	317	16792	2.6051610901380773	1.0	0.2923415528870642	0.2402456834783909
GOTERM_BP_ALL	GO:1903426~regulation of reactive oxygen species biosynthetic process	3	2.4390243902439024	0.08848506002147576	IL1B, TICAM1, TNF	122	69	16792	5.984319315751961	1.0	0.31449308326200287	0.2584497653219165
GOTERM_BP_ALL	GO:2000377~regulation of reactive oxygen species metabolic process	4	3.2520325203252036	0.09859103886291869	IL1B, TICAM1, TNF, FOXO1	122	153	16792	3.5984142290796104	1.0	0.3386036498652699	0.2782637790857787
GOTERM_BP_ALL	GO:0002673~regulation of acute inflammatory response	3	2.4390243902439024	0.09958371381469105	IL1B, CCR7, TNF	122	74	16792	5.57997341603899	1.0	0.3407714925546279	0.2800453077238907
GOTERM_BP_ALL	GO:1901699~cellular response to nitrogen compound	8	6.504065040650407	0.10855570736411657	RIPK2, IL1B, CCL2, TRAF2, SIRT1, TNF, FOXO1, NFKB1	122	558	16792	1.9733239320759155	1.0	0.3655031897054318	0.30036976528696185
GOTERM_BP_ALL	GO:0043506~regulation of JUN kinase activity	3	2.4390243902439024	0.11808406770029026	DUSP10, TRAF2, TNF	122	82	16792	5.035585765693722	1.0	0.38351296804877966	0.31517016387779584
GOTERM_BP_ALL	GO:1903531~negative regulation of secretion by cell	4	3.2520325203252036	0.12606864152555883	IL1B, INHBA, TNF, PML	122	171	16792	3.219633783913335	1.0	0.4032271816733523	0.3313712638572577
GOTERM_BP_ALL	GO:2000379~positive regulation of reactive oxygen species metabolic process	3	2.4390243902439024	0.13005047848355386	IL1B, TICAM1, TNF	122	87	16792	4.746184284906726	1.0	0.41005046351294444	0.33697862275964335
GOTERM_BP_ALL	GO:0051048~negative regulation of secretion	4	3.2520325203252036	0.1628673637267401	IL1B, INHBA, TNF, PML	122	193	16792	2.8526288966278774	1.0	0.47758384806651394	0.3924774184985751
GOTERM_BP_ALL	GO:0051224~negative regulation of protein transport	4	3.2520325203252036	0.1628673637267401	NFKBIA, IL1B, TNF, PML	122	193	16792	2.8526288966278774	1.0	0.47758384806651394	0.3924774184985751
GOTERM_BP_ALL	GO:0050709~negative regulation of protein secretion	3	2.4390243902439024	0.17768091764919255	IL1B, TNF, PML	122	106	16792	3.895453139498917	1.0	0.5060685350869374	0.41588607537375205
GOTERM_BP_ALL	GO:1904950~negative regulation of establishment of protein localization	4	3.2520325203252036	0.18235574886191663	NFKBIA, IL1B, TNF, PML	122	204	16792	2.6988106718097074	1.0	0.5170402473370583	0.4249026058068268
GOTERM_BP_ALL	GO:0033043~regulation of organelle organization	12	9.75609756097561	0.2078387320781645	IL1A, UGCG, SYT1, DUSP1, IL1B, PPIF, NEXN, CCR7, GATA3, SIRT1, TNF, PML	122	1152	16792	1.4337431693989071	1.0	0.5614325635148698	0.4613841194199368
KEGG_PATHWAY	hsa04640:Hematopoietic cell lineage	3	2.4390243902439024	0.2638802228127878	IL1A, IL1B, TNF	80	87	6879	2.965086206896552	1.0	0.626715529180371	0.46650253675832126
Annotation Cluster 33	Enrichment Score: 2.642445392323013
Category	Term	Count	%	PValue	Genes	List Total	Pop Hits	Pop Total	Fold Enrichment	Bonferroni	Benjamini	FDR
GOTERM_BP_ALL	GO:0002699~positive regulation of immune effector process	10	8.130081300813007	2.8796818060833294E-6	HLX, RIPK2, IL1B, SH2D1A, HLA-B, CCL2, TRAF2, HLA-A, GATA3, TNF	122	164	16792	8.392642942822869	0.010803395005366645	4.32640641065348E-5	3.555431839463043E-5
GOTERM_BP_ALL	GO:0002708~positive regulation of lymphocyte mediated immunity	7	5.691056910569105	1.5348956575447016E-5	IL1B, SH2D1A, HLA-B, TRAF2, HLA-A, GATA3, TNF	122	74	16792	13.019937970757644	0.05625257653937865	1.9488523651855455E-4	1.6015628426703805E-4
GOTERM_BP_ALL	GO:0002705~positive regulation of leukocyte mediated immunity	7	5.691056910569105	4.409921286247127E-5	IL1B, SH2D1A, HLA-B, TRAF2, HLA-A, GATA3, TNF	122	89	16792	10.825566402652424	0.1532467074246382	4.969204386849086E-4	4.0836818867264163E-4
GOTERM_BP_ALL	GO:0002706~regulation of lymphocyte mediated immunity	7	5.691056910569105	1.9230382765418315E-4	IL1B, SH2D1A, HLA-B, TRAF2, HLA-A, GATA3, TNF	122	116	16792	8.305822498586773	0.5158883865609386	0.0018174880553481821	0.0014936079245621895
GOTERM_BP_ALL	GO:0002703~regulation of leukocyte mediated immunity	7	5.691056910569105	9.323454672532164E-4	IL1B, SH2D1A, HLA-B, TRAF2, HLA-A, GATA3, TNF	122	156	16792	6.176124422026062	0.9703545778511842	0.007386291506327477	0.006070039081969995
GOTERM_BP_ALL	GO:0001912~positive regulation of leukocyte mediated cytotoxicity	4	3.2520325203252036	0.0018554606701225902	SH2D1A, HLA-B, CCL2, HLA-A	122	34	16792	16.192864030858242	0.9990929370335118	0.013078396611275304	0.01074779928356992
GOTERM_BP_ALL	GO:0031343~positive regulation of cell killing	4	3.2520325203252036	0.002561587076184456	SH2D1A, HLA-B, CCL2, HLA-A	122	38	16792	14.48835202761001	0.9999371464440099	0.017342450384724567	0.014251989854749783
GOTERM_BP_ALL	GO:0001910~regulation of leukocyte mediated cytotoxicity	4	3.2520325203252036	0.005908880912743158	SH2D1A, HLA-B, CCL2, HLA-A	122	51	16792	10.79524268723883	0.9999999998042942	0.03413239603101759	0.028049932458266643
GOTERM_BP_ALL	GO:0031341~regulation of cell killing	4	3.2520325203252036	0.009694678605130585	SH2D1A, HLA-B, CCL2, HLA-A	122	61	16792	9.025530771298039	0.9999999999999999	0.05192987644878897	0.04267586505298251
GOTERM_BP_ALL	GO:0001909~leukocyte mediated cytotoxicity	4	3.2520325203252036	0.021401622416592804	SH2D1A, HLA-B, CCL2, HLA-A	122	82	16792	6.714114354258297	1.0	0.10271337263371387	0.08440963717631379
GOTERM_BP_ALL	GO:0042269~regulation of natural killer cell mediated cytotoxicity	3	2.4390243902439024	0.023506583723330424	SH2D1A, HLA-B, HLA-A	122	33	16792	12.512667660208642	1.0	0.10984303249154774	0.09026877690037297
GOTERM_BP_ALL	GO:0002715~regulation of natural killer cell mediated immunity	3	2.4390243902439024	0.026244079678607188	SH2D1A, HLA-B, HLA-A	122	35	16792	11.797658079625293	1.0	0.1211339344773901	0.09954761679804612
GOTERM_BP_ALL	GO:0001906~cell killing	4	3.2520325203252036	0.047233997667233366	SH2D1A, HLA-B, CCL2, HLA-A	122	112	16792	4.915690866510539	1.0	0.19616674581843282	0.1612094259589826
GOTERM_BP_ALL	GO:0042267~natural killer cell mediated cytotoxicity	3	2.4390243902439024	0.055924948913316654	SH2D1A, HLA-B, HLA-A	122	53	16792	7.790906278997834	1.0	0.2227140891346802	0.183025977785302
GOTERM_BP_ALL	GO:0002228~natural killer cell mediated immunity	3	2.4390243902439024	0.06956210787558542	SH2D1A, HLA-B, HLA-A	122	60	16792	6.881967213114754	1.0	0.26421228433434574	0.2171291087648203
Annotation Cluster 34	Enrichment Score: 2.6135311416726013
Category	Term	Count	%	PValue	Genes	List Total	Pop Hits	Pop Total	Fold Enrichment	Bonferroni	Benjamini	FDR
GOTERM_BP_ALL	GO:0030163~protein catabolic process	20	16.260162601626014	5.274436454910239E-6	USP25, SMURF2, USP9X, TNFAIP3, TRAF2, NR1D1, USP18, SIRT1, TNF, FOXO1, PML, AZIN1, KLHL20, SMAD7, IL1B, UBD, FBXO6, TRIB1, HERC6, BANP	122	811	16792	3.3943118190455013	0.019698622737948424	7.366629582024633E-5	6.053880953246974E-5
GOTERM_BP_ALL	GO:0070647~protein modification by small protein conjugation or removal	22	17.88617886178862	1.3964957632510839E-5	USP25, ZYG11A, SMURF2, USP9X, RIPK2, PELI2, TNFAIP3, TRAF2, NMI, TICAM1, USP18, SIRT1, BACH2, PML, KLHL20, SMAD7, STAG1, UBD, PELI1, FBXO6, TRIM21, HERC6	122	1032	16792	2.934172067607066	0.05131284096389699	1.7912195657210332E-4	1.4720205341207853E-4
GOTERM_BP_ALL	GO:0016567~protein ubiquitination	18	14.634146341463413	3.7015545601421624E-5	ZYG11A, SMURF2, RIPK2, PELI2, TNFAIP3, TRAF2, NMI, TICAM1, SIRT1, BACH2, PML, KLHL20, SMAD7, UBD, PELI1, FBXO6, TRIM21, HERC6	122	770	16792	3.21754311262508	0.13031588735184485	4.2043862187638836E-4	3.4551558981567955E-4
GOTERM_BP_ALL	GO:0032446~protein modification by small protein conjugation	19	15.447154471544716	6.42386043206907E-5	ZYG11A, SMURF2, RIPK2, PELI2, TNFAIP3, TRAF2, NMI, TICAM1, SIRT1, BACH2, PML, KLHL20, SMAD7, STAG1, UBD, PELI1, FBXO6, TRIM21, HERC6	122	887	16792	2.948306134141608	0.21519170294410406	7.001265228130769E-4	5.753625282942788E-4
GOTERM_BP_ALL	GO:0009057~macromolecule catabolic process	21	17.073170731707318	3.555510178438004E-4	USP25, SMURF2, USP9X, POP1, TNFAIP3, TRAF2, NR1D1, USP18, SIRT1, TNF, FOXO1, PML, AZIN1, KLHL20, SMAD7, IL1B, UBD, FBXO6, TRIB1, HERC6, BANP	122	1201	16792	2.4066829554606137	0.7385146231751071	0.0031999591605942034	0.0026297198193268195
GOTERM_BP_ALL	GO:0000209~protein polyubiquitination	9	7.317073170731707	4.816113775192703E-4	SMURF2, PELI1, TNFAIP3, TRAF2, FBXO6, NMI, TRIM21, HERC6, KLHL20	122	252	16792	4.9156908665105385	0.8374997458643956	0.004201244127195115	0.0034525737338047366
GOTERM_BP_ALL	GO:0051603~proteolysis involved in cellular protein catabolic process	14	11.38211382113821	9.067945769399378E-4	USP25, SMURF2, USP9X, TNFAIP3, NR1D1, USP18, SIRT1, PML, KLHL20, SMAD7, UBD, FBXO6, TRIB1, HERC6	122	657	16792	2.9329540634279017	0.9673523008430507	0.007275579467320224	0.005979056157312483
GOTERM_BP_ALL	GO:0006508~proteolysis	25	20.32520325203252	9.088463804210484E-4	TNFAIP3, USP18, TNF, CYR61, ADAMTS3, IFI16, UBD, FBXO6, TRIM21, HERC6, USP25, SMURF2, TNFSF15, USP9X, EIF2AK3, TRAF2, NR1D1, SIRT1, NFKB1, PML, KLHL20, SMAD7, IL1B, PRTN3, TRIB1	122	1693	16792	2.03247702690926	0.967604227100853	0.007276559873816929	0.005979861853343586
GOTERM_BP_ALL	GO:0006511~ubiquitin-dependent protein catabolic process	13	10.569105691056912	9.376867829163593E-4	USP25, SMURF2, USP9X, TNFAIP3, USP18, SIRT1, PML, KLHL20, SMAD7, UBD, FBXO6, TRIB1, HERC6	122	577	16792	3.1010597494104606	0.9709464285071165	0.007386571580689478	0.006070269246501377
GOTERM_BP_ALL	GO:0019941~modification-dependent protein catabolic process	13	10.569105691056912	0.0010556480035229146	USP25, SMURF2, USP9X, TNFAIP3, USP18, SIRT1, PML, KLHL20, SMAD7, UBD, FBXO6, TRIB1, HERC6	122	585	16792	3.0586520947176683	0.9813890934087672	0.008095153435874006	0.006652580349449362
GOTERM_BP_ALL	GO:0043632~modification-dependent macromolecule catabolic process	13	10.569105691056912	0.0011857368411968229	USP25, SMURF2, USP9X, TNFAIP3, USP18, SIRT1, PML, KLHL20, SMAD7, UBD, FBXO6, TRIB1, HERC6	122	593	16792	3.0173886600503135	0.9886126606708204	0.008907198462456611	0.007319917272647319
GOTERM_BP_ALL	GO:0044257~cellular protein catabolic process	14	11.38211382113821	0.001394354865213244	USP25, SMURF2, USP9X, TNFAIP3, NR1D1, USP18, SIRT1, PML, KLHL20, SMAD7, UBD, FBXO6, TRIB1, HERC6	122	689	16792	2.7967355873325563	0.9948211733974873	0.010330279364870616	0.008489402214726606
GOTERM_BP_ALL	GO:0044265~cellular macromolecule catabolic process	15	12.195121951219512	0.010547741533994688	USP25, SMURF2, USP9X, POP1, TNFAIP3, NR1D1, USP18, SIRT1, PML, KLHL20, SMAD7, UBD, FBXO6, TRIB1, HERC6	122	976	16792	2.1153587745229774	1.0	0.05602187792210418	0.046038663399788085
GOTERM_BP_ALL	GO:0009056~catabolic process	24	19.51219512195122	0.016352671107794276	USP25, SMURF2, USP9X, POP1, TNFAIP3, TRAF2, NR1D1, HSD17B6, USP18, SIRT1, TNF, FOXO1, PML, AZIN1, KLHL20, SMAD7, ADAMTS3, IL1B, UBD, PRTN3, FBXO6, TRIB1, HERC6, BANP	122	2012	16792	1.6418212039239968	1.0	0.08167671887085061	0.06712175862656221
GOTERM_BP_ALL	GO:1901575~organic substance catabolic process	21	17.073170731707318	0.050061814937774535	USP25, SMURF2, USP9X, POP1, TNFAIP3, TRAF2, NR1D1, USP18, SIRT1, TNF, FOXO1, PML, AZIN1, KLHL20, SMAD7, IL1B, UBD, FBXO6, TRIB1, HERC6, BANP	122	1889	16792	1.5301356429371078	1.0	0.20408984230307867	0.16772061026179813
GOTERM_BP_ALL	GO:0010498~proteasomal protein catabolic process	7	5.691056910569105	0.07142804743633295	FBXO6, NR1D1, TRIB1, SIRT1, PML, KLHL20, SMAD7	122	403	16792	2.390757840784282	1.0	0.26908608080160995	0.22113438462057522
GOTERM_BP_ALL	GO:0044248~cellular catabolic process	17	13.821138211382115	0.1189455108122368	USP25, SMURF2, USP9X, POP1, TNFAIP3, NR1D1, USP18, SIRT1, TNF, PML, KLHL20, SMAD7, IL1B, UBD, FBXO6, TRIB1, HERC6	122	1616	16792	1.4479386463236485	1.0	0.38567800625360704	0.3169493877963214
GOTERM_BP_ALL	GO:0043161~proteasome-mediated ubiquitin-dependent protein catabolic process	6	4.878048780487805	0.13450573891248407	FBXO6, TRIB1, SIRT1, PML, KLHL20, SMAD7	122	375	16792	2.202229508196721	1.0	0.4199074642968835	0.34507908561549777
GOTERM_BP_ALL	GO:1903362~regulation of cellular protein catabolic process	4	3.2520325203252036	0.271102563855992	TNFAIP3, TRIB1, PML, SMAD7	122	251	16792	2.193455685454902	1.0	0.6801914626087464	0.5589799370523748
GOTERM_BP_ALL	GO:1903050~regulation of proteolysis involved in cellular protein catabolic process	3	2.4390243902439024	0.4955626502711841	TRIB1, PML, SMAD7	122	230	16792	1.795295794725588	1.0	1.0	0.8220159151193634
Annotation Cluster 35	Enrichment Score: 2.478846474239377
Category	Term	Count	%	PValue	Genes	List Total	Pop Hits	Pop Total	Fold Enrichment	Bonferroni	Benjamini	FDR
GOTERM_BP_ALL	GO:2001056~positive regulation of cysteine-type endopeptidase activity	8	6.504065040650407	3.897387928597882E-5	IFI16, TNFSF15, EIF2AK3, TRAF2, SIRT1, TNF, CYR61, PML	122	128	16792	8.602459016393443	0.13671667341247906	4.4135284921148986E-4	3.627028585803254E-4
GOTERM_BP_ALL	GO:0010950~positive regulation of endopeptidase activity	8	6.504065040650407	7.214210463024615E-5	IFI16, TNFSF15, EIF2AK3, TRAF2, SIRT1, TNF, CYR61, PML	122	141	16792	7.809324497151495	0.238244647679275	7.706738712766521E-4	6.333381933403196E-4
GOTERM_BP_ALL	GO:0010952~positive regulation of peptidase activity	8	6.504065040650407	1.3062164310467372E-4	IFI16, TNFSF15, EIF2AK3, TRAF2, SIRT1, TNF, CYR61, PML	122	155	16792	7.103966155473295	0.38904808364920507	0.001289461298816033	0.001059676628223518
GOTERM_BP_ALL	GO:0043280~positive regulation of cysteine-type endopeptidase activity involved in apoptotic process	7	5.691056910569105	2.2099304436729679E-4	TNFSF15, EIF2AK3, TRAF2, SIRT1, TNF, CYR61, PML	122	119	16792	8.096432015429123	0.5655515073463102	0.0020627840849234557	0.0016951916942927047
GOTERM_BP_ALL	GO:0045862~positive regulation of proteolysis	11	8.94308943089431	2.6604825901811773E-4	IFI16, TNFSF15, IL1B, EIF2AK3, TRAF2, TRIB1, SIRT1, TNF, CYR61, PML, SMAD7	122	358	16792	4.22914186280795	0.6334673042802795	0.002441041325443606	0.002006042712158508
GOTERM_BP_ALL	GO:0097193~intrinsic apoptotic signaling pathway	9	7.317073170731707	9.361060911198233E-4	PPP1R15A, IFI16, BCL3, PPIF, EIF2AK3, TRAF2, SIRT1, TNF, PML	122	279	16792	4.439978847170809	0.970772519505945	0.007386571580689478	0.006070269246501377
GOTERM_BP_ALL	GO:0038061~NIK/NF-kappaB signaling	6	4.878048780487805	0.0010584196406288773	CHUK, TNFSF15, REL, TRAF2, TNF, NFKB1	122	107	16792	7.718094070782902	0.9815828534758296	0.008095944147690663	0.006653230154784768
GOTERM_BP_ALL	GO:2000116~regulation of cysteine-type endopeptidase activity	8	6.504065040650407	0.001194356061223925	IFI16, TNFSF15, EIF2AK3, TRAF2, SIRT1, TNF, CYR61, PML	122	224	16792	4.915690866510539	0.9889773558207615	0.00895410876118374	0.007358468059111219
GOTERM_BP_ALL	GO:0043281~regulation of cysteine-type endopeptidase activity involved in apoptotic process	7	5.691056910569105	0.003277299683527698	TNFSF15, EIF2AK3, TRAF2, SIRT1, TNF, CYR61, PML	122	200	16792	4.817377049180328	0.9999958077615125	0.021089926803042575	0.017331658223980095
GOTERM_BP_ALL	GO:0006919~activation of cysteine-type endopeptidase activity involved in apoptotic process	5	4.0650406504065035	0.0036033877632792514	TNFSF15, EIF2AK3, TRAF2, TNF, PML	122	87	16792	7.91030714151121	0.9999987798371386	0.022837605471136228	0.01876789693849143
GOTERM_BP_ALL	GO:0008630~intrinsic apoptotic signaling pathway in response to DNA damage	5	4.0650406504065035	0.006780481431163775	IFI16, BCL3, SIRT1, TNF, PML	122	104	16792	6.617276166456493	0.9999999999928441	0.03833462590242668	0.0315033162746275
GOTERM_BP_ALL	GO:0070059~intrinsic apoptotic signaling pathway in response to endoplasmic reticulum stress	4	3.2520325203252036	0.008442163722996526	PPP1R15A, TRAF2, SIRT1, PML	122	58	16792	9.492368569813454	0.9999999999999871	0.046339737117059535	0.03808190011290573
GOTERM_BP_ALL	GO:0030162~regulation of proteolysis	12	9.75609756097561	0.01327330907823677	IFI16, TNFSF15, IL1B, EIF2AK3, TRAF2, TRIB1, TRIM21, SIRT1, TNF, CYR61, PML, SMAD7	122	708	16792	2.332870241733815	1.0	0.068192981653993	0.05604085127173807
GOTERM_BP_ALL	GO:0051345~positive regulation of hydrolase activity	14	11.38211382113821	0.014867921480680354	PPP1R15A, JUN, TNFSF15, EIF2AK3, TRAF2, SIRT1, TNF, CYR61, PML, IFI16, CCL5, CCL2, RGS20, CCR7	122	917	16792	2.101364034538856	1.0	0.07566387571342188	0.06218041655685347
GOTERM_BP_ALL	GO:0033209~tumor necrosis factor-mediated signaling pathway	5	4.0650406504065035	0.018141538148081067	TNFSF15, TRAF2, LTB, TNF, TNFSF13B	122	139	16792	4.951055549003421	1.0	0.08931036600054007	0.07339507404817654
GOTERM_BP_ALL	GO:0052548~regulation of endopeptidase activity	8	6.504065040650407	0.018174828038808592	IFI16, TNFSF15, EIF2AK3, TRAF2, SIRT1, TNF, CYR61, PML	122	372	16792	2.959985898113873	1.0	0.08935759652457262	0.07343388799513406
GOTERM_BP_ALL	GO:1901224~positive regulation of NIK/NF-kappaB signaling	3	2.4390243902439024	0.022185010402146797	TNFSF15, TRAF2, TNF	122	32	16792	12.903688524590164	1.0	0.10496822362170084	0.08626266905426966
GOTERM_BP_ALL	GO:0052547~regulation of peptidase activity	8	6.504065040650407	0.024576335272809974	IFI16, TNFSF15, EIF2AK3, TRAF2, SIRT1, TNF, CYR61, PML	122	396	16792	2.7805928133796987	1.0	0.11441649421452645	0.0940272382844915
GOTERM_BP_ALL	GO:1901222~regulation of NIK/NF-kappaB signaling	3	2.4390243902439024	0.04684580552895373	TNFSF15, TRAF2, TNF	122	48	16792	8.602459016393443	1.0	0.19519948359081163	0.16041453186102497
GOTERM_BP_ALL	GO:0034248~regulation of cellular amide metabolic process	7	5.691056910569105	0.05359454135704302	PPP1R15A, CCL5, BCL3, EIF2AK3, TNF, CYR61, PML	122	374	16792	2.576137459454721	1.0	0.2166184517228395	0.17801659556857055
GOTERM_BP_ALL	GO:0051336~regulation of hydrolase activity	16	13.008130081300814	0.05716198213932133	PPP1R15A, JUN, TNFSF15, EIF2AK3, TRAF2, SIRT1, TNF, CYR61, PML, IFI16, CCL5, PPP4R4, PPIF, CCL2, RGS20, CCR7	122	1337	16792	1.6471424893019606	1.0	0.22618870372233027	0.18588140886648144
Annotation Cluster 36	Enrichment Score: 2.456982073867537
Category	Term	Count	%	PValue	Genes	List Total	Pop Hits	Pop Total	Fold Enrichment	Bonferroni	Benjamini	FDR
GOTERM_BP_ALL	GO:0032479~regulation of type I interferon production	9	7.317073170731707	1.465288239969296E-6	IFI16, RIPK2, NLRC5, REL, TNFAIP3, NMI, TICAM1, TRIM21, NFKB1	122	112	16792	11.060304449648712	0.005511825133800441	2.4024356317061803E-5	1.97431663289776E-5
GOTERM_BP_ALL	GO:0010508~positive regulation of autophagy	5	4.0650406504065035	0.002910444356847369	RIPK2, TICAM1, TRIM21, SIRT1, FOXO1	122	82	16792	8.392642942822869	0.9999832011964933	0.01915407621234106	0.015740780212687603
GOTERM_BP_ALL	GO:0032481~positive regulation of type I interferon production	4	3.2520325203252036	0.014618878072064204	IFI16, RIPK2, TICAM1, NFKB1	122	71	16792	7.7543292542138085	1.0	0.07449701244561366	0.06122149073692834
GOTERM_BP_ALL	GO:0010506~regulation of autophagy	6	4.878048780487805	0.04523093339653372	IFI16, RIPK2, TICAM1, TRIM21, SIRT1, FOXO1	122	269	16792	3.070022548601377	1.0	0.19015144909512674	0.15626606755391084
GOTERM_BP_ALL	GO:0006914~autophagy	6	4.878048780487805	0.1840168838033531	IFI16, RIPK2, TICAM1, TRIM21, SIRT1, FOXO1	122	418	16792	1.9756843674013647	1.0	0.5182432179405859	0.42589120456056107
Annotation Cluster 37	Enrichment Score: 2.321259660938789
Category	Term	Count	%	PValue	Genes	List Total	Pop Hits	Pop Total	Fold Enrichment	Bonferroni	Benjamini	FDR
GOTERM_BP_ALL	GO:0097300~programmed necrotic cell death	4	3.2520325203252036	0.0020188163135120476	PPIF, TRAF2, TICAM1, TNF	122	35	16792	15.730210772833725	0.9995107672026227	0.014046044867627179	0.011543010619139918
GOTERM_BP_ALL	GO:0070265~necrotic cell death	4	3.2520325203252036	0.0034138049544581426	PPIF, TRAF2, TICAM1, TNF	122	42	16792	13.108508977361437	0.9999974992053197	0.021819421158070604	0.0179311551760437
KEGG_PATHWAY	hsa05160:Hepatitis C	7	5.691056910569105	0.004087405541783922	NFKBIA, CHUK, EIF2AK3, TRAF2, TICAM1, TNF, NFKB1	80	133	6879	4.525657894736842	0.4176264506496491	0.02363586682857659	0.0175936151581134
GOTERM_BP_ALL	GO:0070266~necroptotic process	3	2.4390243902439024	0.01841527111198433	PPIF, TICAM1, TNF	122	29	16792	14.238552854720181	1.0	0.0904218585459543	0.07430849632296802
Annotation Cluster 38	Enrichment Score: 2.2869194582265817
Category	Term	Count	%	PValue	Genes	List Total	Pop Hits	Pop Total	Fold Enrichment	Bonferroni	Benjamini	FDR
GOTERM_BP_ALL	GO:0043491~protein kinase B signaling	8	6.504065040650407	7.884941172593078E-5	AXL, CCL5, IL1B, CCL2, CCR7, GATA3, SIRT1, TNF	122	143	16792	7.7001031755130125	0.2572766959626306	8.358941654634492E-4	6.869360962002729E-4
GOTERM_BP_ALL	GO:0050707~regulation of cytokine secretion	7	5.691056910569105	7.600173331517828E-4	TLR1, IL1A, IL1B, CCR7, GATA3, TNF, PML	122	150	16792	6.423169398907104	0.9431804791993387	0.0062440639723646465	0.0051313588571620375
GOTERM_BP_ALL	GO:0050663~cytokine secretion	6	4.878048780487805	0.0068672090933165585	IL1A, IL1B, CCR7, GATA3, TNF, PML	122	165	16792	5.005067064083457	0.9999999999948522	0.038766834567210695	0.03185850446135931
GOTERM_BP_ALL	GO:0051896~regulation of protein kinase B signaling	5	4.0650406504065035	0.013087558589283805	AXL, CCR7, GATA3, SIRT1, TNF	122	126	16792	5.461878740567265	1.0	0.06751461482926023	0.05548337081831807
GOTERM_BP_ALL	GO:0002526~acute inflammatory response	5	4.0650406504065035	0.017715507699985193	IL1A, IL1B, CCR7, GATA3, TNF	122	138	16792	4.986932763126633	1.0	0.08732703207404466	0.07176517432974394
GOTERM_BP_ALL	GO:0051897~positive regulation of protein kinase B signaling	4	3.2520325203252036	0.022790685525486677	AXL, CCR7, GATA3, TNF	122	84	16792	6.554254488680718	1.0	0.10756404895695902	0.08839591294553593
GOTERM_BP_ALL	GO:0002437~inflammatory response to antigenic stimulus	3	2.4390243902439024	0.04510159868114757	CCR7, GATA3, TNF	122	47	16792	8.78549005929543	1.0	0.189819339985053	0.1559931409741923
Annotation Cluster 39	Enrichment Score: 2.2825518433304226
Category	Term	Count	%	PValue	Genes	List Total	Pop Hits	Pop Total	Fold Enrichment	Bonferroni	Benjamini	FDR
GOTERM_BP_ALL	GO:0030522~intracellular receptor signaling pathway	14	11.38211382113821	5.063238250607773E-8	THRB, CHUK, RIPK2, TNFAIP3, RORA, NR1D2, NR1D1, AHR, SIRT1, PML, NFKBIA, AR, MED13, IRAK2	122	261	16792	7.382953332077132	1.9096711511734643E-4	1.143321643295923E-6	9.395793615948197E-7
GOTERM_BP_ALL	GO:0045598~regulation of fat cell differentiation	8	6.504065040650407	1.642311751436452E-5	FNDC5, DUSP10, RORA, GATA3, NR1D1, SIRT1, TNF, FOXO1	122	112	16792	9.831381733021079	0.06006871547513226	2.0712901721293847E-4	1.7021819791644032E-4
GOTERM_BP_ALL	GO:0048545~response to steroid hormone	12	9.75609756097561	9.7401600396963E-5	FOSL1, AR, MED13, THRB, DUSP1, CCL2, NR1D2, RORA, NR1D1, SIRT1, TNF, FOXO1	122	381	16792	4.33509745708016	0.3074790096993686	9.981017258069225E-4	8.202379337776856E-4
GOTERM_BP_ALL	GO:0019218~regulation of steroid metabolic process	6	4.878048780487805	2.1957574016667446E-4	IL1B, RORA, NR1D1, SIRT1, TNF, NFKB1	122	76	16792	10.866264020707506	0.5632221807268758	0.0020546404867705444	0.001688499302174998
GOTERM_BP_ALL	GO:0045599~negative regulation of fat cell differentiation	5	4.0650406504065035	2.5476122347599595E-4	RORA, GATA3, SIRT1, TNF, FOXO1	122	43	16792	16.004574914220356	0.6175210895573409	0.0023431818871414165	0.0019256220281758816
GOTERM_BP_ALL	GO:0006352~DNA-templated transcription, initiation	9	7.317073170731707	2.6929547467879233E-4	FOSL1, CDK8, AR, JUN, MED13, THRB, NR1D2, RORA, NR1D1	122	231	16792	5.362571854375133	0.6379305837227718	0.002464837949062441	0.0020255987282271296
GOTERM_BP_ALL	GO:0071383~cellular response to steroid hormone stimulus	9	7.317073170731707	3.579543709172812E-4	AR, MED13, THRB, CCL2, NR1D2, RORA, NR1D1, SIRT1, FOXO1	122	241	16792	5.140058499421808	0.7408752312037685	0.0032108527964312666	0.0026386721867251383
GOTERM_BP_ALL	GO:0009725~response to hormone	17	13.821138211382115	4.156821420899588E-4	JUN, THRB, DUSP1, RORA, NR1D2, NR1D1, INHBA, SIRT1, TNF, FOXO1, NFKB1, FOSL1, AR, MED13, IL1B, CCL2, CCR7	122	854	16792	2.7398932698583325	0.7915964668059535	0.003688323194873493	0.0030310563725571347
GOTERM_BP_ALL	GO:0048511~rhythmic process	10	8.130081300813007	4.3030826786145184E-4	JUN, AXL, ID3, NR1D2, RORA, NR1D1, AHR, INHBA, SIRT1, PML	122	312	16792	4.411517444304329	0.8027872350974211	0.0038002165763595663	0.0031230101220202323
GOTERM_BP_ALL	GO:0032870~cellular response to hormone stimulus	14	11.38211382113821	4.988089406963258E-4	JUN, THRB, DUSP1, RORA, NR1D2, NR1D1, INHBA, SIRT1, FOXO1, NFKB1, AR, MED13, IL1B, CCL2	122	616	16792	3.128166915052161	0.8477112267869839	0.004304367312049987	0.0035373201538167363
GOTERM_BP_ALL	GO:0032922~circadian regulation of gene expression	5	4.0650406504065035	7.545608991162409E-4	RORA, NR1D1, AHR, SIRT1, PML	122	57	16792	12.073626689675006	0.9419980163965755	0.00621277107110774	0.005105642415635874
GOTERM_BP_ALL	GO:0007623~circadian rhythm	7	5.691056910569105	0.0015402685647606619	JUN, ID3, RORA, NR1D1, AHR, SIRT1, PML	122	172	16792	5.601601219977125	0.9970156461579762	0.011213036211800108	0.009214849965624114
GOTERM_BP_ALL	GO:0006367~transcription initiation from RNA polymerase II promoter	7	5.691056910569105	0.0016335164022731592	CDK8, AR, MED13, THRB, NR1D2, RORA, NR1D1	122	174	16792	5.537214999057848	0.9979017716085763	0.01182339799034949	0.009716444012753398
GOTERM_BP_ALL	GO:0043401~steroid hormone mediated signaling pathway	7	5.691056910569105	0.0019391709282562373	AR, MED13, THRB, NR1D2, RORA, NR1D1, SIRT1	122	180	16792	5.35264116575592	0.9993389321046404	0.013592218532442883	0.011170057075587509
GOTERM_BP_ALL	GO:0045444~fat cell differentiation	7	5.691056910569105	0.0030420869502555026	FNDC5, DUSP10, RORA, GATA3, SIRT1, TNF, FOXO1	122	197	16792	4.890738120995257	0.9999897910018077	0.01981696554260668	0.016285541293168417
GOTERM_BP_ALL	GO:0090335~regulation of brown fat cell differentiation	3	2.4390243902439024	0.003242003346343666	FNDC5, DUSP10, SIRT1	122	12	16792	34.40983606557377	0.9999952086700588	0.02089845234027686	0.01717430490652824
GOTERM_BP_ALL	GO:0009755~hormone-mediated signaling pathway	7	5.691056910569105	0.005322376404955308	AR, MED13, THRB, NR1D2, RORA, NR1D1, SIRT1	122	221	16792	4.35961723907722	0.9999999981894228	0.031557675193532184	0.025934032199617138
GOTERM_BP_ALL	GO:0055088~lipid homeostasis	5	4.0650406504065035	0.012401076647995361	MED13, NR1D2, RORA, NR1D1, SIRT1	122	124	16792	5.549973558963511	1.0	0.06477072027644114	0.05322844395032912
GOTERM_BP_ALL	GO:0070328~triglyceride homeostasis	3	2.4390243902439024	0.023506583723330424	MED13, RORA, SIRT1	122	33	16792	12.512667660208642	1.0	0.10984303249154774	0.09026877690037297
GOTERM_BP_ALL	GO:0055090~acylglycerol homeostasis	3	2.4390243902439024	0.023506583723330424	MED13, RORA, SIRT1	122	33	16792	12.512667660208642	1.0	0.10984303249154774	0.09026877690037297
GOTERM_BP_ALL	GO:0006109~regulation of carbohydrate metabolic process	5	4.0650406504065035	0.036527840378475396	RORA, NR1D1, SIRT1, FOXO1, NFKB1	122	173	16792	3.9780157301241346	1.0	0.1607454098802013	0.13210024535103257
GOTERM_BP_ALL	GO:0042752~regulation of circadian rhythm	4	3.2520325203252036	0.03653111012127619	NR1D2, RORA, NR1D1, PML	122	101	16792	5.451063139100795	1.0	0.1607454098802013	0.13210024535103257
GOTERM_BP_ALL	GO:0010906~regulation of glucose metabolic process	4	3.2520325203252036	0.03837284506908882	RORA, NR1D1, SIRT1, FOXO1	122	103	16792	5.345217252904663	1.0	0.16709672847051676	0.13731974583137935
GOTERM_BP_ALL	GO:0030521~androgen receptor signaling pathway	3	2.4390243902439024	0.059715782322171757	AR, MED13, SIRT1	122	55	16792	7.507600596125187	1.0	0.23506076736629405	0.1931724524179648
GOTERM_BP_ALL	GO:0044283~small molecule biosynthetic process	8	6.504065040650407	0.06301510560892329	DHRS9, IL1B, NR1D1, SIRT1, TNF, ATF3, FOXO1, NFKB1	122	488	16792	2.2563826928245097	1.0	0.24503232052581791	0.20136705417913278
GOTERM_BP_ALL	GO:0010675~regulation of cellular carbohydrate metabolic process	4	3.2520325203252036	0.07523919559936285	RORA, NR1D1, SIRT1, FOXO1	122	136	16792	4.048216007714561	1.0	0.28203479781828755	0.23177561348153622
GOTERM_BP_ALL	GO:0042632~cholesterol homeostasis	3	2.4390243902439024	0.08631275285947257	MED13, NR1D1, SIRT1	122	68	16792	6.072324011571841	1.0	0.30764214653409366	0.2528196796895137
GOTERM_BP_ALL	GO:0055092~sterol homeostasis	3	2.4390243902439024	0.08631275285947257	MED13, NR1D1, SIRT1	122	68	16792	6.072324011571841	1.0	0.30764214653409366	0.2528196796895137
GOTERM_BP_ALL	GO:0070482~response to oxygen levels	5	4.0650406504065035	0.19113286057599485	CCL2, RORA, SIRT1, FOXO1, PML	122	314	16792	2.1917093035397306	1.0	0.5280307818550012	0.4339346043406652
GOTERM_BP_ALL	GO:0030518~intracellular steroid hormone receptor signaling pathway	3	2.4390243902439024	0.23281624036958332	AR, MED13, SIRT1	122	127	16792	3.25132309281012	1.0	0.6122385233149921	0.5031363520957731
GOTERM_BP_ALL	GO:0071453~cellular response to oxygen levels	3	2.4390243902439024	0.29152122233136313	RORA, SIRT1, FOXO1	122	149	16792	2.771261965012653	1.0	0.7189839956910206	0.590859560500258
GOTERM_BP_ALL	GO:0044262~cellular carbohydrate metabolic process	4	3.2520325203252036	0.3103693741284671	RORA, NR1D1, SIRT1, FOXO1	122	271	16792	2.031577037081846	1.0	0.7555861264289537	0.6209391158322269
GOTERM_BP_ALL	GO:0005975~carbohydrate metabolic process	8	6.504065040650407	0.32892334520880506	MAN1A1, RORA, NR1D1, SIRT1, TNF, ATF3, FOXO1, NFKB1	122	778	16792	1.4153145939567617	1.0	0.7910522543255126	0.650085106378882
GOTERM_BP_ALL	GO:0044723~single-organism carbohydrate metabolic process	7	5.691056910569105	0.3350788655814224	MAN1A1, NR1D1, SIRT1, TNF, ATF3, FOXO1, NFKB1	122	656	16792	1.4687125149940023	1.0	0.8002421799287801	0.6576373682310501
Annotation Cluster 40	Enrichment Score: 2.258654019653081
Category	Term	Count	%	PValue	Genes	List Total	Pop Hits	Pop Total	Fold Enrichment	Bonferroni	Benjamini	FDR
GOTERM_BP_ALL	GO:0071241~cellular response to inorganic substance	8	6.504065040650407	1.3062164310467372E-4	JUN, SYT1, PPIF, EIF2AK3, MT1G, MT1H, TRAF2, FOXO1	122	155	16792	7.103966155473295	0.38904808364920507	0.001289461298816033	0.001059676628223518
GOTERM_BP_ALL	GO:0010038~response to metal ion	9	7.317073170731707	0.0017548954492450622	IL1A, JUN, SYT1, DUSP1, KRT14, PPIF, EIF2AK3, MT1G, MT1H	122	308	16792	4.02192889078135	0.99867359190922	0.012581199123770209	0.0103392034167499
GOTERM_BP_ALL	GO:0071248~cellular response to metal ion	6	4.878048780487805	0.0027598689571633906	JUN, SYT1, PPIF, EIF2AK3, MT1G, MT1H	122	133	16792	6.209293726118575	0.9999703075460967	0.01838774882944019	0.015111013954504147
GOTERM_BP_ALL	GO:1990267~response to transition metal nanoparticle	5	4.0650406504065035	0.015290952116568168	IL1A, KRT14, EIF2AK3, MT1G, MT1H	122	132	16792	5.213611525086934	1.0	0.07719167393785617	0.06343595797756996
GOTERM_BP_ALL	GO:0051592~response to calcium ion	4	3.2520325203252036	0.05365225085903364	JUN, SYT1, DUSP1, PPIF	122	118	16792	4.66574048346763	1.0	0.21661952675526325	0.17801747902799278
GOTERM_BP_ALL	GO:0071277~cellular response to calcium ion	3	2.4390243902439024	0.054062802566501575	JUN, SYT1, PPIF	122	52	16792	7.940731399747793	1.0	0.21781071418619385	0.17899639439485937
Annotation Cluster 41	Enrichment Score: 2.1792934771187316
Category	Term	Count	%	PValue	Genes	List Total	Pop Hits	Pop Total	Fold Enrichment	Bonferroni	Benjamini	FDR
GOTERM_BP_ALL	GO:0032879~regulation of localization	41	33.33333333333333	3.026440717284344E-7	PTPRR, KCNA3, NEXN, GATA3, STON2, TNF, DLL1, CYR61, CXCL5, UGCG, CCL5, CCL2, RGS20, CCR7, UNC13B, CCR1, JUN, SYT1, SMURF2, EIF2AK3, TRAF2, NR1D1, INHBA, SIRT1, NFKB1, PML, AZIN1, SMAD7, TLR1, NFKBIA, IL1A, AR, AXL, IL1B, BCL3, PPIF, PLEKHM2, KCNQ4, PRTN3, TRIB1, IL18R1	122	2473	16792	2.2819300908831774	0.0011409222638915084	5.706353972439631E-6	4.689469891432091E-6
GOTERM_BP_ALL	GO:0032880~regulation of protein localization	21	17.073170731707318	1.691708243925646E-5	UNC13B, EIF2AK3, TRAF2, GATA3, NR1D1, SIRT1, TNF, PML, TLR1, NFKBIA, IL1A, AR, UGCG, IL1B, CCL5, BCL3, PLEKHM2, CCL2, RGS20, CCR7, IL18R1	122	962	16792	3.0046010701748407	0.06181842759538558	2.112394631736295E-4	1.735961539048204E-4
GOTERM_BP_ALL	GO:0051049~regulation of transport	30	24.390243902439025	2.2534527051239526E-5	KCNA3, GATA3, STON2, TNF, DLL1, UGCG, CCL5, CCL2, RGS20, CCR7, UNC13B, CCR1, SYT1, TRAF2, NR1D1, INHBA, SIRT1, NFKB1, PML, AZIN1, TLR1, NFKBIA, IL1A, AXL, IL1B, BCL3, PPIF, KCNQ4, PRTN3, IL18R1	122	1796	16792	2.299098178100697	0.08148881209193204	2.714942540262756E-4	2.2311341639549937E-4
GOTERM_BP_ALL	GO:0070201~regulation of establishment of protein localization	19	15.447154471544716	2.3036792574751327E-5	UNC13B, TRAF2, GATA3, NR1D1, SIRT1, TNF, PML, TLR1, NFKBIA, IL1A, AR, UGCG, IL1B, CCL5, BCL3, CCL2, RGS20, CCR7, IL18R1	122	820	16792	3.189204318272691	0.08322736558955124	2.7666160764136066E-4	2.2735993690813493E-4
GOTERM_BP_ALL	GO:0051223~regulation of protein transport	18	14.634146341463413	2.4820334975880692E-5	UNC13B, TRAF2, GATA3, NR1D1, SIRT1, TNF, PML, TLR1, NFKBIA, IL1A, UGCG, IL1B, CCL5, BCL3, CCL2, RGS20, CCR7, IL18R1	122	746	16792	3.3210565639695866	0.08937442028134701	2.934090382258498E-4	2.411229407218002E-4
GOTERM_BP_ALL	GO:0009306~protein secretion	14	11.38211382113821	3.3662107773054496E-5	UNC13B, EIF2AK3, TRAF2, GATA3, NR1D1, POU2F2, TNF, PML, TNFSF13B, TLR1, IL1A, IL1B, CCL5, CCR7	122	469	16792	4.108637142158062	0.11924484399008595	3.8583528392762464E-4	3.1707863826351327E-4
GOTERM_BP_ALL	GO:0032729~positive regulation of interferon-gamma production	6	4.878048780487805	1.0455557174151418E-4	RIPK2, IL1B, BCL3, HLA-A, TNF, IL18R1	122	65	16792	12.70517023959647	0.3259184865518443	0.0010598899490248655	8.710153678143882E-4
GOTERM_BP_ALL	GO:1902593~single-organism nuclear import	10	8.130081300813007	1.9943277711216152E-4	NFKBIA, JUN, IL1B, BCL3, RGS20, SIRT1, TNF, BACH2, IL18R1, PML	122	281	16792	4.89819730470801	0.5287353522460264	0.0018707985136566195	0.0015374183489318123
GOTERM_BP_ALL	GO:0034504~protein localization to nucleus	11	8.94308943089431	2.970946520236284E-4	NFKBIA, JUN, IL1B, BCL3, EIF2AK3, RGS20, SIRT1, TNF, IL18R1, PML, BANP	122	363	16792	4.170889220069548	0.6739835793004121	0.0027061447651717456	0.002223904170582668
GOTERM_BP_ALL	GO:0051170~nuclear import	10	8.130081300813007	3.155269983654683E-4	NFKBIA, JUN, IL1B, BCL3, RGS20, SIRT1, TNF, BACH2, IL18R1, PML	122	299	16792	4.60332255057843	0.6958869106717642	0.0028533628557222564	0.002344887692888696
GOTERM_BP_ALL	GO:0042345~regulation of NF-kappaB import into nucleus	5	4.0650406504065035	3.313099506712065E-4	NFKBIA, IL1B, BCL3, TNF, IL18R1	122	46	16792	14.9607982893799	0.7134689004709129	0.0029889230238782766	0.002456290758684375
GOTERM_BP_ALL	GO:0050708~regulation of protein secretion	11	8.94308943089431	5.432219701412843E-4	UNC13B, TLR1, IL1A, CCL5, IL1B, TRAF2, CCR7, GATA3, NR1D1, TNF, PML	122	392	16792	3.8623285379725663	0.8712123059479265	0.004645102152840779	0.0038173353411969165
GOTERM_BP_ALL	GO:0032940~secretion by cell	18	14.634146341463413	5.55878653974918E-4	UNC13B, CCR1, SYT1, EIF2AK3, TRAF2, GATA3, NR1D1, INHBA, POU2F2, TNF, PML, TNFSF13B, TLR1, IL1A, AXL, IL1B, CCL5, CCR7	122	966	16792	2.5647082781794115	0.8772195250740168	0.004742575574976054	0.003897438797892016
GOTERM_BP_ALL	GO:0051050~positive regulation of transport	17	13.821138211382115	9.269746971322154E-4	UNC13B, CCR1, SYT1, GATA3, INHBA, DLL1, SIRT1, TNF, AZIN1, NFKBIA, IL1A, UGCG, AXL, IL1B, CCL5, CCL2, IL18R1	122	920	16792	2.543335709194583	0.9697473097872529	0.007374729077817688	0.006060537102136573
GOTERM_BP_ALL	GO:0006606~protein import into nucleus	9	7.317073170731707	9.579266746880731E-4	NFKBIA, JUN, IL1B, BCL3, RGS20, SIRT1, TNF, IL18R1, PML	122	280	16792	4.424121779859485	0.9730839135248293	0.007478967888713714	0.006146200341321612
GOTERM_BP_ALL	GO:0044744~protein targeting to nucleus	9	7.317073170731707	9.579266746880731E-4	NFKBIA, JUN, IL1B, BCL3, RGS20, SIRT1, TNF, IL18R1, PML	122	280	16792	4.424121779859485	0.9730839135248293	0.007478967888713714	0.006146200341321612
GOTERM_BP_ALL	GO:1900180~regulation of protein localization to nucleus	8	6.504065040650407	0.0010204600380087762	NFKBIA, IL1B, BCL3, EIF2AK3, RGS20, SIRT1, TNF, IL18R1	122	218	16792	5.050985110542939	0.9787445206536937	0.007901755242979662	0.006493646114556874
GOTERM_BP_ALL	GO:1903533~regulation of protein targeting	9	7.317073170731707	0.0014872153633840488	NFKBIA, UGCG, IL1B, BCL3, RGS20, CCL2, SIRT1, TNF, IL18R1	122	300	16792	4.129180327868853	0.9963533705049037	0.010868777394033427	0.008931938781254199
GOTERM_BP_ALL	GO:0042306~regulation of protein import into nucleus	7	5.691056910569105	0.0015402685647606619	NFKBIA, IL1B, BCL3, RGS20, SIRT1, TNF, IL18R1	122	172	16792	5.601601219977125	0.9970156461579762	0.011213036211800108	0.009214849965624114
GOTERM_BP_ALL	GO:1904589~regulation of protein import	7	5.691056910569105	0.0016817210415939498	NFKBIA, IL1B, BCL3, RGS20, SIRT1, TNF, IL18R1	122	175	16792	5.505573770491804	0.9982511410193514	0.01212575534961909	0.009964920665200097
GOTERM_BP_ALL	GO:0006913~nucleocytoplasmic transport	11	8.94308943089431	0.001968335870259844	NFKBIA, JUN, IL1B, BCL3, RGS20, SIRT1, TNF, DUSP16, BACH2, IL18R1, PML	122	465	16792	3.25598448792526	0.9994079263499679	0.01377104743367323	0.011317018296725894
GOTERM_BP_ALL	GO:1903530~regulation of secretion by cell	13	10.569105691056912	0.0019735580325630506	UNC13B, SYT1, TRAF2, GATA3, NR1D1, INHBA, TNF, PML, TLR1, IL1A, IL1B, CCL5, CCR7	122	630	16792	2.840176945094978	0.9994194974816336	0.013782013594065303	0.011326030264653507
GOTERM_BP_ALL	GO:0051169~nuclear transport	11	8.94308943089431	0.0022286808085095313	NFKBIA, JUN, IL1B, BCL3, RGS20, SIRT1, TNF, DUSP16, BACH2, IL18R1, PML	122	473	16792	3.200914982844072	0.9997786943428076	0.015364452155190935	0.012626475001043943
GOTERM_BP_ALL	GO:0046903~secretion	18	14.634146341463413	0.0022446422834759734	UNC13B, CCR1, SYT1, EIF2AK3, TRAF2, GATA3, NR1D1, INHBA, POU2F2, TNF, PML, TNFSF13B, TLR1, IL1A, AXL, IL1B, CCL5, CCR7	122	1098	16792	2.2563826928245097	0.999791653374222	0.015442047487802528	0.012690242684884655
GOTERM_BP_ALL	GO:1903827~regulation of cellular protein localization	12	9.75609756097561	0.0024660487346701	NFKBIA, UGCG, AR, IL1B, BCL3, EIF2AK3, RGS20, CCL2, SIRT1, TNF, IL18R1, PML	122	562	16792	2.938918382824806	0.9999097948675656	0.016755801402596304	0.013769882934671424
GOTERM_BP_ALL	GO:0017038~protein import	9	7.317073170731707	0.0026415939706863796	NFKBIA, JUN, IL1B, BCL3, RGS20, SIRT1, TNF, IL18R1, PML	122	329	16792	3.765210025412327	0.9999535566014953	0.01778830511331846	0.014618392348494805
GOTERM_BP_ALL	GO:0042348~NF-kappaB import into nucleus	4	3.2520325203252036	0.0036507332341263053	NFKBIA, IL1B, TNF, IL18R1	122	43	16792	12.803659931376286	0.9999989800566134	0.022992446727520346	0.018895145162711628
GOTERM_BP_ALL	GO:0051046~regulation of secretion	13	10.569105691056912	0.003809289924071613	UNC13B, SYT1, TRAF2, GATA3, NR1D1, INHBA, TNF, PML, TLR1, IL1A, IL1B, CCL5, CCR7	122	683	16792	2.619782540863596	0.9999994404195068	0.023861847680521683	0.019609617067604532
GOTERM_BP_ALL	GO:0008104~protein localization	30	24.390243902439025	0.004064240901700951	PPP1R15A, TNFAIP3, GATA3, TNF, DUSP16, TNFSF13B, UGCG, CCL5, CCL2, RGS20, CCR7, CER1, BANP, UNC13B, JUN, EIF2AK3, TRAF2, NR1D1, POU2F2, SIRT1, PML, KLHL20, SMAD7, TLR1, NFKBIA, IL1A, AR, IL1B, BCL3, IL18R1	122	2448	16792	1.6867566698810672	0.9999997869106761	0.025332648661676508	0.02081831827168801
GOTERM_BP_ALL	GO:0042990~regulation of transcription factor import into nucleus	5	4.0650406504065035	0.004400697247915784	NFKBIA, IL1B, BCL3, TNF, IL18R1	122	92	16792	7.48039914468995	0.9999999404269212	0.027064022697814574	0.022241157873383016
GOTERM_BP_ALL	GO:0046822~regulation of nucleocytoplasmic transport	7	5.691056910569105	0.004558460982825838	NFKBIA, IL1B, BCL3, RGS20, SIRT1, TNF, IL18R1	122	214	16792	4.502221541290027	0.9999999672323666	0.0277705272475545	0.022821761851013367
GOTERM_BP_ALL	GO:0042991~transcription factor import into nucleus	5	4.0650406504065035	0.004573291988853499	NFKBIA, IL1B, BCL3, TNF, IL18R1	122	93	16792	7.399964745284682	0.9999999690230901	0.0278159420805912	0.022859083666866117
GOTERM_BP_ALL	GO:0045184~establishment of protein localization	26	21.138211382113823	0.004585743091959716	TNFAIP3, GATA3, TNF, DUSP16, TNFSF13B, UGCG, CCL5, CCL2, RGS20, CCR7, UNC13B, JUN, EIF2AK3, TRAF2, NR1D1, POU2F2, SIRT1, PML, KLHL20, TLR1, NFKBIA, IL1A, AR, IL1B, BCL3, IL18R1	122	2021	16792	1.770718926679699	0.9999999704506881	0.027846758775813347	0.022884408763257903
GOTERM_BP_ALL	GO:0051235~maintenance of location	8	6.504065040650407	0.005049734613935545	NFKBIA, IL1B, BCL3, CCR7, TNF, CER1, NFKB1, PML	122	290	16792	3.796947427925382	0.9999999949093186	0.03034345950716908	0.024936192260068147
GOTERM_BP_ALL	GO:0033157~regulation of intracellular protein transport	9	7.317073170731707	0.0056136131718283995	NFKBIA, UGCG, IL1B, BCL3, RGS20, CCL2, SIRT1, TNF, IL18R1	122	373	16792	3.3210565639695866	0.9999999994000682	0.03312822421121266	0.027224706133796885
GOTERM_BP_ALL	GO:0015031~protein transport	24	19.51219512195122	0.0066751161550540165	UNC13B, JUN, EIF2AK3, TRAF2, GATA3, NR1D1, POU2F2, SIRT1, TNF, DUSP16, PML, TNFSF13B, KLHL20, TLR1, NFKBIA, IL1A, UGCG, IL1B, CCL5, BCL3, CCL2, RGS20, CCR7, IL18R1	122	1860	16792	1.7759915388683236	0.9999999999893232	0.03785242559505067	0.031107045059417138
GOTERM_BP_ALL	GO:0060341~regulation of cellular localization	14	11.38211382113821	0.0070889483195361305	UNC13B, EIF2AK3, NR1D1, SIRT1, TNF, PML, NFKBIA, AR, UGCG, IL1B, BCL3, CCL2, RGS20, IL18R1	122	834	16792	2.3104925895349293	0.9999999999977828	0.03989914046712052	0.03278903110782458
GOTERM_BP_ALL	GO:0033036~macromolecule localization	32	26.01626016260163	0.008667020701002023	PPP1R15A, TNFAIP3, GATA3, TNF, DUSP16, TNFSF13B, UGCG, CCL5, CCL2, RGS20, CCR7, CER1, BANP, UNC13B, JUN, EIF2AK3, TRAF2, NR1D1, INHBA, POU2F2, SIRT1, NFKB1, PML, KLHL20, SMAD7, TLR1, NFKBIA, IL1A, AR, IL1B, BCL3, IL18R1	122	2817	16792	1.5635282273317155	0.9999999999999944	0.047435899946993654	0.038982724459223905
GOTERM_BP_ALL	GO:0031503~protein complex localization	5	4.0650406504065035	0.009599004463051739	NFKBIA, IL1B, TNF, IL18R1, SMAD7	122	115	16792	5.98431931575196	0.9999999999999999	0.05163744055658789	0.04243554184165098
GOTERM_BP_ALL	GO:0023061~signal release	9	7.317073170731707	0.010649099954291764	UNC13B, SYT1, CCL5, IL1B, EIF2AK3, GATA3, NR1D1, INHBA, TNF	122	417	16792	2.9706333294020517	1.0	0.05640134259499192	0.046350506683076095
GOTERM_BP_ALL	GO:0033365~protein localization to organelle	14	11.38211382113821	0.013116987689107861	PPP1R15A, JUN, EIF2AK3, TNFAIP3, SIRT1, TNF, PML, NFKBIA, UGCG, IL1B, BCL3, RGS20, IL18R1, BANP	122	902	16792	2.136309112718549	1.0	0.06757398985741223	0.05553216509364107
GOTERM_BP_ALL	GO:0042346~positive regulation of NF-kappaB import into nucleus	3	2.4390243902439024	0.014949273103631696	IL1B, TNF, IL18R1	122	26	16792	15.881462799495585	1.0	0.07577111407768161	0.06226854482278847
GOTERM_BP_ALL	GO:0032386~regulation of intracellular transport	9	7.317073170731707	0.020924527903370134	NFKBIA, UGCG, IL1B, BCL3, RGS20, CCL2, SIRT1, TNF, IL18R1	122	472	16792	2.624479021950542	1.0	0.10090331806088079	0.08292213807230696
GOTERM_BP_ALL	GO:0072594~establishment of protein localization to organelle	11	8.94308943089431	0.022129288687951564	NFKBIA, UGCG, JUN, IL1B, BCL3, TNFAIP3, RGS20, SIRT1, TNF, IL18R1, PML	122	666	16792	2.2733225028306996	1.0	0.10496822362170084	0.08626266905426966
GOTERM_BP_ALL	GO:1902580~single-organism cellular localization	15	12.195121951219512	0.02724069270109826	UNC13B, JUN, SYT1, STON2, SIRT1, TNF, BACH2, PML, NFKBIA, AR, IL1B, BCL3, CCL2, RGS20, IL18R1	122	1102	16792	1.873493796673708	1.0	0.12542692573362824	0.10307558813272712
GOTERM_BP_ALL	GO:1902582~single-organism intracellular transport	11	8.94308943089431	0.02859857963807651	NFKBIA, JUN, IL1B, BCL3, RGS20, CCL2, SIRT1, TNF, BACH2, IL18R1, PML	122	695	16792	2.178464441561505	1.0	0.130563249170928	0.10729660810944201
GOTERM_BP_ALL	GO:0032368~regulation of lipid transport	4	3.2520325203252036	0.028827241088642604	NFKBIA, IL1B, SIRT1, NFKB1	122	92	16792	5.984319315751961	1.0	0.1314480364513558	0.10802372446638867
GOTERM_BP_ALL	GO:0006605~protein targeting	11	8.94308943089431	0.030090112523589337	NFKBIA, UGCG, JUN, IL1B, BCL3, RGS20, CCL2, SIRT1, TNF, IL18R1, PML	122	701	16792	2.15981852622717	1.0	0.1358919932053358	0.11167575893485432
GOTERM_BP_ALL	GO:0000060~protein import into nucleus, translocation	3	2.4390243902439024	0.03517489888752482	NFKBIA, BCL3, TNF	122	41	16792	10.071171531387444	1.0	0.15642045248214162	0.12854600430712196
GOTERM_BP_ALL	GO:0071702~organic substance transport	28	22.76422764227642	0.03727683884499554	GATA3, TNF, DUSP16, TNFSF13B, UGCG, CCL5, CCL2, RGS20, CCR7, UNC13B, JUN, SYT1, EIF2AK3, TRAF2, NR1D1, INHBA, POU2F2, SIRT1, NFKB1, PML, AZIN1, KLHL20, TLR1, NFKBIA, IL1A, IL1B, BCL3, IL18R1	122	2657	16792	1.4504710723915175	1.0	0.16345460381916066	0.13432665532632693
GOTERM_BP_ALL	GO:0044765~single-organism transport	34	27.64227642276423	0.04024053239827965	KCNA3, GATA3, STON2, TNF, BACH2, TNFSF13B, CCL5, CCL2, RGS20, CCR7, UNC13B, CCR1, JUN, SYT1, EIF2AK3, TRAF2, HTR3B, NR1D1, INHBA, POU2F2, SIRT1, NFKB1, PML, AZIN1, TLR1, NFKBIA, IL1A, AXL, IL1B, BCL3, PPIF, KCNQ4, PRTN3, IL18R1	122	3415	16792	1.3703477906055732	1.0	0.17402184366274373	0.1430107911723264
GOTERM_BP_ALL	GO:0051179~localization	53	43.08943089430895	0.04081413263314142	SAMD9L, PTPRR, TNFAIP3, STON2, DUSP16, TNF, CYR61, BACH2, CXCL5, TNFSF13B, CCR7, CER1, UNC13B, TRAF2, HTR3B, SIRT1, TLR1, IL1A, AR, IL1B, PPIF, KCNQ4, PRTN3, TRIB1, PPP1R15A, KCNA3, NEXN, GATA3, DLL1, UGCG, CCL5, RGS20, CCL2, BANP, CCR1, JUN, SYT1, SMURF2, USP9X, EIF2AK3, INHBA, NR1D1, POU2F2, NFKB1, PML, AZIN1, KLHL20, SMAD7, NFKBIA, AXL, BCL3, PLEKHM2, IL18R1	122	5872	16792	1.2423169696698977	1.0	0.17609850590340534	0.1447173879062989
GOTERM_BP_ALL	GO:1903829~positive regulation of cellular protein localization	7	5.691056910569105	0.04762738020278096	UGCG, IL1B, EIF2AK3, CCL2, TNF, IL18R1, PML	122	363	16792	2.654202230953349	1.0	0.19758289410856658	0.16237321369462948
GOTERM_BP_ALL	GO:0032370~positive regulation of lipid transport	3	2.4390243902439024	0.04861446329656789	NFKBIA, IL1B, SIRT1	122	49	16792	8.42689862830378	1.0	0.2010144090914008	0.1651932256097192
GOTERM_BP_ALL	GO:0042993~positive regulation of transcription factor import into nucleus	3	2.4390243902439024	0.05040713556758721	IL1B, TNF, IL18R1	122	50	16792	8.258360655737704	1.0	0.20483330627733987	0.16833158741805254
GOTERM_BP_ALL	GO:1902578~single-organism localization	35	28.455284552845526	0.052087026764080974	KCNA3, GATA3, STON2, TNF, BACH2, TNFSF13B, CCL5, CCL2, RGS20, CCR7, UNC13B, CCR1, JUN, SYT1, EIF2AK3, TRAF2, HTR3B, NR1D1, INHBA, POU2F2, SIRT1, NFKB1, PML, AZIN1, TLR1, NFKBIA, IL1A, AR, AXL, IL1B, BCL3, PPIF, KCNQ4, PRTN3, IL18R1	122	3614	16792	1.3329764939624593	1.0	0.21130301173640076	0.17364837798226093
GOTERM_BP_ALL	GO:0051641~cellular localization	26	21.138211382113823	0.0617759923931965	PPP1R15A, TNFAIP3, STON2, TNF, DUSP16, BACH2, UGCG, CCL2, RGS20, CCR7, BANP, UNC13B, JUN, SYT1, EIF2AK3, NR1D1, SIRT1, PML, KLHL20, SMAD7, NFKBIA, AR, IL1B, BCL3, PLEKHM2, IL18R1	122	2541	16792	1.4083522041793277	1.0	0.242663820119525	0.19942062544428743
GOTERM_BP_ALL	GO:1900182~positive regulation of protein localization to nucleus	4	3.2520325203252036	0.06522514239888846	IL1B, EIF2AK3, TNF, IL18R1	122	128	16792	4.301229508196721	1.0	0.25252978643347884	0.2075284561541636
GOTERM_BP_ALL	GO:0034613~cellular protein localization	18	14.634146341463413	0.06688750492051546	PPP1R15A, JUN, EIF2AK3, TNFAIP3, SIRT1, TNF, DUSP16, PML, SMAD7, NFKBIA, AR, UGCG, IL1B, BCL3, CCL2, RGS20, IL18R1, BANP	122	1600	16792	1.5484426229508197	1.0	0.2581707073237091	0.21216415327397892
GOTERM_BP_ALL	GO:0032677~regulation of interleukin-8 production	3	2.4390243902439024	0.06956210787558542	IL1B, BCL3, TNF	122	60	16792	6.881967213114754	1.0	0.26421228433434574	0.2171291087648203
GOTERM_BP_ALL	GO:0070727~cellular macromolecule localization	18	14.634146341463413	0.07098502197278055	PPP1R15A, JUN, EIF2AK3, TNFAIP3, SIRT1, TNF, DUSP16, PML, SMAD7, NFKBIA, AR, UGCG, IL1B, BCL3, CCL2, RGS20, IL18R1, BANP	122	1613	16792	1.5359629241917616	1.0	0.2679524703296851	0.22020278587952644
GOTERM_BP_ALL	GO:0032637~interleukin-8 production	3	2.4390243902439024	0.08201830932409479	IL1B, BCL3, TNF	122	66	16792	6.256333830104321	1.0	0.29854347920961527	0.24534241370209434
GOTERM_BP_ALL	GO:0010876~lipid localization	6	4.878048780487805	0.1013077787793533	NFKBIA, IL1B, INHBA, SIRT1, TNF, NFKB1	122	342	16792	2.414725337935001	1.0	0.34635687559106193	0.28463536395033173
GOTERM_BP_ALL	GO:0090316~positive regulation of intracellular protein transport	5	4.0650406504065035	0.1138188664709985	UGCG, IL1B, CCL2, TNF, IL18R1	122	256	16792	2.6882684426229506	1.0	0.37820229394092647	0.31080586288065
GOTERM_BP_ALL	GO:0006886~intracellular protein transport	12	9.75609756097561	0.11760018860672039	NFKBIA, UGCG, JUN, IL1B, BCL3, RGS20, CCL2, SIRT1, TNF, DUSP16, IL18R1, PML	122	1020	16792	1.6192864030858245	1.0	0.38329326813823905	0.31498961494574457
GOTERM_BP_ALL	GO:0032388~positive regulation of intracellular transport	5	4.0650406504065035	0.15456203937982654	UGCG, IL1B, CCL2, TNF, IL18R1	122	288	16792	2.3895719489981784	1.0	0.46278109149964364	0.38031254377019247
GOTERM_BP_ALL	GO:0042307~positive regulation of protein import into nucleus	3	2.4390243902439024	0.15475124804588986	IL1B, TNF, IL18R1	122	97	16792	4.2568869359472705	1.0	0.46278109149964364	0.38031254377019247
GOTERM_BP_ALL	GO:0051234~establishment of localization	41	33.33333333333333	0.15690998844705947	SAMD9L, KCNA3, TNFAIP3, GATA3, STON2, TNF, DLL1, DUSP16, BACH2, TNFSF13B, UGCG, CCL5, CCL2, RGS20, CCR7, UNC13B, CCR1, JUN, SYT1, EIF2AK3, TRAF2, HTR3B, NR1D1, INHBA, POU2F2, SIRT1, NFKB1, PML, AZIN1, KLHL20, TLR1, NFKBIA, IL1A, AR, AXL, IL1B, BCL3, PPIF, KCNQ4, PRTN3, IL18R1	122	4790	16792	1.1781238235394775	1.0	0.4669801132946423	0.38376329119599484
GOTERM_BP_ALL	GO:0006810~transport	40	32.52032520325203	0.15902316974079306	SAMD9L, KCNA3, GATA3, STON2, TNF, DLL1, DUSP16, BACH2, TNFSF13B, UGCG, CCL5, CCL2, RGS20, CCR7, UNC13B, CCR1, JUN, SYT1, EIF2AK3, TRAF2, HTR3B, NR1D1, INHBA, POU2F2, SIRT1, NFKB1, PML, AZIN1, KLHL20, TLR1, NFKBIA, IL1A, AR, AXL, IL1B, BCL3, PPIF, KCNQ4, PRTN3, IL18R1	122	4663	16792	1.180693495709158	1.0	0.47045545937585187	0.3866193234170684
GOTERM_BP_ALL	GO:1904591~positive regulation of protein import	3	2.4390243902439024	0.15979635256990424	IL1B, TNF, IL18R1	122	99	16792	4.170889220069548	1.0	0.4711431161384745	0.3871844383222308
GOTERM_BP_ALL	GO:0051224~negative regulation of protein transport	4	3.2520325203252036	0.1628673637267401	NFKBIA, IL1B, TNF, PML	122	193	16792	2.8526288966278774	1.0	0.47758384806651394	0.3924774184985751
GOTERM_BP_ALL	GO:1904950~negative regulation of establishment of protein localization	4	3.2520325203252036	0.18235574886191663	NFKBIA, IL1B, TNF, PML	122	204	16792	2.6988106718097074	1.0	0.5170402473370583	0.4249026058068268
GOTERM_BP_ALL	GO:0046824~positive regulation of nucleocytoplasmic transport	3	2.4390243902439024	0.20635085960597044	IL1B, TNF, IL18R1	122	117	16792	3.5292139554434634	1.0	0.5589318108288929	0.45932900603519994
GOTERM_BP_ALL	GO:0051649~establishment of localization in cell	18	14.634146341463413	0.2732927186999725	UNC13B, JUN, SYT1, STON2, SIRT1, TNF, DUSP16, BACH2, PML, KLHL20, NFKBIA, UGCG, IL1B, BCL3, CCL2, RGS20, CCR7, IL18R1	122	2004	16792	1.2362815352900756	1.0	0.6834130253432337	0.5616274106440416
GOTERM_BP_ALL	GO:0046907~intracellular transport	14	11.38211382113821	0.3621458952784823	JUN, SIRT1, TNF, DUSP16, BACH2, PML, KLHL20, NFKBIA, UGCG, IL1B, BCL3, CCL2, RGS20, IL18R1	122	1594	16792	1.2088775531192792	1.0	0.8422400914669421	0.6921511650639229
Annotation Cluster 42	Enrichment Score: 2.1066257710540754
Category	Term	Count	%	PValue	Genes	List Total	Pop Hits	Pop Total	Fold Enrichment	Bonferroni	Benjamini	FDR
GOTERM_BP_ALL	GO:0032611~interleukin-1 beta production	5	4.0650406504065035	7.545608991162409E-4	IFI16, IL1B, TNFAIP3, CCR7, PML	122	57	16792	12.073626689675006	0.9419980163965755	0.00621277107110774	0.005105642415635874
GOTERM_BP_ALL	GO:0032612~interleukin-1 production	5	4.0650406504065035	0.0018089070147255756	IFI16, IL1B, TNFAIP3, CCR7, PML	122	72	16792	9.558287795992713	0.998918467191054	0.01282215855738749	0.010537223380892028
GOTERM_BP_ALL	GO:0032651~regulation of interleukin-1 beta production	4	3.2520325203252036	0.005590328767933451	IFI16, TNFAIP3, CCR7, PML	122	50	16792	11.011147540983607	0.9999999993446695	0.03304252317222107	0.027154277197219065
GOTERM_BP_ALL	GO:0032652~regulation of interleukin-1 production	4	3.2520325203252036	0.010586632874198566	IFI16, TNFAIP3, CCR7, PML	122	63	16792	8.739005984907624	1.0	0.05614935663657214	0.046143425143658726
GOTERM_BP_ALL	GO:0032845~negative regulation of homeostatic process	3	2.4390243902439024	0.36271490547396285	TNFAIP3, CCR7, PML	122	176	16792	2.346125186289121	1.0	0.8422400914669421	0.6921511650639229
Annotation Cluster 43	Enrichment Score: 2.0897446327147593
Category	Term	Count	%	PValue	Genes	List Total	Pop Hits	Pop Total	Fold Enrichment	Bonferroni	Benjamini	FDR
GOTERM_BP_ALL	GO:0043491~protein kinase B signaling	8	6.504065040650407	7.884941172593078E-5	AXL, CCL5, IL1B, CCL2, CCR7, GATA3, SIRT1, TNF	122	143	16792	7.7001031755130125	0.2572766959626306	8.358941654634492E-4	6.869360962002729E-4
GOTERM_BP_ALL	GO:0051896~regulation of protein kinase B signaling	5	4.0650406504065035	0.013087558589283805	AXL, CCR7, GATA3, SIRT1, TNF	122	126	16792	5.461878740567265	1.0	0.06751461482926023	0.05548337081831807
GOTERM_BP_ALL	GO:2000106~regulation of leukocyte apoptotic process	4	3.2520325203252036	0.022090144917292633	AXL, CCL5, CCR7, SIRT1	122	83	16792	6.633221410231088	1.0	0.10496822362170084	0.08626266905426966
GOTERM_BP_ALL	GO:0071887~leukocyte apoptotic process	4	3.2520325203252036	0.037446126750511594	AXL, CCL5, CCR7, SIRT1	122	102	16792	5.397621343619415	1.0	0.16400620670868668	0.13477996143999468
GOTERM_BP_ALL	GO:2000107~negative regulation of leukocyte apoptotic process	3	2.4390243902439024	0.04168830830906874	AXL, CCL5, CCR7	122	45	16792	9.175956284153006	1.0	0.1781405593331084	0.14639554319101114
Annotation Cluster 44	Enrichment Score: 2.035313175373459
Category	Term	Count	%	PValue	Genes	List Total	Pop Hits	Pop Total	Fold Enrichment	Bonferroni	Benjamini	FDR
GOTERM_BP_ALL	GO:0034341~response to interferon-gamma	10	8.130081300813007	2.4727249918553167E-6	CCL5, UBD, HLA-B, NLRC5, HLA-C, CCL2, HLA-A, NMI, TRIM21, PML	122	161	16792	8.54902759393137	0.009283767443596491	3.775160301330526E-5	3.102418927028189E-5
GOTERM_BP_ALL	GO:0071346~cellular response to interferon-gamma	9	7.317073170731707	5.947953733510436E-6	CCL5, HLA-B, NLRC5, HLA-C, CCL2, HLA-A, NMI, TRIM21, PML	122	135	16792	9.175956284153004	0.02218593851770012	8.186034134696296E-5	6.72726591976235E-5
GOTERM_BP_ALL	GO:0060333~interferon-gamma-mediated signaling pathway	7	5.691056910569105	2.4038100425972665E-5	HLA-B, NLRC5, HLA-C, HLA-A, NMI, TRIM21, PML	122	80	16792	12.04344262295082	0.086683505038883	2.868597364124776E-4	2.3574073803825723E-4
KEGG_PATHWAY	hsa05332:Graft-versus-host disease	6	4.878048780487805	3.244002812132732E-5	IL1A, IL1B, HLA-B, HLA-C, HLA-A, TNF	80	33	6879	15.634090909090908	0.004272997823949742	3.5954364501137784E-4	2.676302320009504E-4
KEGG_PATHWAY	hsa04940:Type I diabetes mellitus	6	4.878048780487805	1.072550590241997E-4	IL1A, IL1B, HLA-B, HLA-C, HLA-A, TNF	80	42	6879	12.283928571428572	0.014058667923371404	0.0010189230607298972	7.584464888139836E-4
GOTERM_BP_ALL	GO:0002486~antigen processing and presentation of endogenous peptide antigen via MHC class I via ER pathway, TAP-independent	3	2.4390243902439024	1.5376304259303244E-4	HLA-B, HLA-C, HLA-A	122	3	16792	137.63934426229508	0.4401233526292382	0.001479184779638585	0.0012155909923362437
GOTERM_BP_ALL	GO:0002480~antigen processing and presentation of exogenous peptide antigen via MHC class I, TAP-independent	3	2.4390243902439024	0.0017935583275464305	HLA-B, HLA-C, HLA-A	122	9	16792	45.87978142076503	0.998853883786032	0.012737304054948379	0.01046749012630205
GOTERM_BP_ALL	GO:0002484~antigen processing and presentation of endogenous peptide antigen via MHC class I via ER pathway	3	2.4390243902439024	0.0017935583275464305	HLA-B, HLA-C, HLA-A	122	9	16792	45.87978142076503	0.998853883786032	0.012737304054948379	0.01046749012630205
GOTERM_BP_ALL	GO:0019885~antigen processing and presentation of endogenous peptide antigen via MHC class I	3	2.4390243902439024	0.0044281363045748055	HLA-B, HLA-C, HLA-A	122	14	16792	29.494145199063233	0.9999999463090352	0.027064022697814574	0.022241157873383016
GOTERM_BP_ALL	GO:0002483~antigen processing and presentation of endogenous peptide antigen	3	2.4390243902439024	0.005085406101440164	HLA-B, HLA-C, HLA-A	122	15	16792	27.527868852459015	0.9999999955532499	0.03034345950716908	0.024936192260068147
GOTERM_BP_ALL	GO:0019883~antigen processing and presentation of endogenous antigen	3	2.4390243902439024	0.006525175552883373	HLA-B, HLA-C, HLA-A	122	17	16792	24.289296046287365	0.9999999999811332	0.03711378131210136	0.030500028715513685
KEGG_PATHWAY	hsa05330:Allograft rejection	4	3.2520325203252036	0.008555758020773071	HLA-B, HLA-C, HLA-A, TNF	80	37	6879	9.295945945945947	0.6783267689912351	0.036706961831058656	0.02732322722763013
GOTERM_BP_ALL	GO:0060337~type I interferon signaling pathway	4	3.2520325203252036	0.01632537941929213	HLA-B, NLRC5, HLA-C, HLA-A	122	74	16792	7.439964554718654	1.0	0.08164854879330322	0.06709860851510122
GOTERM_BP_ALL	GO:0071357~cellular response to type I interferon	4	3.2520325203252036	0.01632537941929213	HLA-B, NLRC5, HLA-C, HLA-A	122	74	16792	7.439964554718654	1.0	0.08164854879330322	0.06709860851510122
GOTERM_BP_ALL	GO:0034340~response to type I interferon	4	3.2520325203252036	0.01876763868056565	HLA-B, NLRC5, HLA-C, HLA-A	122	78	16792	7.058427910886928	1.0	0.09191268242131566	0.07553365230009475
KEGG_PATHWAY	hsa04612:Antigen processing and presentation	4	3.2520325203252036	0.056413929118846254	HLA-B, HLA-C, HLA-A, TNF	80	76	6879	4.525657894736842	0.9995310129993299	0.17431967018806466	0.12975674698209325
GOTERM_BP_ALL	GO:0002479~antigen processing and presentation of exogenous peptide antigen via MHC class I, TAP-dependent	3	2.4390243902439024	0.07570739089328468	HLA-B, HLA-C, HLA-A	122	63	16792	6.5542544886807175	1.0	0.28238632152183635	0.23206449493401504
GOTERM_BP_ALL	GO:0042590~antigen processing and presentation of exogenous peptide antigen via MHC class I	3	2.4390243902439024	0.08201830932409479	HLA-B, HLA-C, HLA-A	122	66	16792	6.256333830104321	1.0	0.29854347920961527	0.24534241370209434
KEGG_PATHWAY	hsa05320:Autoimmune thyroid disease	3	2.4390243902439024	0.11968054602470247	HLA-B, HLA-C, HLA-A	80	52	6879	4.960817307692308	0.9999999507371524	0.3460328830714224	0.257573349053164
KEGG_PATHWAY	hsa05416:Viral myocarditis	3	2.4390243902439024	0.1389915220359341	HLA-B, HLA-C, HLA-A	80	57	6879	4.525657894736842	0.9999999973637872	0.36246808687802423	0.26980707218740146
GOTERM_BP_ALL	GO:0002474~antigen processing and presentation of peptide antigen via MHC class I	3	2.4390243902439024	0.14228408981350238	HLA-B, HLA-C, HLA-A	122	92	16792	4.488239486813971	1.0	0.43657713806893206	0.35877818904153286
KEGG_PATHWAY	hsa04514:Cell adhesion molecules (CAMs)	4	3.2520325203252036	0.22300574112817378	NTNG2, HLA-B, HLA-C, HLA-A	80	142	6879	2.422183098591549	0.9999999999999966	0.5392684285463111	0.4014103340307128
GOTERM_BP_ALL	GO:0019882~antigen processing and presentation	4	3.2520325203252036	0.22489930485961557	HLA-B, HLA-C, CCR7, HLA-A	122	227	16792	2.425362894489781	1.0	0.5959910601726004	0.4897842204918824
KEGG_PATHWAY	hsa04144:Endocytosis	5	4.0650406504065035	0.29958006678396276	SMURF2, HLA-B, HLA-C, HLA-A, PML	80	241	6879	1.783973029045643	1.0	0.6914325986781176	0.5146753930010048
GOTERM_BP_ALL	GO:0002478~antigen processing and presentation of exogenous peptide antigen	3	2.4390243902439024	0.3260383692615948	HLA-B, HLA-C, HLA-A	122	162	16792	2.548876745598057	1.0	0.7861193673180781	0.6460312700394387
GOTERM_BP_ALL	GO:0019884~antigen processing and presentation of exogenous antigen	3	2.4390243902439024	0.34445673304046553	HLA-B, HLA-C, HLA-A	122	169	16792	2.443301969153167	1.0	0.8138761530674158	0.6688417391556408
GOTERM_BP_ALL	GO:0048002~antigen processing and presentation of peptide antigen	3	2.4390243902439024	0.3704835008075049	HLA-B, HLA-C, HLA-A	122	179	16792	2.3068046524406998	1.0	0.8565869292122017	0.7039413666477362
KEGG_PATHWAY	hsa04145:Phagosome	3	2.4390243902439024	0.5174627142231835	HLA-B, HLA-C, HLA-A	80	150	6879	1.7197500000000001	1.0	0.9852985465665235	0.7334177151134273
Annotation Cluster 45	Enrichment Score: 2.0151852168306377
Category	Term	Count	%	PValue	Genes	List Total	Pop Hits	Pop Total	Fold Enrichment	Bonferroni	Benjamini	FDR
GOTERM_BP_ALL	GO:0070417~cellular response to cold	3	2.4390243902439024	0.0010561695811323285	NFKBIA, EIF2AK3, FOXO1	122	7	16792	58.988290398126466	0.9814257109665654	0.008095153435874006	0.006652580349449362
GOTERM_BP_ALL	GO:0009266~response to temperature stimulus	5	4.0650406504065035	0.021302583621129627	NFKBIA, IL1A, EIF2AK3, CCL2, FOXO1	122	146	16792	4.71367617336627	1.0	0.10246434035112222	0.08420498296158255
GOTERM_BP_ALL	GO:0009409~response to cold	3	2.4390243902439024	0.040020122677151534	NFKBIA, EIF2AK3, FOXO1	122	44	16792	9.384500745156483	1.0	0.1732673738410315	0.1423907694334014
Annotation Cluster 46	Enrichment Score: 1.989950201269913
Category	Term	Count	%	PValue	Genes	List Total	Pop Hits	Pop Total	Fold Enrichment	Bonferroni	Benjamini	FDR
GOTERM_BP_ALL	GO:0050864~regulation of B cell activation	6	4.878048780487805	0.002258784926771334	PELI1, TNFAIP3, AHR, INHBA, TICAM1, TNFSF13B	122	127	16792	6.50264618562024	0.9998025003679815	0.015487050834281273	0.012727226341935207
GOTERM_BP_ALL	GO:0045619~regulation of lymphocyte differentiation	6	4.878048780487805	0.0034409933558833504	HLX, AXL, RIPK2, TNFSF9, GATA3, INHBA	122	140	16792	5.898829039812647	0.9999977437566433	0.021885029300952735	0.017985071812159248
GOTERM_BP_ALL	GO:0051250~negative regulation of lymphocyte activation	5	4.0650406504065035	0.011738135396088565	HLX, AXL, PELI1, TNFAIP3, INHBA	122	122	16792	5.640956732061273	1.0	0.06156398967823363	0.050593159377577836
GOTERM_BP_ALL	GO:0002695~negative regulation of leukocyte activation	5	4.0650406504065035	0.01945775989985485	HLX, AXL, PELI1, TNFAIP3, INHBA	122	142	16792	4.84645578388363	1.0	0.0949226553458637	0.07800724182360955
GOTERM_BP_ALL	GO:0048872~homeostasis of number of cells	6	4.878048780487805	0.023096161462281443	AXL, TNFAIP3, CCR7, GATA3, INHBA, TNFSF13B	122	224	16792	3.686768149882904	1.0	0.10886953109282915	0.08946875546451273
GOTERM_BP_ALL	GO:0050866~negative regulation of cell activation	5	4.0650406504065035	0.02802259277246801	HLX, AXL, PELI1, TNFAIP3, INHBA	122	159	16792	4.328281266109908	1.0	0.12824417153516607	0.10539079490519218
Annotation Cluster 47	Enrichment Score: 1.961380570580431
Category	Term	Count	%	PValue	Genes	List Total	Pop Hits	Pop Total	Fold Enrichment	Bonferroni	Benjamini	FDR
GOTERM_BP_ALL	GO:0045637~regulation of myeloid cell differentiation	7	5.691056910569105	0.0026098159151851374	NFKBIA, CCR1, JUN, INHBA, TRIB1, DLL1, TNF	122	191	16792	5.044373873487254	0.9999476256627852	0.017605752801722992	0.01446837123641993
GOTERM_BP_ALL	GO:1903707~negative regulation of hemopoiesis	5	4.0650406504065035	0.01688235912649899	NFKBIA, HLX, INHBA, TRIB1, DLL1	122	136	16792	5.060270009643201	1.0	0.08383422881933919	0.06889479583960013
GOTERM_BP_ALL	GO:0045638~negative regulation of myeloid cell differentiation	4	3.2520325203252036	0.02963570605750025	NFKBIA, INHBA, TRIB1, DLL1	122	93	16792	5.919971796227746	1.0	0.13400029681394895	0.11012116675322935
Annotation Cluster 48	Enrichment Score: 1.9193968454873103
Category	Term	Count	%	PValue	Genes	List Total	Pop Hits	Pop Total	Fold Enrichment	Bonferroni	Benjamini	FDR
GOTERM_BP_ALL	GO:0032729~positive regulation of interferon-gamma production	6	4.878048780487805	1.0455557174151418E-4	RIPK2, IL1B, BCL3, HLA-A, TNF, IL18R1	122	65	16792	12.70517023959647	0.3259184865518443	0.0010598899490248655	8.710153678143882E-4
GOTERM_BP_ALL	GO:0042742~defense response to bacterium	5	4.0650406504065035	0.12598592301547246	TLR1, RIPK2, BCL3, HLA-A, TNF	122	266	16792	2.5872057192160725	1.0	0.4032271816733523	0.3313712638572577
GOTERM_BP_ALL	GO:0050830~defense response to Gram-positive bacterium	3	2.4390243902439024	0.13247693150037695	RIPK2, HLA-A, TNF	122	88	16792	4.692250372578242	1.0	0.4164332454215154	0.34222397972985313
Annotation Cluster 49	Enrichment Score: 1.8996686806434135
Category	Term	Count	%	PValue	Genes	List Total	Pop Hits	Pop Total	Fold Enrichment	Bonferroni	Benjamini	FDR
GOTERM_BP_ALL	GO:0009306~protein secretion	14	11.38211382113821	3.3662107773054496E-5	UNC13B, EIF2AK3, TRAF2, GATA3, NR1D1, POU2F2, TNF, PML, TNFSF13B, TLR1, IL1A, IL1B, CCL5, CCR7	122	469	16792	4.108637142158062	0.11924484399008595	3.8583528392762464E-4	3.1707863826351327E-4
GOTERM_BP_ALL	GO:0001659~temperature homeostasis	5	4.0650406504065035	1.2642091183909593E-4	IL1A, IL1B, NR1D1, TNF, FOXO1	122	36	16792	19.116575591985427	0.3792890873482305	0.0012609340171927427	0.0010362329671918084
GOTERM_BP_ALL	GO:0019218~regulation of steroid metabolic process	6	4.878048780487805	2.1957574016667446E-4	IL1B, RORA, NR1D1, SIRT1, TNF, NFKB1	122	76	16792	10.866264020707506	0.5632221807268758	0.0020546404867705444	0.001688499302174998
GOTERM_BP_ALL	GO:0050810~regulation of steroid biosynthetic process	5	4.0650406504065035	4.934944500740981E-4	IL1B, NR1D1, SIRT1, TNF, NFKB1	122	51	16792	13.494053359048536	0.8446260562431128	0.004268274245939046	0.003507658946742271
GOTERM_BP_ALL	GO:0050708~regulation of protein secretion	11	8.94308943089431	5.432219701412843E-4	UNC13B, TLR1, IL1A, CCL5, IL1B, TRAF2, CCR7, GATA3, NR1D1, TNF, PML	122	392	16792	3.8623285379725663	0.8712123059479265	0.004645102152840779	0.0038173353411969165
GOTERM_BP_ALL	GO:0032940~secretion by cell	18	14.634146341463413	5.55878653974918E-4	UNC13B, CCR1, SYT1, EIF2AK3, TRAF2, GATA3, NR1D1, INHBA, POU2F2, TNF, PML, TNFSF13B, TLR1, IL1A, AXL, IL1B, CCL5, CCR7	122	966	16792	2.5647082781794115	0.8772195250740168	0.004742575574976054	0.003897438797892016
GOTERM_BP_ALL	GO:0050707~regulation of cytokine secretion	7	5.691056910569105	7.600173331517828E-4	TLR1, IL1A, IL1B, CCR7, GATA3, TNF, PML	122	150	16792	6.423169398907104	0.9431804791993387	0.0062440639723646465	0.0051313588571620375
GOTERM_BP_ALL	GO:1903530~regulation of secretion by cell	13	10.569105691056912	0.0019735580325630506	UNC13B, SYT1, TRAF2, GATA3, NR1D1, INHBA, TNF, PML, TLR1, IL1A, IL1B, CCL5, CCR7	122	630	16792	2.840176945094978	0.9994194974816336	0.013782013594065303	0.011326030264653507
GOTERM_BP_ALL	GO:0046903~secretion	18	14.634146341463413	0.0022446422834759734	UNC13B, CCR1, SYT1, EIF2AK3, TRAF2, GATA3, NR1D1, INHBA, POU2F2, TNF, PML, TNFSF13B, TLR1, IL1A, AXL, IL1B, CCL5, CCR7	122	1098	16792	2.2563826928245097	0.999791653374222	0.015442047487802528	0.012690242684884655
GOTERM_BP_ALL	GO:0046890~regulation of lipid biosynthetic process	6	4.878048780487805	0.0023372828975068015	IL1B, NR1D1, SIRT1, TNF, CYR61, NFKB1	122	128	16792	6.451844262295082	0.9998532162561601	0.01593832514737459	0.013098082639011894
GOTERM_BP_ALL	GO:0051046~regulation of secretion	13	10.569105691056912	0.003809289924071613	UNC13B, SYT1, TRAF2, GATA3, NR1D1, INHBA, TNF, PML, TLR1, IL1A, IL1B, CCL5, CCR7	122	683	16792	2.619782540863596	0.9999994404195068	0.023861847680521683	0.019609617067604532
GOTERM_BP_ALL	GO:0006694~steroid biosynthetic process	6	4.878048780487805	0.004114657884878348	HSD11B1, IL1B, NR1D1, SIRT1, TNF, NFKB1	122	146	16792	5.656411408039524	0.9999998239518244	0.025604579016297445	0.021041790074650166
GOTERM_BP_ALL	GO:0010893~positive regulation of steroid biosynthetic process	3	2.4390243902439024	0.0044281363045748055	IL1B, NR1D1, TNF	122	14	16792	29.494145199063233	0.9999999463090352	0.027064022697814574	0.022241157873383016
GOTERM_BP_ALL	GO:0046889~positive regulation of lipid biosynthetic process	4	3.2520325203252036	0.009694678605130585	IL1B, NR1D1, TNF, CYR61	122	61	16792	9.025530771298039	0.9999999999999999	0.05192987644878897	0.04267586505298251
GOTERM_BP_ALL	GO:0050729~positive regulation of inflammatory response	5	4.0650406504065035	0.010181871595908666	CCL5, IL1B, CCL2, CCR7, TNF	122	117	16792	5.882023259072439	1.0	0.0543850393600164	0.044693512855128834
GOTERM_BP_ALL	GO:0023061~signal release	9	7.317073170731707	0.010649099954291764	UNC13B, SYT1, CCL5, IL1B, EIF2AK3, GATA3, NR1D1, INHBA, TNF	122	417	16792	2.9706333294020517	1.0	0.05640134259499192	0.046350506683076095
GOTERM_BP_ALL	GO:0045940~positive regulation of steroid metabolic process	3	2.4390243902439024	0.012814688032198585	IL1B, NR1D1, TNF	122	24	16792	17.204918032786885	1.0	0.06637937990305064	0.054550437104098105
GOTERM_BP_ALL	GO:0045834~positive regulation of lipid metabolic process	5	4.0650406504065035	0.013087558589283805	IL1B, CCR7, NR1D1, TNF, CYR61	122	126	16792	5.461878740567265	1.0	0.06751461482926023	0.05548337081831807
GOTERM_BP_ALL	GO:0046879~hormone secretion	7	5.691056910569105	0.020016938619681884	CCL5, IL1B, EIF2AK3, GATA3, NR1D1, INHBA, TNF	122	295	16792	3.266018338427341	1.0	0.09714784496115879	0.07983589804683933
GOTERM_BP_ALL	GO:0010817~regulation of hormone levels	9	7.317073170731707	0.021636359293795218	DHRS9, CCL5, IL1B, EIF2AK3, GATA3, NR1D1, HSD17B6, INHBA, TNF	122	475	16792	2.6079033649698014	1.0	0.10327938088215413	0.084874781584141
GOTERM_BP_ALL	GO:0009914~hormone transport	7	5.691056910569105	0.023457203032807558	CCL5, IL1B, EIF2AK3, GATA3, NR1D1, INHBA, TNF	122	306	16792	3.148612450444659	1.0	0.10984303249154774	0.09026877690037297
GOTERM_BP_ALL	GO:1900182~positive regulation of protein localization to nucleus	4	3.2520325203252036	0.06522514239888846	IL1B, EIF2AK3, TNF, IL18R1	122	128	16792	4.301229508196721	1.0	0.25252978643347884	0.2075284561541636
GOTERM_BP_ALL	GO:0032846~positive regulation of homeostatic process	5	4.0650406504065035	0.06726193875166953	IL1B, NR1D1, INHBA, TNF, PML	122	212	16792	3.246210949582431	1.0	0.25935048162836993	0.2131336893572841
GOTERM_BP_ALL	GO:0048871~multicellular organismal homeostasis	6	4.878048780487805	0.07930665834088219	IL1A, IL1B, TNFAIP3, NR1D1, TNF, FOXO1	122	317	16792	2.6051610901380773	1.0	0.2923415528870642	0.2402456834783909
GOTERM_BP_ALL	GO:0030072~peptide hormone secretion	5	4.0650406504065035	0.09662212262230434	CCL5, IL1B, EIF2AK3, NR1D1, TNF	122	241	16792	2.8555880552343376	1.0	0.33305486691838176	0.2737038007372222
GOTERM_BP_ALL	GO:0002790~peptide secretion	5	4.0650406504065035	0.10678426887359736	CCL5, IL1B, EIF2AK3, NR1D1, TNF	122	250	16792	2.7527868852459014	1.0	0.36018200171944154	0.29599682400651006
GOTERM_BP_ALL	GO:0046883~regulation of hormone secretion	5	4.0650406504065035	0.11145139114063787	CCL5, IL1B, NR1D1, INHBA, TNF	122	254	16792	2.7094359106751	1.0	0.37259148580793033	0.30619491236244395
GOTERM_BP_ALL	GO:0015833~peptide transport	5	4.0650406504065035	0.1284835601593588	CCL5, IL1B, EIF2AK3, NR1D1, TNF	122	268	16792	2.5678982138487885	1.0	0.4064693836920655	0.3340356987700108
GOTERM_BP_ALL	GO:0050796~regulation of insulin secretion	4	3.2520325203252036	0.1325165458779683	CCL5, IL1B, NR1D1, TNF	122	175	16792	3.146042154566745	1.0	0.4164332454215154	0.34222397972985313
GOTERM_BP_ALL	GO:0042886~amide transport	5	4.0650406504065035	0.15591587280257901	CCL5, IL1B, EIF2AK3, NR1D1, TNF	122	289	16792	2.3813035339497417	1.0	0.4652497256336333	0.38234126219534065
GOTERM_BP_ALL	GO:0090276~regulation of peptide hormone secretion	4	3.2520325203252036	0.17876551087305342	CCL5, IL1B, NR1D1, TNF	122	202	16792	2.7255315695503977	1.0	0.5083896994738194	0.4177936034657561
GOTERM_BP_ALL	GO:0002791~regulation of peptide secretion	4	3.2520325203252036	0.18777754964141583	CCL5, IL1B, NR1D1, TNF	122	207	16792	2.6596974736675376	1.0	0.5246021231059355	0.43111693967257864
GOTERM_BP_ALL	GO:0090087~regulation of peptide transport	4	3.2520325203252036	0.19141550889285736	CCL5, IL1B, NR1D1, TNF	122	209	16792	2.6342458232018195	1.0	0.5284245124706919	0.4342581713462408
KEGG_PATHWAY	hsa05010:Alzheimer's disease	3	2.4390243902439024	0.5792371399091159	IL1B, EIF2AK3, TNF	80	168	6879	1.5354910714285714	1.0	1.0	0.75
GOTERM_BP_ALL	GO:0071705~nitrogen compound transport	6	4.878048780487805	0.6031848462837917	CCL5, IL1B, EIF2AK3, NR1D1, TNF, AZIN1	122	725	16792	1.1390842283776144	1.0	1.0	0.8220159151193634
Annotation Cluster 50	Enrichment Score: 1.842251776508325
Category	Term	Count	%	PValue	Genes	List Total	Pop Hits	Pop Total	Fold Enrichment	Bonferroni	Benjamini	FDR
GOTERM_BP_ALL	GO:0050707~regulation of cytokine secretion	7	5.691056910569105	7.600173331517828E-4	TLR1, IL1A, IL1B, CCR7, GATA3, TNF, PML	122	150	16792	6.423169398907104	0.9431804791993387	0.0062440639723646465	0.0051313588571620375
GOTERM_BP_ALL	GO:0051222~positive regulation of protein transport	8	6.504065040650407	0.0488161721837331	UNC13B, IL1A, UGCG, IL1B, CCL2, GATA3, TNF, IL18R1	122	460	16792	2.393727726300784	1.0	0.20149514173979866	0.16558829070581702
GOTERM_BP_ALL	GO:1904951~positive regulation of establishment of protein localization	8	6.504065040650407	0.08014149713858787	UNC13B, IL1A, UGCG, IL1B, CCL2, GATA3, TNF, IL18R1	122	517	16792	2.129815771950408	1.0	0.2948425226435267	0.24230097525120373
Annotation Cluster 51	Enrichment Score: 1.8397162024106026
Category	Term	Count	%	PValue	Genes	List Total	Pop Hits	Pop Total	Fold Enrichment	Bonferroni	Benjamini	FDR
GOTERM_BP_ALL	GO:0034976~response to endoplasmic reticulum stress	10	8.130081300813007	1.4385655398871074E-4	PPP1R15A, USP25, JUN, EIF2AK3, CCL2, TRAF2, FBXO6, SIRT1, ATF3, PML	122	269	16792	5.116704247668961	0.41880325954796704	0.001398152229617083	0.0011489986103376665
GOTERM_BP_ALL	GO:0036499~PERK-mediated unfolded protein response	4	3.2520325203252036	4.41496958623994E-4	PPP1R15A, EIF2AK3, CCL2, ATF3	122	21	16792	26.217017954722873	0.8109406428937748	0.0038808508880444786	0.0031892752325775233
GOTERM_BP_ALL	GO:0006984~ER-nucleus signaling pathway	4	3.2520325203252036	0.004154131595225007	PPP1R15A, EIF2AK3, CCL2, ATF3	122	45	16792	12.234608378870675	0.999999848400117	0.02576518132498931	0.021173772719740618
GOTERM_BP_ALL	GO:0006986~response to unfolded protein	5	4.0650406504065035	0.03587611704095046	PPP1R15A, EIF2AK3, CCL2, FBXO6, ATF3	122	172	16792	4.001143728555089	1.0	0.15823255831745517	0.13003518913439235
GOTERM_BP_ALL	GO:0035966~response to topologically incorrect protein	5	4.0650406504065035	0.04712463446182568	PPP1R15A, EIF2AK3, CCL2, FBXO6, ATF3	122	188	16792	3.6606208580397626	1.0	0.1961445878096519	0.16119121655319843
GOTERM_BP_ALL	GO:0030968~endoplasmic reticulum unfolded protein response	4	3.2520325203252036	0.07015045689831842	PPP1R15A, EIF2AK3, CCL2, ATF3	122	132	16792	4.170889220069548	1.0	0.2650675079795178	0.2178319297874637
GOTERM_BP_ALL	GO:0034620~cellular response to unfolded protein	4	3.2520325203252036	0.0739519124440294	PPP1R15A, EIF2AK3, CCL2, ATF3	122	135	16792	4.078202792956891	1.0	0.27748523564819394	0.22803679270054442
GOTERM_BP_ALL	GO:0035967~cellular response to topologically incorrect protein	4	3.2520325203252036	0.09285543958116575	PPP1R15A, EIF2AK3, CCL2, ATF3	122	149	16792	3.695015953350204	1.0	0.32369996691074293	0.26601596326077764
KEGG_PATHWAY	hsa04141:Protein processing in endoplasmic reticulum	5	4.0650406504065035	0.1289364975341506	PPP1R15A, EIF2AK3, TRAF2, MAN1A1, FBXO6	80	169	6879	2.544008875739645	0.9999999877939296	0.3499704933069802	0.26050435216083484
Annotation Cluster 52	Enrichment Score: 1.812715132587678
Category	Term	Count	%	PValue	Genes	List Total	Pop Hits	Pop Total	Fold Enrichment	Bonferroni	Benjamini	FDR
KEGG_PATHWAY	hsa04060:Cytokine-cytokine receptor interaction	15	12.195121951219512	5.197406225329369E-7	CCR1, TNFSF15, INHBA, TNF, CXCL5, TNFSF13B, IL1A, IL18RAP, IL1B, CCL5, TNFSF9, CCL2, CCR7, LTB, IL18R1	80	243	6879	5.30787037037037	6.860342668113528E-5	1.1520917132813435E-5	8.575720271793458E-6
GOTERM_BP_ALL	GO:0070372~regulation of ERK1 and ERK2 cascade	12	9.75609756097561	1.8562975448980113E-6	DUSP4, CCR1, PTPRR, JUN, DUSP1, RIPK2, CCL5, CCL2, CCR7, TNF, CYR61, ATF3	122	249	16792	6.633221410231088	0.006977504225142761	2.953627865742785E-5	2.4272852707337287E-5
KEGG_PATHWAY	hsa05323:Rheumatoid arthritis	9	7.317073170731707	6.469665180127588E-6	IL1A, JUN, CCL5, IL1B, CCL2, LTB, TNF, CXCL5, TNFSF13B	80	88	6879	8.794176136363637	8.536340133318276E-4	1.0755818361962115E-4	8.00621066040789E-5
GOTERM_BP_ALL	GO:0070371~ERK1 and ERK2 cascade	11	8.94308943089431	1.0389696352072369E-5	DUSP4, CCR1, PTPRR, JUN, DUSP1, RIPK2, CCL5, CCL2, CCR7, TNF, ATF3	122	243	16792	6.230587600350806	0.038432139044550895	1.3844362170906328E-4	1.1377268196138612E-4
GOTERM_BP_ALL	GO:0043491~protein kinase B signaling	8	6.504065040650407	7.884941172593078E-5	AXL, CCL5, IL1B, CCL2, CCR7, GATA3, SIRT1, TNF	122	143	16792	7.7001031755130125	0.2572766959626306	8.358941654634492E-4	6.869360962002729E-4
GOTERM_BP_ALL	GO:0010574~regulation of vascular endothelial growth factor production	5	4.0650406504065035	7.891231050251601E-5	IL1A, IL1B, EIF2AK3, CCL2, RORA	122	32	16792	21.506147540983605	0.2574529031704378	8.358941654634492E-4	6.869360962002729E-4
GOTERM_BP_ALL	GO:0002687~positive regulation of leukocyte migration	7	5.691056910569105	1.3671706489634046E-4	CCR1, IL1A, CCL5, CCL2, CCR7, TNF, CXCL5	122	109	16792	8.839223943450143	0.40293663027329274	0.0013426043013648433	0.0011033494377962476
GOTERM_BP_ALL	GO:0030334~regulation of cell migration	15	12.195121951219512	4.1505702152380057E-4	CCR1, PTPRR, JUN, SMURF2, NEXN, GATA3, TNF, CYR61, CXCL5, SMAD7, IL1A, CCL5, CCL2, CCR7, TRIB1	122	685	16792	3.0140002393203305	0.7911042762051326	0.003688323194873493	0.0030310563725571347
GOTERM_BP_ALL	GO:0071347~cellular response to interleukin-1	6	4.878048780487805	4.3471952192454457E-4	IL1A, IRAK2, CCL5, CCL2, RORA, NFKB1	122	88	16792	9.384500745156483	0.8060429542922412	0.0038302040120968633	0.0031476537346826253
GOTERM_BP_ALL	GO:0030335~positive regulation of cell migration	11	8.94308943089431	5.762852605395025E-4	CCR1, IL1A, JUN, SMURF2, CCL5, CCL2, CCR7, GATA3, TNF, CYR61, CXCL5	122	395	16792	3.832994397177838	0.8863207727679001	0.004905579497730166	0.004031395084451282
GOTERM_BP_ALL	GO:2000147~positive regulation of cell motility	11	8.94308943089431	7.534668044743086E-4	CCR1, IL1A, JUN, SMURF2, CCL5, CCL2, CCR7, GATA3, TNF, CYR61, CXCL5	122	409	16792	3.701791654976151	0.9417579705785579	0.00621277107110774	0.005105642415635874
GOTERM_BP_ALL	GO:2000145~regulation of cell motility	15	12.195121951219512	8.408947215732809E-4	CCR1, PTPRR, JUN, SMURF2, NEXN, GATA3, TNF, CYR61, CXCL5, SMAD7, IL1A, CCL5, CCL2, CCR7, TRIB1	122	736	16792	2.805149679258731	0.9581301480906831	0.006834081885889747	0.005616234358093959
GOTERM_BP_ALL	GO:0051272~positive regulation of cellular component movement	11	8.94308943089431	9.223172100739127E-4	CCR1, IL1A, JUN, SMURF2, CCL5, CCL2, CCR7, GATA3, TNF, CYR61, CXCL5	122	420	16792	3.604839968774395	0.9692106326764282	0.0073531885817943446	0.006042835167059314
GOTERM_BP_ALL	GO:0002685~regulation of leukocyte migration	7	5.691056910569105	9.323454672532164E-4	CCR1, IL1A, CCL5, CCL2, CCR7, TNF, CXCL5	122	156	16792	6.176124422026062	0.9703545778511842	0.007386291506327477	0.006070039081969995
GOTERM_BP_ALL	GO:0040017~positive regulation of locomotion	11	8.94308943089431	9.561274736185919E-4	CCR1, IL1A, JUN, SMURF2, CCL5, CCL2, CCR7, GATA3, TNF, CYR61, CXCL5	122	422	16792	3.5877554191593504	0.9729004477474484	0.007478967888713714	0.006146200341321612
KEGG_PATHWAY	hsa04062:Chemokine signaling pathway	9	7.317073170731707	0.0012430218548501843	NFKBIA, CCR1, GNGT2, CHUK, CCL5, CCL2, CCR7, NFKB1, CXCL5	80	186	6879	4.160685483870968	0.15141154090811026	0.008021884499935414	0.005971177184162452
GOTERM_BP_ALL	GO:0040012~regulation of locomotion	15	12.195121951219512	0.0012637250544212453	CCR1, PTPRR, JUN, SMURF2, NEXN, GATA3, TNF, CYR61, CXCL5, SMAD7, IL1A, CCL5, CCL2, CCR7, TRIB1	122	768	16792	2.6882684426229506	0.991517799662789	0.009455371389330388	0.007770404650102062
GOTERM_BP_ALL	GO:0070374~positive regulation of ERK1 and ERK2 cascade	7	5.691056910569105	0.0017813689229853513	CCR1, JUN, RIPK2, CCL5, CCL2, CCR7, TNF	122	177	16792	5.4433638973789025	0.9987998581148265	0.012737304054948379	0.01046749012630205
GOTERM_BP_ALL	GO:0051270~regulation of cellular component movement	15	12.195121951219512	0.0018960683753859744	CCR1, PTPRR, JUN, SMURF2, NEXN, GATA3, TNF, CYR61, CXCL5, SMAD7, IL1A, CCL5, CCL2, CCR7, TRIB1	122	802	16792	2.5743019500429254	0.9992219803731355	0.013339690006680055	0.010962529655449879
GOTERM_BP_ALL	GO:0016477~cell migration	19	15.447154471544716	0.0020236880451172208	CCR1, PTPRR, JUN, SMURF2, USP9X, GATA3, TNF, CYR61, CXCL5, PML, SMAD7, IL1A, AXL, IL1B, CCL5, CCL2, CCR7, TRIB1, CER1	122	1184	16792	2.2087394771821005	0.9995196932056007	0.014054010346477054	0.011549556633182812
GOTERM_BP_ALL	GO:0070098~chemokine-mediated signaling pathway	5	4.0650406504065035	0.002910444356847369	CCR1, CCL5, CCL2, CCR7, CXCL5	122	82	16792	8.392642942822869	0.9999832011964933	0.01915407621234106	0.015740780212687603
GOTERM_BP_ALL	GO:0002690~positive regulation of leukocyte chemotaxis	5	4.0650406504065035	0.002910444356847369	CCR1, CCL5, CCL2, CCR7, CXCL5	122	82	16792	8.392642942822869	0.9999832011964933	0.01915407621234106	0.015740780212687603
GOTERM_BP_ALL	GO:0048870~cell motility	20	16.260162601626014	0.003047955453384215	CCR1, PTPRR, JUN, SMURF2, USP9X, NEXN, GATA3, TNF, CYR61, CXCL5, PML, SMAD7, IL1A, AXL, IL1B, CCL5, CCL2, CCR7, TRIB1, CER1	122	1330	16792	2.0697645753728584	0.9999900151803675	0.01981696554260668	0.016285541293168417
GOTERM_BP_ALL	GO:0051674~localization of cell	20	16.260162601626014	0.003047955453384215	CCR1, PTPRR, JUN, SMURF2, USP9X, NEXN, GATA3, TNF, CYR61, CXCL5, PML, SMAD7, IL1A, AXL, IL1B, CCL5, CCL2, CCR7, TRIB1, CER1	122	1330	16792	2.0697645753728584	0.9999900151803675	0.01981696554260668	0.016285541293168417
GOTERM_BP_ALL	GO:0032103~positive regulation of response to external stimulus	8	6.504065040650407	0.0032201410682773054	CCR1, RIPK2, CCL5, IL1B, CCL2, CCR7, TNF, CXCL5	122	267	16792	4.124025296248542	0.999994795415625	0.02082873407971478	0.017117010584204752
GOTERM_BP_ALL	GO:1990266~neutrophil migration	5	4.0650406504065035	0.004750390309534422	IL1A, CCL5, IL1B, CCL2, CCR7	122	94	16792	7.321241716079525	0.999999984166967	0.028707887591753693	0.023592082643024318
GOTERM_BP_ALL	GO:0090026~positive regulation of monocyte chemotaxis	3	2.4390243902439024	0.005784628693856616	CCR1, CCL5, CCL2	122	16	16792	25.807377049180328	0.9999999996864221	0.033872414292753575	0.027836280003511883
GOTERM_BP_ALL	GO:0050900~leukocyte migration	9	7.317073170731707	0.005883485386458864	CCR1, IL1A, CCL5, IL1B, CCL2, CCR7, GATA3, TNF, CXCL5	122	376	16792	3.2945587722357867	0.9999999997844975	0.03413239603101759	0.028049932458266643
GOTERM_BP_ALL	GO:0097529~myeloid leukocyte migration	6	4.878048780487805	0.005889347702285862	CCR1, IL1A, CCL5, IL1B, CCL2, CCR7	122	159	16792	5.1939375193318895	0.9999999997892381	0.03413239603101759	0.028049932458266643
GOTERM_BP_ALL	GO:0002688~regulation of leukocyte chemotaxis	5	4.0650406504065035	0.005910489156259476	CCR1, CCL5, CCL2, CCR7, CXCL5	122	100	16792	6.881967213114754	0.9999999998054848	0.03413239603101759	0.028049932458266643
GOTERM_BP_ALL	GO:0040011~locomotion	21	17.073170731707318	0.006394404971745265	CCR1, PTPRR, JUN, SMURF2, USP9X, NEXN, GATA3, TNF, CYR61, CXCL5, PML, SMAD7, FOSL1, IL1A, AXL, IL1B, CCL5, CCL2, CCR7, TRIB1, CER1	122	1530	16792	1.889167470266795	0.9999999999690034	0.03664635432895349	0.030115898187596617
GOTERM_BP_ALL	GO:0071675~regulation of mononuclear cell migration	3	2.4390243902439024	0.006525175552883373	CCL5, CCL2, TNF	122	17	16792	24.289296046287365	0.9999999999811332	0.03711378131210136	0.030500028715513685
GOTERM_BP_ALL	GO:0071674~mononuclear cell migration	3	2.4390243902439024	0.007306424897621626	CCL5, CCL2, TNF	122	18	16792	22.939890710382514	0.9999999999990296	0.0408791220904023	0.03359437797882703
GOTERM_BP_ALL	GO:0097530~granulocyte migration	5	4.0650406504065035	0.009315906636563148	IL1A, CCL5, IL1B, CCL2, CCR7	122	114	16792	6.036813344837503	0.9999999999999996	0.050186119894970904	0.04124284952387028
GOTERM_BP_ALL	GO:0050729~positive regulation of inflammatory response	5	4.0650406504065035	0.010181871595908666	CCL5, IL1B, CCL2, CCR7, TNF	122	117	16792	5.882023259072439	1.0	0.0543850393600164	0.044693512855128834
GOTERM_BP_ALL	GO:0090025~regulation of monocyte chemotaxis	3	2.4390243902439024	0.010826244223054653	CCR1, CCL5, CCL2	122	22	16792	18.769001490312966	1.0	0.05709897477641832	0.04692381936677815
GOTERM_BP_ALL	GO:0050921~positive regulation of chemotaxis	5	4.0650406504065035	0.011415403598879813	CCR1, CCL5, CCL2, CCR7, CXCL5	122	121	16792	5.687576209185747	1.0	0.0600383360828114	0.049339380408547476
GOTERM_BP_ALL	GO:0002407~dendritic cell chemotaxis	3	2.4390243902439024	0.011801911113361794	CCR1, CCL5, CCR7	122	23	16792	17.952957947255882	1.0	0.061812509456232394	0.05079739241709472
GOTERM_BP_ALL	GO:0030595~leukocyte chemotaxis	6	4.878048780487805	0.013223964857362273	CCR1, CCL5, IL1B, CCL2, CCR7, CXCL5	122	194	16792	4.2568869359472705	1.0	0.0680321575403999	0.05590868634783859
GOTERM_BP_ALL	GO:0036336~dendritic cell migration	3	2.4390243902439024	0.0172254639488788	CCR1, CCL5, CCR7	122	28	16792	14.747072599531617	1.0	0.08524570151078996	0.07005474117792046
GOTERM_BP_ALL	GO:0072676~lymphocyte migration	4	3.2520325203252036	0.020060621109389217	CCL5, CCL2, CCR7, GATA3	122	80	16792	6.881967213114755	1.0	0.09723470720245082	0.07990728125706578
GOTERM_BP_ALL	GO:0030593~neutrophil chemotaxis	4	3.2520325203252036	0.022790685525486677	CCL5, IL1B, CCL2, CCR7	122	84	16792	6.554254488680718	1.0	0.10756404895695902	0.08839591294553593
GOTERM_BP_ALL	GO:0071622~regulation of granulocyte chemotaxis	3	2.4390243902439024	0.030578537473531595	CCL5, CCL2, CCR7	122	38	16792	10.866264020707506	1.0	0.13760341863089218	0.11308220480963534
GOTERM_BP_ALL	GO:0060326~cell chemotaxis	6	4.878048780487805	0.03526355161867516	CCR1, CCL5, IL1B, CCL2, CCR7, CXCL5	122	251	16792	3.2901835281823524	1.0	0.156629980157861	0.1287181937176376
GOTERM_BP_ALL	GO:0071621~granulocyte chemotaxis	4	3.2520325203252036	0.03837284506908882	CCL5, IL1B, CCL2, CCR7	122	103	16792	5.345217252904663	1.0	0.16709672847051676	0.13731974583137935
GOTERM_BP_ALL	GO:0019079~viral genome replication	4	3.2520325203252036	0.04122287351049426	IFI16, CCL5, CCL2, TNF	122	106	16792	5.1939375193318895	1.0	0.17745600000921674	0.14583297375459098
GOTERM_BP_ALL	GO:0009611~response to wounding	10	8.130081300813007	0.04496124512704108	CCR1, IL1A, JUN, AXL, ID3, TNFAIP3, CCL2, PRTN3, GATA3, CYR61	122	649	16792	2.1207911288489227	1.0	0.189819339985053	0.1559931409741923
GOTERM_BP_ALL	GO:0050920~regulation of chemotaxis	5	4.0650406504065035	0.04562277227088305	CCR1, CCL5, CCL2, CCR7, CXCL5	122	186	16792	3.699982372642341	1.0	0.19158516061636968	0.1574442887165552
GOTERM_BP_ALL	GO:0006935~chemotaxis	9	7.317073170731707	0.04624845259018244	FOSL1, CCR1, CCL5, IL1B, CCL2, CCR7, GATA3, CYR61, CXCL5	122	552	16792	2.2441197434069853	1.0	0.19399656809519242	0.1594259783948558
GOTERM_BP_ALL	GO:0019058~viral life cycle	8	6.504065040650407	0.04651851828178358	JUN, IFI16, AXL, CCL5, CCL2, TRIM21, TNF, PML	122	455	16792	2.420032426589804	1.0	0.19469626242020632	0.16000098574389268
GOTERM_BP_ALL	GO:0042330~taxis	9	7.317073170731707	0.046654515131550056	FOSL1, CCR1, CCL5, IL1B, CCL2, CCR7, GATA3, CYR61, CXCL5	122	553	16792	2.2400616606883466	1.0	0.19504897623179077	0.16029084522469358
GOTERM_BP_ALL	GO:0006928~movement of cell or subcellular component	20	16.260162601626014	0.055755489219294734	CCR1, PTPRR, JUN, SMURF2, USP9X, NEXN, GATA3, TNF, CYR61, CXCL5, PML, SMAD7, IL1A, AXL, IL1B, CCL5, CCL2, CCR7, TRIB1, CER1	122	1795	16792	1.5335860084935384	1.0	0.2227140891346802	0.183025977785302
KEGG_PATHWAY	hsa05020:Prion diseases	3	2.4390243902439024	0.05766966532537477	IL1A, CCL5, IL1B	80	34	6879	7.587132352941176	0.9996066142048335	0.17431967018806466	0.12975674698209325
GOTERM_BP_ALL	GO:0002548~monocyte chemotaxis	3	2.4390243902439024	0.0715915122542947	CCR1, CCL5, CCL2	122	61	16792	6.7691480784735285	1.0	0.26943272725643247	0.221419257960139
GOTERM_BP_ALL	GO:0048878~chemical homeostasis	13	10.569105691056912	0.0753462941032424	UNC13B, CCR1, RORA, NR1D2, NR1D1, SIRT1, FOXO1, PML, SMAD7, MED13, CCL5, CCL2, CCR7	122	1049	16792	1.7057306724593289	1.0	0.2821557845713278	0.23187504014493365
GOTERM_BP_ALL	GO:0043269~regulation of ion transport	8	6.504065040650407	0.10557022788637668	CCR1, CCL5, IL1B, PPIF, KCNA3, CCL2, KCNQ4, PML	122	554	16792	1.9875717583002903	1.0	0.35672520551928893	0.2931560360393202
GOTERM_BP_ALL	GO:0051928~positive regulation of calcium ion transport	3	2.4390243902439024	0.1751062375764134	CCR1, CCL5, CCL2	122	105	16792	3.9325526932084305	1.0	0.5025309146884741	0.4129788662475686
GOTERM_BP_ALL	GO:0051924~regulation of calcium ion transport	4	3.2520325203252036	0.18235574886191663	CCR1, CCL5, CCL2, PML	122	204	16792	2.6988106718097074	1.0	0.5170402473370583	0.4249026058068268
GOTERM_BP_ALL	GO:0043270~positive regulation of ion transport	4	3.2520325203252036	0.19874498177814037	CCR1, CCL5, IL1B, CCL2	122	213	16792	2.584776418071269	1.0	0.5446710220097146	0.4476095192808554
GOTERM_BP_ALL	GO:0055082~cellular chemical homeostasis	8	6.504065040650407	0.2548623563404995	UNC13B, CCR1, CCL5, CCL2, CCR7, SIRT1, FOXO1, PML	122	713	16792	1.544340468581151	1.0	0.6515836920406939	0.5354701303723443
GOTERM_BP_ALL	GO:0006816~calcium ion transport	5	4.0650406504065035	0.2757398299438466	CCR1, CCL5, CCL2, CCR7, PML	122	369	16792	1.865031765071749	1.0	0.689075479601223	0.5662808038409414
GOTERM_BP_ALL	GO:0006874~cellular calcium ion homeostasis	5	4.0650406504065035	0.31454901184026546	CCR1, CCL5, CCL2, CCR7, PML	122	393	16792	1.7511366954490466	1.0	0.7637890042818036	0.627680223884728
GOTERM_BP_ALL	GO:0055074~calcium ion homeostasis	5	4.0650406504065035	0.3341592812308273	CCR1, CCL5, CCL2, CCR7, PML	122	405	16792	1.6992511637320378	1.0	0.799058116373779	0.6566643072506873
GOTERM_BP_ALL	GO:0072503~cellular divalent inorganic cation homeostasis	5	4.0650406504065035	0.34727148234935856	CCR1, CCL5, CCL2, CCR7, PML	122	413	16792	1.6663358869527247	1.0	0.8192388332752427	0.6732487786581748
GOTERM_BP_ALL	GO:0070838~divalent metal ion transport	5	4.0650406504065035	0.35547406863744907	CCR1, CCL5, CCL2, CCR7, PML	122	418	16792	1.6464036395011372	1.0	0.8331216363156125	0.6846576374813267
GOTERM_BP_ALL	GO:0072511~divalent inorganic cation transport	5	4.0650406504065035	0.36039648141752084	CCR1, CCL5, CCL2, CCR7, PML	122	421	16792	1.634671547058136	1.0	0.8422400914669421	0.6921511650639229
GOTERM_BP_ALL	GO:0072507~divalent inorganic cation homeostasis	5	4.0650406504065035	0.38007539669747187	CCR1, CCL5, CCL2, CCR7, PML	122	433	16792	1.5893688713890888	1.0	0.8708660721797757	0.7156759368032685
GOTERM_BP_ALL	GO:0019725~cellular homeostasis	8	6.504065040650407	0.3940360722706575	UNC13B, CCR1, CCL5, CCL2, CCR7, SIRT1, FOXO1, PML	122	833	16792	1.3218664514986322	1.0	0.8940493553144702	0.7347279109306665
GOTERM_BP_ALL	GO:0006812~cation transport	9	7.317073170731707	0.40516379151740306	CCR1, CCL5, PPIF, KCNA3, CCL2, KCNQ4, CCR7, HTR3B, PML	122	975	16792	1.2705170239596468	1.0	0.9148938070731298	0.7518578382709175
GOTERM_BP_ALL	GO:0010959~regulation of metal ion transport	4	3.2520325203252036	0.41043664490953546	CCR1, CCL5, CCL2, PML	122	322	16792	1.7098055187862744	1.0	0.92475289868227	0.7599600193625974
GOTERM_BP_ALL	GO:0006875~cellular metal ion homeostasis	5	4.0650406504065035	0.47366787875404215	CCR1, CCL5, CCL2, CCR7, PML	122	491	16792	1.4016226503288702	1.0	1.0	0.8220159151193634
GOTERM_BP_ALL	GO:0006811~ion transport	12	9.75609756097561	0.48303084222763315	UNC13B, CCR1, SYT1, CCL5, IL1B, PPIF, KCNA3, CCL2, KCNQ4, CCR7, HTR3B, PML	122	1458	16792	1.132834109154692	1.0	1.0	0.8220159151193634
GOTERM_BP_ALL	GO:0030001~metal ion transport	7	5.691056910569105	0.5365197157518358	CCR1, CCL5, KCNA3, CCL2, KCNQ4, CCR7, PML	122	814	16792	1.1836307246143312	1.0	1.0	0.8220159151193634
GOTERM_BP_ALL	GO:0050801~ion homeostasis	6	4.878048780487805	0.570438855444777	CCR1, CCL5, CCL2, CCR7, PML, SMAD7	122	699	16792	1.1814535988179835	1.0	1.0	0.8220159151193634
GOTERM_BP_ALL	GO:0055065~metal ion homeostasis	5	4.0650406504065035	0.5746545353901645	CCR1, CCL5, CCL2, CCR7, PML	122	558	16792	1.2333274575474469	1.0	1.0	0.8220159151193634
GOTERM_BP_ALL	GO:0030003~cellular cation homeostasis	5	4.0650406504065035	0.5957722358772797	CCR1, CCL5, CCL2, CCR7, PML	122	573	16792	1.2010413984493462	1.0	1.0	0.8220159151193634
GOTERM_BP_ALL	GO:0006873~cellular ion homeostasis	5	4.0650406504065035	0.6162690131498538	CCR1, CCL5, CCL2, CCR7, PML	122	588	16792	1.170402587264414	1.0	1.0	0.8220159151193634
GOTERM_BP_ALL	GO:0043547~positive regulation of GTPase activity	5	4.0650406504065035	0.6750322365474088	JUN, CCL5, RGS20, CCL2, CCR7	122	634	16792	1.085483787557532	1.0	1.0	0.8220159151193634
GOTERM_BP_ALL	GO:0055080~cation homeostasis	5	4.0650406504065035	0.6857834885714594	CCR1, CCL5, CCL2, CCR7, PML	122	643	16792	1.070290390842108	1.0	1.0	0.8220159151193634
GOTERM_BP_ALL	GO:0098771~inorganic ion homeostasis	5	4.0650406504065035	0.703150480514704	CCR1, CCL5, CCL2, CCR7, PML	122	658	16792	1.0458916737256465	1.0	1.0	0.8220159151193634
GOTERM_BP_ALL	GO:0043087~regulation of GTPase activity	5	4.0650406504065035	0.7389268569381605	JUN, CCL5, RGS20, CCL2, CCR7	122	691	16792	0.9959431567459847	1.0	1.0	0.8220159151193634
GOTERM_BP_ALL	GO:0007186~G-protein coupled receptor signaling pathway	6	4.878048780487805	0.9545601745950384	CCR1, GNGT2, CCL5, CCL2, CCR7, CXCL5	122	1261	16792	0.6549056824534263	1.0	1.0	0.9545601745950384
Annotation Cluster 53	Enrichment Score: 1.800071799191775
Category	Term	Count	%	PValue	Genes	List Total	Pop Hits	Pop Total	Fold Enrichment	Bonferroni	Benjamini	FDR
GOTERM_BP_ALL	GO:0043900~regulation of multi-organism process	12	9.75609756097561	8.870615093078804E-5	JUN, IFI16, SMURF2, RIPK2, CCL5, TNFAIP3, HLA-A, INHBA, TRIB1, TRIM21, TNF, PML	122	377	16792	4.381093186067748	0.2843860566575839	9.3281333227845E-4	7.665840670196013E-4
GOTERM_BP_ALL	GO:0043901~negative regulation of multi-organism process	8	6.504065040650407	1.4145692110918197E-4	JUN, IFI16, CCL5, TNFAIP3, TRIB1, TRIM21, TNF, PML	122	157	16792	7.013469771327138	0.4135179689521413	0.0013855429857213641	0.0011386363597853375
GOTERM_BP_ALL	GO:1903901~negative regulation of viral life cycle	6	4.878048780487805	4.579707307909416E-4	JUN, IFI16, CCL5, TRIM21, TNF, PML	122	89	16792	9.27905691655922	0.8223360228687248	0.004006978250145338	0.0032929264378680463
GOTERM_BP_ALL	GO:0048525~negative regulation of viral process	6	4.878048780487805	0.001103491067542488	JUN, IFI16, CCL5, TRIM21, TNF, PML	122	108	16792	7.646630236794172	0.9844651060982618	0.008372766228778113	0.006880721968438974
GOTERM_BP_ALL	GO:0048659~smooth muscle cell proliferation	6	4.878048780487805	0.0011499705868590407	CNN1, JUN, CCL5, TNFAIP3, TRIB1, TNF	122	109	16792	7.576477665814409	0.9869658843061119	0.008690459084259404	0.007141801299952238
GOTERM_BP_ALL	GO:0048660~regulation of smooth muscle cell proliferation	6	4.878048780487805	0.001350512764308729	CNN1, JUN, CCL5, TNFAIP3, TRIB1, TNF	122	113	16792	7.308283766139562	0.993888463679236	0.010044938134532973	0.008254909381839747
GOTERM_BP_ALL	GO:0002676~regulation of chronic inflammatory response	3	2.4390243902439024	0.0027144315672872643	CCL5, TNFAIP3, TNF	122	11	16792	37.53800298062593	0.9999647398589183	0.018117029097770396	0.014888537038979173
GOTERM_BP_ALL	GO:0050792~regulation of viral process	8	6.504065040650407	0.002900604178083151	JUN, IFI16, CCL5, TNFAIP3, HLA-A, TRIM21, TNF, PML	122	262	16792	4.202728069077713	0.9999825640707376	0.01915407621234106	0.015740780212687603
GOTERM_BP_ALL	GO:0043903~regulation of symbiosis, encompassing mutualism through parasitism	8	6.504065040650407	0.004597890094423837	JUN, IFI16, CCL5, TNFAIP3, HLA-A, TRIM21, TNF, PML	122	285	16792	3.8635605406960027	0.9999999717800097	0.027875632710727155	0.02290813730324674
GOTERM_BP_ALL	GO:0033002~muscle cell proliferation	6	4.878048780487805	0.005294819556685746	CNN1, JUN, CCL5, TNFAIP3, TRIB1, TNF	122	155	16792	5.327974616604971	0.9999999979899796	0.031493319476753864	0.02588114480468317
GOTERM_BP_ALL	GO:0043902~positive regulation of multi-organism process	6	4.878048780487805	0.005889347702285862	JUN, SMURF2, RIPK2, CCL5, INHBA, TRIM21	122	159	16792	5.1939375193318895	0.9999999997892381	0.03413239603101759	0.028049932458266643
GOTERM_BP_ALL	GO:0051607~defense response to virus	7	5.691056910569105	0.006306017569936543	IFI16, NLRC5, IFIT5, TNFAIP3, HLA-A, TICAM1, PML	122	229	16792	4.207316200157492	0.9999999999566456	0.0361948131753892	0.029744822601572827
GOTERM_BP_ALL	GO:1903900~regulation of viral life cycle	6	4.878048780487805	0.009154178891206878	JUN, IFI16, CCL5, TRIM21, TNF, PML	122	177	16792	4.66574048346763	0.9999999999999991	0.049456172777566094	0.04064298049262194
GOTERM_BP_ALL	GO:0032897~negative regulation of viral transcription	3	2.4390243902439024	0.014949273103631696	JUN, CCL5, TRIM21	122	26	16792	15.881462799495585	1.0	0.07577111407768161	0.06226854482278847
GOTERM_BP_ALL	GO:0048662~negative regulation of smooth muscle cell proliferation	3	2.4390243902439024	0.027658975408967078	CNN1, TNFAIP3, TRIB1	122	36	16792	11.469945355191257	1.0	0.12673389582893663	0.10414965345369256
GOTERM_BP_ALL	GO:0019079~viral genome replication	4	3.2520325203252036	0.04122287351049426	IFI16, CCL5, CCL2, TNF	122	106	16792	5.1939375193318895	1.0	0.17745600000921674	0.14583297375459098
GOTERM_BP_ALL	GO:0019058~viral life cycle	8	6.504065040650407	0.04651851828178358	JUN, IFI16, AXL, CCL5, CCL2, TRIM21, TNF, PML	122	455	16792	2.420032426589804	1.0	0.19469626242020632	0.16000098574389268
GOTERM_BP_ALL	GO:0045071~negative regulation of viral genome replication	3	2.4390243902439024	0.05222339086139632	IFI16, CCL5, TNF	122	51	16792	8.096432015429121	1.0	0.21130301173640076	0.17364837798226093
GOTERM_BP_ALL	GO:0046782~regulation of viral transcription	3	2.4390243902439024	0.08201830932409479	JUN, CCL5, TRIM21	122	66	16792	6.256333830104321	1.0	0.29854347920961527	0.24534241370209434
GOTERM_BP_ALL	GO:0048661~positive regulation of smooth muscle cell proliferation	3	2.4390243902439024	0.09958371381469105	JUN, CCL5, TNF	122	74	16792	5.57997341603899	1.0	0.3407714925546279	0.2800453077238907
GOTERM_BP_ALL	GO:0045069~regulation of viral genome replication	3	2.4390243902439024	0.11572595927504593	IFI16, CCL5, TNF	122	81	16792	5.097753491196114	1.0	0.37820229394092647	0.31080586288065
GOTERM_BP_ALL	GO:0050688~regulation of defense response to virus	3	2.4390243902439024	0.13005047848355386	TNFAIP3, HLA-A, PML	122	87	16792	4.746184284906726	1.0	0.41005046351294444	0.33697862275964335
GOTERM_BP_ALL	GO:1903902~positive regulation of viral life cycle	3	2.4390243902439024	0.1447598784660079	JUN, CCL5, TRIM21	122	93	16792	4.439978847170809	1.0	0.4430921279994447	0.36413219429071303
GOTERM_BP_ALL	GO:0048524~positive regulation of viral process	3	2.4390243902439024	0.1802615817060985	JUN, CCL5, TRIM21	122	107	16792	3.859047035391451	1.0	0.5118723076910372	0.4206556036951801
GOTERM_BP_ALL	GO:0019083~viral transcription	3	2.4390243902439024	0.37564219915528396	JUN, CCL5, TRIM21	122	181	16792	2.2813150982700843	1.0	0.8632216532690895	0.7093937691543114
GOTERM_BP_ALL	GO:0019080~viral gene expression	3	2.4390243902439024	0.4036963811584001	JUN, CCL5, TRIM21	122	192	16792	2.1506147540983607	1.0	0.9126732933742966	0.7500330247061643
GOTERM_BP_ALL	GO:0044033~multi-organism metabolic process	3	2.4390243902439024	0.457928979779112	JUN, CCL5, TRIM21	122	214	16792	1.9295235176957255	1.0	1.0	0.8220159151193634
GOTERM_BP_ALL	GO:0045861~negative regulation of proteolysis	3	2.4390243902439024	0.6694140841276284	IFI16, TRIM21, PML	122	317	16792	1.3025805450690386	1.0	1.0	0.8220159151193634
Annotation Cluster 54	Enrichment Score: 1.7133708122287554
Category	Term	Count	%	PValue	Genes	List Total	Pop Hits	Pop Total	Fold Enrichment	Bonferroni	Benjamini	FDR
GOTERM_BP_ALL	GO:0009314~response to radiation	11	8.94308943089431	8.894968980165927E-4	JUN, GNGT2, IFI16, DUSP1, KRT14, BCL3, CCL2, GATA3, SIRT1, MAP4K3, PML	122	418	16792	3.622088006902502	0.9651490679290253	0.00715201023970271	0.005877507221649084
GOTERM_BP_ALL	GO:0097193~intrinsic apoptotic signaling pathway	9	7.317073170731707	9.361060911198233E-4	PPP1R15A, IFI16, BCL3, PPIF, EIF2AK3, TRAF2, SIRT1, TNF, PML	122	279	16792	4.439978847170809	0.970772519505945	0.007386571580689478	0.006070269246501377
GOTERM_BP_ALL	GO:0042771~intrinsic apoptotic signaling pathway in response to DNA damage by p53 class mediator	4	3.2520325203252036	0.0036507332341263053	IFI16, BCL3, SIRT1, PML	122	43	16792	12.803659931376286	0.9999989800566134	0.022992446727520346	0.018895145162711628
GOTERM_BP_ALL	GO:0010212~response to ionizing radiation	6	4.878048780487805	0.0038804670792610494	IFI16, KRT14, CCL2, GATA3, SIRT1, PML	122	144	16792	5.7349726775956285	0.999999572621133	0.02426739860015492	0.019942897974510765
GOTERM_BP_ALL	GO:0008630~intrinsic apoptotic signaling pathway in response to DNA damage	5	4.0650406504065035	0.006780481431163775	IFI16, BCL3, SIRT1, TNF, PML	122	104	16792	6.617276166456493	0.9999999999928441	0.03833462590242668	0.0315033162746275
GOTERM_BP_ALL	GO:0072332~intrinsic apoptotic signaling pathway by p53 class mediator	4	3.2520325203252036	0.016918018597591386	IFI16, BCL3, SIRT1, PML	122	75	16792	7.340765027322405	1.0	0.08383422881933919	0.06889479583960013
GOTERM_BP_ALL	GO:0009416~response to light stimulus	6	4.878048780487805	0.05470544517540771	GNGT2, DUSP1, BCL3, SIRT1, MAP4K3, PML	122	284	16792	2.907873470330178	1.0	0.21992988673396852	0.18073792601128835
GOTERM_BP_ALL	GO:0009411~response to UV	4	3.2520325203252036	0.06522514239888846	BCL3, SIRT1, MAP4K3, PML	122	128	16792	4.301229508196721	1.0	0.25252978643347884	0.2075284561541636
GOTERM_BP_ALL	GO:0072331~signal transduction by p53 class mediator	4	3.2520325203252036	0.11817609887899283	IFI16, BCL3, SIRT1, PML	122	166	16792	3.316610705115544	1.0	0.38351296804877966	0.31517016387779584
GOTERM_BP_ALL	GO:0006974~cellular response to DNA damage stimulus	10	8.130081300813007	0.12824313221149936	PPP1R15A, BRIP1, IFI16, BCL3, ZBTB32, FBXO6, SIRT1, TNF, FOXO1, PML	122	807	16792	1.7055680825563206	1.0	0.4064693836920655	0.3340356987700108
GOTERM_BP_ALL	GO:0030330~DNA damage response, signal transduction by p53 class mediator	3	2.4390243902439024	0.17768091764919255	BCL3, SIRT1, PML	122	106	16792	3.895453139498917	1.0	0.5060685350869374	0.41588607537375205
GOTERM_BP_ALL	GO:0042770~signal transduction in response to DNA damage	3	2.4390243902439024	0.21161988082285427	BCL3, SIRT1, PML	122	119	16792	3.4698994351839096	1.0	0.5696064029857126	0.468101363790168
Annotation Cluster 55	Enrichment Score: 1.653167380862205
Category	Term	Count	%	PValue	Genes	List Total	Pop Hits	Pop Total	Fold Enrichment	Bonferroni	Benjamini	FDR
GOTERM_BP_ALL	GO:0016045~detection of bacterium	3	2.4390243902439024	0.006525175552883373	TLR1, HLA-B, HLA-A	122	17	16792	24.289296046287365	0.9999999999811332	0.03711378131210136	0.030500028715513685
GOTERM_BP_ALL	GO:0098543~detection of other organism	3	2.4390243902439024	0.007306424897621626	TLR1, HLA-B, HLA-A	122	18	16792	22.939890710382514	0.9999999999990296	0.0408791220904023	0.03359437797882703
GOTERM_BP_ALL	GO:0098581~detection of external biotic stimulus	3	2.4390243902439024	0.012814688032198585	TLR1, HLA-B, HLA-A	122	24	16792	17.204918032786885	1.0	0.06637937990305064	0.054550437104098105
GOTERM_BP_ALL	GO:0009595~detection of biotic stimulus	3	2.4390243902439024	0.016069947412480787	TLR1, HLA-B, HLA-A	122	27	16792	15.293260473588344	1.0	0.08069210611513321	0.06631260590050327
GOTERM_BP_ALL	GO:0051606~detection of stimulus	6	4.878048780487805	0.5522598584028435	TLR1, GNGT2, SYT1, HLA-B, ZBTB32, HLA-A	122	685	16792	1.205600095728132	1.0	1.0	0.8220159151193634
Annotation Cluster 56	Enrichment Score: 1.6431539554597345
Category	Term	Count	%	PValue	Genes	List Total	Pop Hits	Pop Total	Fold Enrichment	Bonferroni	Benjamini	FDR
GOTERM_BP_ALL	GO:1901654~response to ketone	6	4.878048780487805	0.007764734376115953	FOSL1, DUSP1, CCL2, CCR7, SIRT1, FOXO1	122	170	16792	4.857859209257473	0.99999999999983	0.043250832100935395	0.035543444359798136
GOTERM_BP_ALL	GO:0010243~response to organonitrogen compound	13	10.569105691056912	0.011504973508146566	JUN, CHUK, DUSP1, RIPK2, TNFAIP3, SIRT1, TNF, FOXO1, NFKB1, NFKBIA, FOSL1, IL1B, CCL2	122	789	16792	2.267821895322986	1.0	0.06042514637774471	0.049657260308838734
GOTERM_BP_ALL	GO:0046683~response to organophosphorus	5	4.0650406504065035	0.01688235912649899	FOSL1, JUN, DUSP1, IL1B, CCL2	122	136	16792	5.060270009643201	1.0	0.08383422881933919	0.06889479583960013
GOTERM_BP_ALL	GO:0051384~response to glucocorticoid	5	4.0650406504065035	0.01990929174942734	FOSL1, DUSP1, CCL2, TNF, FOXO1	122	143	16792	4.812564484695632	1.0	0.09674992163284858	0.07950888547870531
GOTERM_BP_ALL	GO:0014074~response to purine-containing compound	5	4.0650406504065035	0.024265184807524348	FOSL1, JUN, DUSP1, IL1B, CCL2	122	152	16792	4.527610008628128	1.0	0.11324753949155236	0.09306659371103707
GOTERM_BP_ALL	GO:0031960~response to corticosteroid	5	4.0650406504065035	0.027465781575443406	FOSL1, DUSP1, CCL2, TNF, FOXO1	122	158	16792	4.355675451338452	1.0	0.12615525252252993	0.10367412558136312
GOTERM_BP_ALL	GO:0051591~response to cAMP	3	2.4390243902439024	0.15726988700190817	FOSL1, JUN, DUSP1	122	98	16792	4.21344931415189	1.0	0.4669801132946423	0.38376329119599484
Annotation Cluster 57	Enrichment Score: 1.6091530255505055
Category	Term	Count	%	PValue	Genes	List Total	Pop Hits	Pop Total	Fold Enrichment	Bonferroni	Benjamini	FDR
KEGG_PATHWAY	hsa04620:Toll-like receptor signaling pathway	10	8.130081300813007	2.9204199744951863E-6	TLR1, NFKBIA, JUN, CHUK, CCL5, IL1B, MAP3K8, TICAM1, TNF, NFKB1	80	106	6879	8.112028301886792	3.8542170550581734E-4	5.548797951540854E-5	4.130308249643192E-5
KEGG_PATHWAY	hsa05321:Inflammatory bowel disease (IBD)	8	6.504065040650407	7.390845703106359E-6	IL1A, JUN, IL18RAP, IL1B, RORA, TNF, NFKB1, IL18R1	80	64	6879	10.748437500000001	9.751194997401624E-4	1.0922027539034954E-4	8.129930273416995E-5
KEGG_PATHWAY	hsa05142:Chagas disease (American trypanosomiasis)	9	7.317073170731707	2.2365818882143226E-5	NFKBIA, JUN, CHUK, CCL5, IL1B, CCL2, TICAM1, TNF, NFKB1	80	104	6879	7.441225961538462	0.0029479672938174106	2.974653911325049E-4	2.2142160693321795E-4
KEGG_PATHWAY	hsa05164:Influenza A	11	8.94308943089431	2.6374541955726324E-5	NFKBIA, IL1A, JUN, CCL5, IL1B, EIF2AK3, CCL2, TICAM1, TNF, NFKB1, PML	80	174	6879	5.435991379310345	0.003475432106098686	3.188921891010547E-4	2.3737087760153692E-4
KEGG_PATHWAY	hsa04380:Osteoclast differentiation	9	7.317073170731707	1.1707251485849627E-4	NFKBIA, FOSL1, IL1A, JUN, CHUK, IL1B, TRAF2, TNF, NFKB1	80	131	6879	5.907538167938931	0.015335669026138143	0.001038042965078667	7.726785980660753E-4
KEGG_PATHWAY	hsa05133:Pertussis	7	5.691056910569105	2.031042548235839E-4	IL1A, JUN, IL1B, TICAM1, TNF, NFKB1, CXCL5	80	75	6879	8.025500000000001	0.026456221133282942	0.0016883041182210413	0.0012567075767209255
GOTERM_BP_ALL	GO:0019218~regulation of steroid metabolic process	6	4.878048780487805	2.1957574016667446E-4	IL1B, RORA, NR1D1, SIRT1, TNF, NFKB1	122	76	16792	10.866264020707506	0.5632221807268758	0.0020546404867705444	0.001688499302174998
GOTERM_BP_ALL	GO:0050810~regulation of steroid biosynthetic process	5	4.0650406504065035	4.934944500740981E-4	IL1B, NR1D1, SIRT1, TNF, NFKB1	122	51	16792	13.494053359048536	0.8446260562431128	0.004268274245939046	0.003507658946742271
GOTERM_BP_ALL	GO:0008202~steroid metabolic process	9	7.317073170731707	8.730280985547671E-4	HSD11B1, DHRS9, IL1B, UGT2B15, NR1D1, HSD17B6, SIRT1, TNF, NFKB1	122	276	16792	4.488239486813971	0.9629134271531902	0.007034591794123989	0.005781012985942784
GOTERM_BP_ALL	GO:0060558~regulation of calcidiol 1-monooxygenase activity	3	2.4390243902439024	0.0010561695811323285	IL1B, TNF, NFKB1	122	7	16792	58.988290398126466	0.9814257109665654	0.008095153435874006	0.006652580349449362
GOTERM_BP_ALL	GO:0019216~regulation of lipid metabolic process	9	7.317073170731707	0.0011223587647562286	IL1B, CCR7, NR1D2, RORA, NR1D1, SIRT1, TNF, CYR61, NFKB1	122	287	16792	4.31621637059462	0.9855334300728605	0.008498825104208308	0.006984316891525205
KEGG_PATHWAY	hsa05140:Leishmaniasis	6	4.878048780487805	0.0012666133420950656	NFKBIA, IL1A, JUN, IL1B, TNF, NFKB1	80	71	6879	7.266549295774647	0.1540533095966391	0.008021884499935414	0.005971177184162452
GOTERM_BP_ALL	GO:0060556~regulation of vitamin D biosynthetic process	3	2.4390243902439024	0.0017935583275464305	IL1B, TNF, NFKB1	122	9	16792	45.87978142076503	0.998853883786032	0.012737304054948379	0.01046749012630205
GOTERM_BP_ALL	GO:0046890~regulation of lipid biosynthetic process	6	4.878048780487805	0.0023372828975068015	IL1B, NR1D1, SIRT1, TNF, CYR61, NFKB1	122	128	16792	6.451844262295082	0.9998532162561601	0.01593832514737459	0.013098082639011894
GOTERM_BP_ALL	GO:0042368~vitamin D biosynthetic process	3	2.4390243902439024	0.0027144315672872643	IL1B, TNF, NFKB1	122	11	16792	37.53800298062593	0.9999647398589183	0.018117029097770396	0.014888537038979173
GOTERM_BP_ALL	GO:0030656~regulation of vitamin metabolic process	3	2.4390243902439024	0.003242003346343666	IL1B, TNF, NFKB1	122	12	16792	34.40983606557377	0.9999952086700588	0.02089845234027686	0.01717430490652824
GOTERM_BP_ALL	GO:0010883~regulation of lipid storage	4	3.2520325203252036	0.0034138049544581426	NFKBIA, SIRT1, TNF, NFKB1	122	42	16792	13.108508977361437	0.9999974992053197	0.021819421158070604	0.0179311551760437
GOTERM_BP_ALL	GO:0006694~steroid biosynthetic process	6	4.878048780487805	0.004114657884878348	HSD11B1, IL1B, NR1D1, SIRT1, TNF, NFKB1	122	146	16792	5.656411408039524	0.9999998239518244	0.025604579016297445	0.021041790074650166
GOTERM_BP_ALL	GO:0042362~fat-soluble vitamin biosynthetic process	3	2.4390243902439024	0.0044281363045748055	IL1B, TNF, NFKB1	122	14	16792	29.494145199063233	0.9999999463090352	0.027064022697814574	0.022241157873383016
GOTERM_BP_ALL	GO:0051235~maintenance of location	8	6.504065040650407	0.005049734613935545	NFKBIA, IL1B, BCL3, CCR7, TNF, CER1, NFKB1, PML	122	290	16792	3.796947427925382	0.9999999949093186	0.03034345950716908	0.024936192260068147
KEGG_PATHWAY	hsa04932:Non-alcoholic fatty liver disease (NAFLD)	7	5.691056910569105	0.007544552180282251	IL1A, JUN, IL1B, EIF2AK3, TRAF2, TNF, NFKB1	80	151	6879	3.986175496688741	0.6319942177476738	0.03460087724060481	0.0257555402016532
GOTERM_BP_ALL	GO:1901654~response to ketone	6	4.878048780487805	0.007764734376115953	FOSL1, DUSP1, CCL2, CCR7, SIRT1, FOXO1	122	170	16792	4.857859209257473	0.99999999999983	0.043250832100935395	0.035543444359798136
GOTERM_BP_ALL	GO:0042359~vitamin D metabolic process	3	2.4390243902439024	0.008988577291697233	IL1B, TNF, NFKB1	122	20	16792	20.645901639344263	0.9999999999999983	0.04884139044234909	0.04013775364116676
GOTERM_BP_ALL	GO:0019915~lipid storage	4	3.2520325203252036	0.009265844313389053	NFKBIA, IL1B, TNF, NFKB1	122	60	16792	9.175956284153006	0.9999999999999994	0.049987838205708325	0.04107990204176348
GOTERM_BP_ALL	GO:0009110~vitamin biosynthetic process	3	2.4390243902439024	0.010826244223054653	IL1B, TNF, NFKB1	122	22	16792	18.769001490312966	1.0	0.05709897477641832	0.04692381936677815
GOTERM_BP_ALL	GO:0045834~positive regulation of lipid metabolic process	5	4.0650406504065035	0.013087558589283805	IL1B, CCR7, NR1D1, TNF, CYR61	122	126	16792	5.461878740567265	1.0	0.06751461482926023	0.05548337081831807
KEGG_PATHWAY	hsa05132:Salmonella infection	5	4.0650406504065035	0.014927713817500837	IL1A, JUN, IL1B, PLEKHM2, NFKB1	80	83	6879	5.179969879518072	0.8626624430161818	0.05973427983778917	0.04446386243564758
KEGG_PATHWAY	hsa05152:Tuberculosis	7	5.691056910569105	0.01572129239764376	TLR1, IL1A, IRAK2, RIPK2, IL1B, TNF, NFKB1	80	177	6879	3.400635593220339	0.8765224725418264	0.05973427983778917	0.04446386243564758
GOTERM_BP_ALL	GO:0045833~negative regulation of lipid metabolic process	4	3.2520325203252036	0.022090144917292633	IL1B, SIRT1, TNF, NFKB1	122	83	16792	6.633221410231088	1.0	0.10496822362170084	0.08626266905426966
KEGG_PATHWAY	hsa05134:Legionellosis	4	3.2520325203252036	0.023774813390434777	NFKBIA, IL1B, TNF, NFKB1	80	54	6879	6.369444444444445	0.9582553243826207	0.08321184686652172	0.06193964541192218
GOTERM_BP_ALL	GO:1902930~regulation of alcohol biosynthetic process	3	2.4390243902439024	0.02485977891554272	IL1B, TNF, NFKB1	122	34	16792	12.144648023143683	1.0	0.11545101759915223	0.09487740746215134
GOTERM_BP_ALL	GO:0032368~regulation of lipid transport	4	3.2520325203252036	0.028827241088642604	NFKBIA, IL1B, SIRT1, NFKB1	122	92	16792	5.984319315751961	1.0	0.1314480364513558	0.10802372446638867
GOTERM_BP_ALL	GO:0032371~regulation of sterol transport	3	2.4390243902439024	0.030578537473531595	NFKBIA, SIRT1, NFKB1	122	38	16792	10.866264020707506	1.0	0.13760341863089218	0.11308220480963534
GOTERM_BP_ALL	GO:0032374~regulation of cholesterol transport	3	2.4390243902439024	0.030578537473531595	NFKBIA, SIRT1, NFKB1	122	38	16792	10.866264020707506	1.0	0.13760341863089218	0.11308220480963534
GOTERM_BP_ALL	GO:0006109~regulation of carbohydrate metabolic process	5	4.0650406504065035	0.036527840378475396	RORA, NR1D1, SIRT1, FOXO1, NFKB1	122	173	16792	3.9780157301241346	1.0	0.1607454098802013	0.13210024535103257
GOTERM_BP_ALL	GO:0006775~fat-soluble vitamin metabolic process	3	2.4390243902439024	0.03676295358405519	IL1B, TNF, NFKB1	122	42	16792	9.831381733021077	1.0	0.1613889382601538	0.13262909564259256
GOTERM_BP_ALL	GO:1901652~response to peptide	8	6.504065040650407	0.041712573293857	NFKBIA, RIPK2, IL1B, TNFAIP3, CCL2, SIRT1, FOXO1, NFKB1	122	444	16792	2.479988184906218	1.0	0.1781405593331084	0.14639554319101114
GOTERM_BP_ALL	GO:0051051~negative regulation of transport	8	6.504065040650407	0.0442917999481096	NFKBIA, IL1B, PPIF, PRTN3, INHBA, TNF, NFKB1, PML	122	450	16792	2.446921675774135	1.0	0.1874572139217972	0.1540519506612701
GOTERM_BP_ALL	GO:0007169~transmembrane receptor protein tyrosine kinase signaling pathway	10	8.130081300813007	0.04459949733764069	AR, PTPRR, ADAMTS3, AXL, IL1B, EIF2AK3, CCL2, GATA3, SIRT1, FOXO1	122	648	16792	2.1240639546650475	1.0	0.1885478749554294	0.15494825364276738
GOTERM_BP_ALL	GO:0033619~membrane protein proteolysis	3	2.4390243902439024	0.061643649583336575	IL1B, TNF, NFKB1	122	56	16792	7.373536299765808	1.0	0.24239645732926196	0.199200907256267
GOTERM_BP_ALL	GO:0044283~small molecule biosynthetic process	8	6.504065040650407	0.06301510560892329	DHRS9, IL1B, NR1D1, SIRT1, TNF, ATF3, FOXO1, NFKB1	122	488	16792	2.2563826928245097	1.0	0.24503232052581791	0.20136705417913278
GOTERM_BP_ALL	GO:0032768~regulation of monooxygenase activity	3	2.4390243902439024	0.06755223241937164	IL1B, TNF, NFKB1	122	59	16792	6.998610725201445	1.0	0.26011489500868873	0.2137618826921046
GOTERM_BP_ALL	GO:1901653~cellular response to peptide	6	4.878048780487805	0.07766993373118311	RIPK2, IL1B, CCL2, SIRT1, FOXO1, NFKB1	122	315	16792	2.621701795472287	1.0	0.28715031382381523	0.23597953395385926
GOTERM_BP_ALL	GO:0008610~lipid biosynthetic process	9	7.317073170731707	0.08164824290903164	HSD11B1, UGCG, DHRS9, IL1B, NR1D1, SIRT1, TNF, CYR61, NFKB1	122	624	16792	1.9851828499369482	1.0	0.29854347920961527	0.24534241370209434
GOTERM_BP_ALL	GO:0030301~cholesterol transport	3	2.4390243902439024	0.09733348856269469	NFKBIA, SIRT1, NFKB1	122	73	16792	5.656411408039524	1.0	0.3345894123700289	0.27496488701530614
GOTERM_BP_ALL	GO:0010876~lipid localization	6	4.878048780487805	0.1013077787793533	NFKBIA, IL1B, INHBA, SIRT1, TNF, NFKB1	122	342	16792	2.414725337935001	1.0	0.34635687559106193	0.28463536395033173
GOTERM_BP_ALL	GO:0015918~sterol transport	3	2.4390243902439024	0.10184852738384824	NFKBIA, SIRT1, NFKB1	122	75	16792	5.505573770491804	1.0	0.34726111823190936	0.2853784686822294
GOTERM_BP_ALL	GO:1901655~cellular response to ketone	3	2.4390243902439024	0.10184852738384824	CCL2, SIRT1, FOXO1	122	75	16792	5.505573770491804	1.0	0.34726111823190936	0.2853784686822294
GOTERM_BP_ALL	GO:1901699~cellular response to nitrogen compound	8	6.504065040650407	0.10855570736411657	RIPK2, IL1B, CCL2, TRAF2, SIRT1, TNF, FOXO1, NFKB1	122	558	16792	1.9733239320759155	1.0	0.3655031897054318	0.30036976528696185
GOTERM_BP_ALL	GO:1901617~organic hydroxy compound biosynthetic process	4	3.2520325203252036	0.11507310914383119	IL1B, GATA3, TNF, NFKB1	122	164	16792	3.3570571771291484	1.0	0.37820229394092647	0.31080586288065
GOTERM_BP_ALL	GO:0043255~regulation of carbohydrate biosynthetic process	3	2.4390243902439024	0.12522989536158838	NR1D1, FOXO1, NFKB1	122	85	16792	4.857859209257473	1.0	0.4022503708761071	0.3305685227645335
GOTERM_BP_ALL	GO:0071214~cellular response to abiotic stimulus	5	4.0650406504065035	0.1284835601593588	MAP3K1, IFI16, IL1B, SIRT1, NFKB1	122	268	16792	2.5678982138487885	1.0	0.4064693836920655	0.3340356987700108
GOTERM_BP_ALL	GO:0071417~cellular response to organonitrogen compound	7	5.691056910569105	0.13053990364531187	RIPK2, IL1B, CCL2, SIRT1, TNF, FOXO1, NFKB1	122	477	16792	2.0198645908512907	1.0	0.4112497716344788	0.337964211693251
GOTERM_BP_ALL	GO:0051341~regulation of oxidoreductase activity	3	2.4390243902439024	0.13491378993752762	IL1B, TNF, NFKB1	122	89	16792	4.63952845827961	1.0	0.4201155258913432	0.34525007020346665
GOTERM_BP_ALL	GO:0032869~cellular response to insulin stimulus	4	3.2520325203252036	0.15423161681647585	IL1B, CCL2, SIRT1, FOXO1	122	188	16792	2.9284966864318105	1.0	0.46278109149964364	0.38031254377019247
GOTERM_BP_ALL	GO:0006473~protein acetylation	4	3.2520325203252036	0.15594687170535998	IL1B, GATA3, SIRT1, FOXO1	122	189	16792	2.9130019949692083	1.0	0.4652497256336333	0.38234126219534065
GOTERM_BP_ALL	GO:0071375~cellular response to peptide hormone stimulus	5	4.0650406504065035	0.16413219431523043	IL1B, CCL2, SIRT1, FOXO1, NFKB1	122	295	16792	2.332870241733815	1.0	0.48017261812469664	0.394604864377734
GOTERM_BP_ALL	GO:0044711~single-organism biosynthetic process	14	11.38211382113821	0.16750264011255864	NR1D1, SIRT1, TNF, CYR61, FOXO1, NFKB1, AZIN1, HSD11B1, UGCG, ADAMTS3, DHRS9, IL1B, CCL2, ATF3	122	1340	16792	1.4380229997553218	1.0	0.48701037460636754	0.4002241185110402
GOTERM_BP_ALL	GO:0016051~carbohydrate biosynthetic process	4	3.2520325203252036	0.16811803322802293	NR1D1, ATF3, FOXO1, NFKB1	122	196	16792	2.8089662094345935	1.0	0.4884230379837246	0.40138504235257555
GOTERM_BP_ALL	GO:0046165~alcohol biosynthetic process	3	2.4390243902439024	0.16997571304447912	IL1B, TNF, NFKB1	122	103	16792	4.008912939678497	1.0	0.49268133273691833	0.4048845001728215
GOTERM_BP_ALL	GO:0006869~lipid transport	5	4.0650406504065035	0.18822505592607514	NFKBIA, IL1B, INHBA, SIRT1, NFKB1	122	312	16792	2.2057587221521646	1.0	0.5246021231059355	0.43111693967257864
GOTERM_BP_ALL	GO:0070482~response to oxygen levels	5	4.0650406504065035	0.19113286057599485	CCL2, RORA, SIRT1, FOXO1, PML	122	314	16792	2.1917093035397306	1.0	0.5280307818550012	0.4339346043406652
GOTERM_BP_ALL	GO:0008286~insulin receptor signaling pathway	3	2.4390243902439024	0.19585924658813153	IL1B, SIRT1, FOXO1	122	113	16792	3.654141883069781	1.0	0.5383274190115481	0.4423963594581775
GOTERM_BP_ALL	GO:0043543~protein acylation	4	3.2520325203252036	0.21360175799203684	IL1B, GATA3, SIRT1, FOXO1	122	221	16792	2.4912098509012686	1.0	0.5728963224665511	0.4708050128145962
GOTERM_BP_ALL	GO:0006766~vitamin metabolic process	3	2.4390243902439024	0.2461335069473358	IL1B, TNF, NFKB1	122	132	16792	3.1281669150521605	1.0	0.6357325032180845	0.5224436561847902
GOTERM_BP_ALL	GO:0006629~lipid metabolic process	13	10.569105691056912	0.24990521371533614	UGT2B15, RORA, NR1D1, HSD17B6, SIRT1, TNF, CYR61, NFKB1, HSD11B1, UGCG, DHRS9, IL1B, CCR7	122	1330	16792	1.3453469739923578	1.0	0.6428325790726689	0.528278483836171
GOTERM_BP_ALL	GO:0032868~response to insulin	4	3.2520325203252036	0.2574896640766931	IL1B, CCL2, SIRT1, FOXO1	122	244	16792	2.2563826928245097	1.0	0.6543083040655052	0.5377092108987007
GOTERM_BP_ALL	GO:0005975~carbohydrate metabolic process	8	6.504065040650407	0.32892334520880506	MAN1A1, RORA, NR1D1, SIRT1, TNF, ATF3, FOXO1, NFKB1	122	778	16792	1.4153145939567617	1.0	0.7910522543255126	0.650085106378882
GOTERM_BP_ALL	GO:0006066~alcohol metabolic process	4	3.2520325203252036	0.3320761835726454	DHRS9, IL1B, TNF, NFKB1	122	282	16792	1.9523311242878738	1.0	0.7976173810525132	0.6554803139437121
GOTERM_BP_ALL	GO:0043434~response to peptide hormone	5	4.0650406504065035	0.3341592812308273	IL1B, CCL2, SIRT1, FOXO1, NFKB1	122	405	16792	1.6992511637320378	1.0	0.799058116373779	0.6566643072506873
GOTERM_BP_ALL	GO:0044723~single-organism carbohydrate metabolic process	7	5.691056910569105	0.3350788655814224	MAN1A1, NR1D1, SIRT1, TNF, ATF3, FOXO1, NFKB1	122	656	16792	1.4687125149940023	1.0	0.8002421799287801	0.6576373682310501
GOTERM_BP_ALL	GO:1901615~organic hydroxy compound metabolic process	5	4.0650406504065035	0.34235208630205105	DHRS9, IL1B, GATA3, TNF, NFKB1	122	410	16792	1.678528588564574	1.0	0.8121082601562403	0.6673888884179763
KEGG_PATHWAY	hsa05146:Amoebiasis	3	2.4390243902439024	0.3446525440444959	IL1B, TNF, NFKB1	80	106	6879	2.4336084905660376	1.0	0.7639798059652994	0.5686766976734182
GOTERM_BP_ALL	GO:0015850~organic hydroxy compound transport	3	2.4390243902439024	0.4112465158022187	NFKBIA, SIRT1, NFKB1	122	195	16792	2.117528373266078	1.0	0.92475289868227	0.7599600193625974
GOTERM_BP_ALL	GO:0009100~glycoprotein metabolic process	4	3.2520325203252036	0.5514396500669692	CCR7, MAN1A1, FBXO6, SIRT1	122	399	16792	1.3798430502485723	1.0	1.0	0.8220159151193634
GOTERM_BP_ALL	GO:1901137~carbohydrate derivative biosynthetic process	6	4.878048780487805	0.640356885702495	UGCG, IL1B, CCR7, MAN1A1, SIRT1, NFKB1	122	756	16792	1.092375748113453	1.0	1.0	0.8220159151193634
GOTERM_BP_ALL	GO:1901135~carbohydrate derivative metabolic process	9	7.317073170731707	0.6842959619715858	UGCG, IL1B, PPIF, CCR7, MAN1A1, FBXO6, RORA, SIRT1, NFKB1	122	1247	16792	0.9933874084688498	1.0	1.0	0.8220159151193634
GOTERM_BP_ALL	GO:0009101~glycoprotein biosynthetic process	3	2.4390243902439024	0.7273711470181287	CCR7, MAN1A1, SIRT1	122	354	16792	1.1664351208669075	1.0	1.0	0.8220159151193634
GOTERM_BP_ALL	GO:0044281~small molecule metabolic process	12	9.75609756097561	0.8452233008022659	DHRS9, IL1B, UGT2B15, PPIF, RORA, NR1D1, SIRT1, TNF, ATF3, FOXO1, NFKB1, AZIN1	122	1951	16792	0.846577207148919	1.0	1.0	0.8452233008022659
Annotation Cluster 58	Enrichment Score: 1.604658375453653
Category	Term	Count	%	PValue	Genes	List Total	Pop Hits	Pop Total	Fold Enrichment	Bonferroni	Benjamini	FDR
GOTERM_BP_ALL	GO:0007178~transmembrane receptor protein serine/threonine kinase signaling pathway	10	8.130081300813007	5.403364087016914E-4	JUN, SMURF2, USP9X, CCL2, INHBA, SIRT1, CYR61, CER1, PML, SMAD7	122	322	16792	4.274513796965685	0.8698021125934767	0.004630928630031996	0.003805687569469413
GOTERM_BP_ALL	GO:0007179~transforming growth factor beta receptor signaling pathway	7	5.691056910569105	0.0010290655766613227	JUN, SMURF2, USP9X, CCL2, SIRT1, PML, SMAD7	122	159	16792	6.059593772553872	0.9794240828006721	0.007935800183210323	0.006521624176019303
GOTERM_BP_ALL	GO:0071560~cellular response to transforming growth factor beta stimulus	7	5.691056910569105	0.004456338141357043	JUN, SMURF2, USP9X, CCL2, SIRT1, PML, SMAD7	122	213	16792	4.523358731624721	0.9999999517501488	0.027192315746047586	0.022346588835057406
GOTERM_BP_ALL	GO:0071559~response to transforming growth factor beta	7	5.691056910569105	0.004662301590339256	JUN, SMURF2, USP9X, CCL2, SIRT1, PML, SMAD7	122	215	16792	4.481280975981701	0.9999999778919836	0.02822076933735046	0.02319176986911935
GOTERM_BP_ALL	GO:0090288~negative regulation of cellular response to growth factor stimulus	5	4.0650406504065035	0.013439713830729911	SMURF2, GATA3, SIRT1, CER1, SMAD7	122	127	16792	5.4188718213502	1.0	0.06895396034786734	0.056666221988342855
GOTERM_BP_ALL	GO:0090092~regulation of transmembrane receptor protein serine/threonine kinase signaling pathway	6	4.878048780487805	0.01870936041405525	SMURF2, INHBA, SIRT1, CYR61, CER1, SMAD7	122	212	16792	3.895453139498917	1.0	0.09174642148426833	0.07539701940592616
GOTERM_BP_ALL	GO:0090101~negative regulation of transmembrane receptor protein serine/threonine kinase signaling pathway	4	3.2520325203252036	0.04122287351049426	SMURF2, SIRT1, CER1, SMAD7	122	106	16792	5.1939375193318895	1.0	0.17745600000921674	0.14583297375459098
GOTERM_BP_ALL	GO:1903845~negative regulation of cellular response to transforming growth factor beta stimulus	3	2.4390243902439024	0.08415705245789681	SMURF2, SIRT1, SMAD7	122	67	16792	6.162955713237093	1.0	0.30282084429268025	0.24885754347998304
GOTERM_BP_ALL	GO:0030512~negative regulation of transforming growth factor beta receptor signaling pathway	3	2.4390243902439024	0.08415705245789681	SMURF2, SIRT1, SMAD7	122	67	16792	6.162955713237093	1.0	0.30282084429268025	0.24885754347998304
GOTERM_BP_ALL	GO:0007568~aging	5	4.0650406504065035	0.14389760478581914	JUN, KRT14, CCL2, SIRT1, PML	122	280	16792	2.4578454332552693	1.0	0.4411689980872553	0.3625517701067102
GOTERM_BP_ALL	GO:1903844~regulation of cellular response to transforming growth factor beta stimulus	3	2.4390243902439024	0.16233040412799082	SMURF2, SIRT1, SMAD7	122	100	16792	4.129180327868852	1.0	0.47712233356714995	0.39209814683760214
GOTERM_BP_ALL	GO:0017015~regulation of transforming growth factor beta receptor signaling pathway	3	2.4390243902439024	0.16233040412799082	SMURF2, SIRT1, SMAD7	122	100	16792	4.129180327868852	1.0	0.47712233356714995	0.39209814683760214
GOTERM_BP_ALL	GO:0051054~positive regulation of DNA metabolic process	3	2.4390243902439024	0.4286805450742781	JUN, SIRT1, PML	122	202	16792	2.044148677162798	1.0	0.9542823704103323	0.7842272781494615
Annotation Cluster 59	Enrichment Score: 1.5721047356809836
Category	Term	Count	%	PValue	Genes	List Total	Pop Hits	Pop Total	Fold Enrichment	Bonferroni	Benjamini	FDR
GOTERM_BP_ALL	GO:0043491~protein kinase B signaling	8	6.504065040650407	7.884941172593078E-5	AXL, CCL5, IL1B, CCL2, CCR7, GATA3, SIRT1, TNF	122	143	16792	7.7001031755130125	0.2572766959626306	8.358941654634492E-4	6.869360962002729E-4
GOTERM_BP_ALL	GO:1901214~regulation of neuron death	8	6.504065040650407	0.0026059956825488454	JUN, AXL, CCL5, REL, CCL2, TRAF2, GATA3, SIRT1	122	257	16792	4.284493206608408	0.9999468634870018	0.017605752801722992	0.01446837123641993
GOTERM_BP_ALL	GO:0050678~regulation of epithelial cell proliferation	8	6.504065040650407	0.006052949391182942	AR, JUN, CCL5, TNFAIP3, CCL2, GATA3, NR1D1, SIRT1	122	300	16792	3.6703825136612025	0.999999999886714	0.034901639379435585	0.028682095050880638
GOTERM_BP_ALL	GO:1901215~negative regulation of neuron death	6	4.878048780487805	0.008945907423009332	JUN, AXL, REL, CCL2, TRAF2, SIRT1	122	176	16792	4.692250372578242	0.9999999999999981	0.04875002441064767	0.040062669225297574
GOTERM_BP_ALL	GO:0070997~neuron death	7	5.691056910569105	0.015159451147994642	JUN, AXL, REL, CCL2, TRAF2, GATA3, SIRT1	122	277	16792	3.478250577025508	1.0	0.0767132272233614	0.0630427714572254
GOTERM_BP_ALL	GO:0072676~lymphocyte migration	4	3.2520325203252036	0.020060621109389217	CCL5, CCL2, CCR7, GATA3	122	80	16792	6.881967213114755	1.0	0.09723470720245082	0.07990728125706578
GOTERM_BP_ALL	GO:0014065~phosphatidylinositol 3-kinase signaling	3	2.4390243902439024	0.16233040412799082	CCL5, GATA3, SIRT1	122	100	16792	4.129180327868852	1.0	0.47712233356714995	0.39209814683760214
GOTERM_BP_ALL	GO:0044344~cellular response to fibroblast growth factor stimulus	3	2.4390243902439024	0.2408020062921933	CCL5, CCL2, GATA3	122	130	16792	3.1762925598991174	1.0	0.6279836554134585	0.516075669086796
GOTERM_BP_ALL	GO:0071774~response to fibroblast growth factor	3	2.4390243902439024	0.25680924983272996	CCL5, CCL2, GATA3	122	136	16792	3.0361620057859207	1.0	0.6531333876729579	0.5367436670375223
GOTERM_BP_ALL	GO:0048015~phosphatidylinositol-mediated signaling	3	2.4390243902439024	0.3833482102219664	CCL5, GATA3, SIRT1	122	184	16792	2.2441197434069853	1.0	0.8771881679290262	0.720871422013273
GOTERM_BP_ALL	GO:0048017~inositol lipid-mediated signaling	3	2.4390243902439024	0.3910140740480804	CCL5, GATA3, SIRT1	122	187	16792	2.208117822389761	1.0	0.8913555250312556	0.7325141267758846
Annotation Cluster 60	Enrichment Score: 1.5435738742616152
Category	Term	Count	%	PValue	Genes	List Total	Pop Hits	Pop Total	Fold Enrichment	Bonferroni	Benjamini	FDR
KEGG_PATHWAY	hsa04350:TGF-beta signaling pathway	5	4.0650406504065035	0.015540356551369155	SMURF2, ID3, INHBA, TNF, SMAD7	80	84	6879	5.118303571428572	0.8734899243219325	0.05973427983778917	0.04446386243564758
GOTERM_BP_ALL	GO:0090092~regulation of transmembrane receptor protein serine/threonine kinase signaling pathway	6	4.878048780487805	0.01870936041405525	SMURF2, INHBA, SIRT1, CYR61, CER1, SMAD7	122	212	16792	3.895453139498917	1.0	0.09174642148426833	0.07539701940592616
GOTERM_BP_ALL	GO:0048729~tissue morphogenesis	9	7.317073170731707	0.08049306359674513	AR, SMURF2, GATA3, INHBA, DLL1, TNF, CYR61, PML, SMAD7	122	622	16792	1.9915660745348163	1.0	0.29555924325542926	0.24288997476758825
Annotation Cluster 61	Enrichment Score: 1.5124923208554506
Category	Term	Count	%	PValue	Genes	List Total	Pop Hits	Pop Total	Fold Enrichment	Bonferroni	Benjamini	FDR
GOTERM_BP_ALL	GO:0040007~growth	15	12.195121951219512	0.007184488465842609	SYT1, USP9X, GATA3, INHBA, DLL1, SIRT1, TNF, CYR61, PML, AR, SERTAD1, HLX, MT1G, MT1H, CER1	122	932	16792	2.215225497783719	0.9999999999984577	0.0403766110353092	0.033181415433153866
GOTERM_BP_ALL	GO:0040008~regulation of growth	12	9.75609756097561	0.007454681415321839	AR, SYT1, SERTAD1, HLX, MT1G, MT1H, INHBA, DLL1, SIRT1, TNF, CYR61, PML	122	652	16792	2.533239464950216	0.9999999999994476	0.041646820173598005	0.0342252706756776
GOTERM_BP_ALL	GO:0045926~negative regulation of growth	7	5.691056910569105	0.007866597082607129	SERTAD1, MT1G, MT1H, INHBA, SIRT1, TNF, PML	122	240	16792	4.01448087431694	0.9999999999998845	0.043753595278040534	0.03595661409881931
GOTERM_BP_ALL	GO:0016049~cell growth	7	5.691056910569105	0.09542636382715042	AR, SYT1, SERTAD1, USP9X, INHBA, SIRT1, PML	122	436	16792	2.209805985862536	1.0	0.33196754427323266	0.27281024123647524
GOTERM_BP_ALL	GO:0030308~negative regulation of cell growth	4	3.2520325203252036	0.12606864152555883	SERTAD1, INHBA, SIRT1, PML	122	171	16792	3.219633783913335	1.0	0.4032271816733523	0.3313712638572577
GOTERM_BP_ALL	GO:0001558~regulation of cell growth	6	4.878048780487805	0.16601937690429197	SYT1, SERTAD1, INHBA, SIRT1, CYR61, PML	122	403	16792	2.049221006386527	1.0	0.48344329753365634	0.3972927019508886
Annotation Cluster 62	Enrichment Score: 1.4683826099076127
Category	Term	Count	%	PValue	Genes	List Total	Pop Hits	Pop Total	Fold Enrichment	Bonferroni	Benjamini	FDR
GOTERM_BP_ALL	GO:0051101~regulation of DNA binding	5	4.0650406504065035	0.005309234451148585	NFKBIA, JUN, IFI16, BCL3, GATA3	122	97	16792	7.0948115599121175	0.999999998096904	0.031529327740600493	0.02591073632143223
GOTERM_BP_ALL	GO:0051098~regulation of binding	7	5.691056910569105	0.021534852477203513	NFKBIA, JUN, IFI16, BCL3, TRAF2, GATA3, TICAM1	122	300	16792	3.211584699453552	1.0	0.10292513142146317	0.08458366011008071
GOTERM_BP_ALL	GO:0043392~negative regulation of DNA binding	3	2.4390243902439024	0.04510159868114757	NFKBIA, JUN, IFI16	122	47	16792	8.78549005929543	1.0	0.189819339985053	0.1559931409741923
GOTERM_BP_ALL	GO:0051100~negative regulation of binding	3	2.4390243902439024	0.2594799581918642	NFKBIA, JUN, IFI16	122	137	16792	3.0140002393203305	1.0	0.6589218332266128	0.5415005996205974
Annotation Cluster 63	Enrichment Score: 1.4614110729454146
Category	Term	Count	%	PValue	Genes	List Total	Pop Hits	Pop Total	Fold Enrichment	Bonferroni	Benjamini	FDR
GOTERM_BP_ALL	GO:0032844~regulation of homeostatic process	12	9.75609756097561	4.1763188147389237E-4	IL1B, TNFAIP3, CCR7, NR1D2, RORA, NR1D1, INHBA, DLL1, TNF, FOXO1, PML, SMAD7	122	451	16792	3.6622441932317984	0.793124165256154	0.003696924471920301	0.003038124884243175
GOTERM_BP_ALL	GO:0042176~regulation of protein catabolic process	10	8.130081300813007	0.0014369792554725922	USP25, IL1B, TNFAIP3, TRIB1, TNF, FOXO1, PML, AZIN1, BANP, SMAD7	122	370	16792	3.7199822773593265	0.9955913374208789	0.010583689008568643	0.008697653735760865
GOTERM_BP_ALL	GO:0009895~negative regulation of catabolic process	6	4.878048780487805	0.0037670281436559196	USP25, IL1B, TNF, PML, AZIN1, BANP	122	143	16792	5.775077381634759	0.9999993433146452	0.02363637791967799	0.019424326484508644
GOTERM_BP_ALL	GO:0009894~regulation of catabolic process	10	8.130081300813007	0.011376178416403267	USP25, IL1B, TNFAIP3, TRIB1, TNF, FOXO1, PML, AZIN1, BANP, SMAD7	122	509	16792	2.7041128538761314	1.0	0.059915598894213294	0.04923851524082922
GOTERM_BP_ALL	GO:0042177~negative regulation of protein catabolic process	4	3.2520325203252036	0.02963570605750025	USP25, PML, AZIN1, BANP	122	93	16792	5.919971796227746	1.0	0.13400029681394895	0.11012116675322935
GOTERM_BP_ALL	GO:0045732~positive regulation of protein catabolic process	6	4.878048780487805	0.03841762492281571	IL1B, TNFAIP3, TRIB1, TNF, FOXO1, SMAD7	122	257	16792	3.2133699049563056	1.0	0.16709672847051676	0.13731974583137935
GOTERM_BP_ALL	GO:1903321~negative regulation of protein modification by small protein conjugation or removal	4	3.2520325203252036	0.0804872385443968	TNFAIP3, TRIM21, PML, SMAD7	122	140	16792	3.9325526932084314	1.0	0.29555924325542926	0.24288997476758825
GOTERM_BP_ALL	GO:0009896~positive regulation of catabolic process	6	4.878048780487805	0.0930624535381708	IL1B, TNFAIP3, TRIB1, TNF, FOXO1, SMAD7	122	333	16792	2.4799881849062175	1.0	0.32404294763845065	0.2662978241133807
GOTERM_BP_ALL	GO:0031331~positive regulation of cellular catabolic process	5	4.0650406504065035	0.1335410488461074	IL1B, TNFAIP3, TRIB1, TNF, SMAD7	122	272	16792	2.5301350048216005	1.0	0.41930332656009245	0.34458260647301153
GOTERM_BP_ALL	GO:0031329~regulation of cellular catabolic process	6	4.878048780487805	0.13666000829998776	IL1B, TNFAIP3, TRIB1, TNF, PML, SMAD7	122	377	16792	2.190546593033874	1.0	0.4252020555274371	0.3494301697373449
GOTERM_BP_ALL	GO:0031397~negative regulation of protein ubiquitination	3	2.4390243902439024	0.2381383926740745	TNFAIP3, PML, SMAD7	122	129	16792	3.200914982844072	1.0	0.6227599714104958	0.5117828563779174
GOTERM_BP_ALL	GO:1903362~regulation of cellular protein catabolic process	4	3.2520325203252036	0.271102563855992	TNFAIP3, TRIB1, PML, SMAD7	122	251	16792	2.193455685454902	1.0	0.6801914626087464	0.5589799370523748
GOTERM_BP_ALL	GO:1903364~positive regulation of cellular protein catabolic process	3	2.4390243902439024	0.38846336163865924	TNFAIP3, TRIB1, SMAD7	122	186	16792	2.2199894235854045	1.0	0.8867405186073752	0.728721524042497
Annotation Cluster 64	Enrichment Score: 1.4598755328326039
Category	Term	Count	%	PValue	Genes	List Total	Pop Hits	Pop Total	Fold Enrichment	Bonferroni	Benjamini	FDR
GOTERM_BP_ALL	GO:0001525~angiogenesis	11	8.94308943089431	8.116318745503043E-4	IL1A, JUN, IL1B, EIF2AK3, TNFAIP3, CCL2, RORA, DLL1, SIRT1, CYR61, PML	122	413	16792	3.665938951295995	0.9532395958329511	0.006639183945616481	0.005456067633907577
GOTERM_BP_ALL	GO:0045765~regulation of angiogenesis	7	5.691056910569105	0.005438720488865218	IL1A, IL1B, TNFAIP3, CCL2, DLL1, SIRT1, PML	122	222	16792	4.339979323585881	0.9999999988353486	0.03219688377317227	0.026459332488215557
GOTERM_BP_ALL	GO:1901342~regulation of vasculature development	7	5.691056910569105	0.00866101222381287	IL1A, IL1B, TNFAIP3, CCL2, DLL1, SIRT1, PML	122	245	16792	3.932552693208431	0.9999999999999943	0.047435899946993654	0.038982724459223905
GOTERM_BP_ALL	GO:0045766~positive regulation of angiogenesis	4	3.2520325203252036	0.06401981538939022	IL1A, IL1B, DLL1, SIRT1	122	127	16792	4.335097457080161	1.0	0.24837317266809725	0.20411255955938304
GOTERM_BP_ALL	GO:1904018~positive regulation of vasculature development	4	3.2520325203252036	0.08452524863711051	IL1A, IL1B, DLL1, SIRT1	122	143	16792	3.8500515877565062	1.0	0.30356639296242266	0.2494702338346719
GOTERM_BP_ALL	GO:0048771~tissue remodeling	4	3.2520325203252036	0.08589031226266444	IL1A, AXL, TNFAIP3, PML	122	144	16792	3.823315118397086	1.0	0.307298261425529	0.2525370756185931
GOTERM_BP_ALL	GO:0051302~regulation of cell division	3	2.4390243902439024	0.2488010798874598	IL1A, IL1B, DLL1	122	133	16792	3.1046468630592874	1.0	0.6405864189814124	0.5264325941191719
GOTERM_BP_ALL	GO:0007346~regulation of mitotic cell cycle	5	4.0650406504065035	0.47366787875404215	IL1A, DUSP1, IL1B, SIRT1, PML	122	491	16792	1.4016226503288702	1.0	1.0	0.8220159151193634
Annotation Cluster 65	Enrichment Score: 1.42470985624679
Category	Term	Count	%	PValue	Genes	List Total	Pop Hits	Pop Total	Fold Enrichment	Bonferroni	Benjamini	FDR
GOTERM_BP_ALL	GO:0043491~protein kinase B signaling	8	6.504065040650407	7.884941172593078E-5	AXL, CCL5, IL1B, CCL2, CCR7, GATA3, SIRT1, TNF	122	143	16792	7.7001031755130125	0.2572766959626306	8.358941654634492E-4	6.869360962002729E-4
GOTERM_BP_ALL	GO:0030100~regulation of endocytosis	7	5.691056910569105	0.0034414803435335382	AXL, IL1B, CCL2, PRTN3, STON2, DLL1, TNF	122	202	16792	4.769680246713196	0.999997747911657	0.021885029300952735	0.017985071812159248
GOTERM_BP_ALL	GO:0045807~positive regulation of endocytosis	5	4.0650406504065035	0.0090383113579991	AXL, IL1B, CCL2, DLL1, TNF	122	113	16792	6.090236471782968	0.9999999999999987	0.04897050593536581	0.04024386048626323
GOTERM_BP_ALL	GO:0050729~positive regulation of inflammatory response	5	4.0650406504065035	0.010181871595908666	CCL5, IL1B, CCL2, CCR7, TNF	122	117	16792	5.882023259072439	1.0	0.0543850393600164	0.044693512855128834
GOTERM_BP_ALL	GO:0050764~regulation of phagocytosis	4	3.2520325203252036	0.012509157443631675	IL1B, CCL2, PRTN3, TNF	122	67	16792	8.217274284316124	1.0	0.06524485853379675	0.05361808978950838
GOTERM_BP_ALL	GO:0060627~regulation of vesicle-mediated transport	9	7.317073170731707	0.01601242748472078	UNC13B, SYT1, AXL, IL1B, CCL2, PRTN3, STON2, DLL1, TNF	122	449	16792	2.7589178137208368	1.0	0.08061797602787993	0.06625168594813044
GOTERM_BP_ALL	GO:0050766~positive regulation of phagocytosis	3	2.4390243902439024	0.040020122677151534	IL1B, CCL2, TNF	122	44	16792	9.384500745156483	1.0	0.1732673738410315	0.1423907694334014
KEGG_PATHWAY	hsa05144:Malaria	3	2.4390243902439024	0.1084521492532675	IL1B, CCL2, TNF	80	49	6879	5.26454081632653	0.9999997375208713	0.3205363522374351	0.23859472835718853
GOTERM_BP_ALL	GO:0090316~positive regulation of intracellular protein transport	5	4.0650406504065035	0.1138188664709985	UGCG, IL1B, CCL2, TNF, IL18R1	122	256	16792	2.6882684426229506	1.0	0.37820229394092647	0.31080586288065
GOTERM_BP_ALL	GO:0048010~vascular endothelial growth factor receptor signaling pathway	3	2.4390243902439024	0.13736078134178942	AXL, IL1B, CCL2	122	90	16792	4.587978142076503	1.0	0.42548314840330764	0.34966117128131813
GOTERM_BP_ALL	GO:0006909~phagocytosis	5	4.0650406504065035	0.13997689083401677	AXL, IL1B, CCL2, PRTN3, TNF	122	277	16792	2.4844646978753624	1.0	0.4326662748648174	0.35556424974968687
GOTERM_BP_ALL	GO:0032388~positive regulation of intracellular transport	5	4.0650406504065035	0.15456203937982654	UGCG, IL1B, CCL2, TNF, IL18R1	122	288	16792	2.3895719489981784	1.0	0.46278109149964364	0.38031254377019247
GOTERM_BP_ALL	GO:0006897~endocytosis	8	6.504065040650407	0.2039668942047025	SYT1, AXL, IL1B, CCL2, PRTN3, STON2, DLL1, TNF	122	665	16792	1.6558116602982869	1.0	0.5549488874790283	0.45605584786462705
GOTERM_BP_ALL	GO:0016192~vesicle-mediated transport	13	10.569105691056912	0.3911942174295221	UNC13B, CCR1, SAMD9L, SYT1, STON2, DLL1, TNF, KLHL20, AXL, IL1B, CCL5, CCL2, PRTN3	122	1494	16792	1.1976649768472798	1.0	0.8913555250312556	0.7325141267758846
GOTERM_BP_ALL	GO:0044712~single-organism catabolic process	6	4.878048780487805	0.7269480531991677	USP25, ADAMTS3, IL1B, PRTN3, FBXO6, TNF	122	837	16792	0.9866619660379575	1.0	1.0	0.8220159151193634
Annotation Cluster 66	Enrichment Score: 1.4145547155074814
Category	Term	Count	%	PValue	Genes	List Total	Pop Hits	Pop Total	Fold Enrichment	Bonferroni	Benjamini	FDR
GOTERM_BP_ALL	GO:0046879~hormone secretion	7	5.691056910569105	0.020016938619681884	CCL5, IL1B, EIF2AK3, GATA3, NR1D1, INHBA, TNF	122	295	16792	3.266018338427341	1.0	0.09714784496115879	0.07983589804683933
GOTERM_BP_ALL	GO:0009914~hormone transport	7	5.691056910569105	0.023457203032807558	CCL5, IL1B, EIF2AK3, GATA3, NR1D1, INHBA, TNF	122	306	16792	3.148612450444659	1.0	0.10984303249154774	0.09026877690037297
GOTERM_BP_ALL	GO:1903532~positive regulation of secretion by cell	7	5.691056910569105	0.03108643001407663	UNC13B, IL1A, SYT1, IL1B, GATA3, INHBA, TNF	122	327	16792	2.9464079811500477	1.0	0.13972220212524789	0.11482341670276934
GOTERM_BP_ALL	GO:0060986~endocrine hormone secretion	3	2.4390243902439024	0.04168830830906874	IL1B, GATA3, INHBA	122	45	16792	9.175956284153006	1.0	0.1781405593331084	0.14639554319101114
GOTERM_BP_ALL	GO:0051047~positive regulation of secretion	7	5.691056910569105	0.04355980010569796	UNC13B, IL1A, SYT1, IL1B, GATA3, INHBA, TNF	122	355	16792	2.7140152389748327	1.0	0.18456629909953595	0.15167620283995278
GOTERM_BP_ALL	GO:0050886~endocrine process	3	2.4390243902439024	0.12283632709896629	IL1B, GATA3, INHBA	122	84	16792	4.9156908665105385	1.0	0.39591093118820675	0.32535878434162097
Annotation Cluster 67	Enrichment Score: 1.3556386778199516
Category	Term	Count	%	PValue	Genes	List Total	Pop Hits	Pop Total	Fold Enrichment	Bonferroni	Benjamini	FDR
GOTERM_BP_ALL	GO:0090287~regulation of cellular response to growth factor stimulus	9	7.317073170731707	3.0230197657756105E-4	ADAMTS3, SMURF2, IL1B, GATA3, DLL1, SIRT1, CYR61, CER1, SMAD7	122	235	16792	5.271294035577259	0.6803266050904598	0.0027469415751180306	0.002257430904611715
GOTERM_BP_ALL	GO:0007178~transmembrane receptor protein serine/threonine kinase signaling pathway	10	8.130081300813007	5.403364087016914E-4	JUN, SMURF2, USP9X, CCL2, INHBA, SIRT1, CYR61, CER1, PML, SMAD7	122	322	16792	4.274513796965685	0.8698021125934767	0.004630928630031996	0.003805687569469413
GOTERM_BP_ALL	GO:0071772~response to BMP	6	4.878048780487805	0.00423546692674544	SMURF2, USP9X, GATA3, CYR61, CER1, SMAD7	122	147	16792	5.617932418869187	0.9999998885968663	0.026140664125625292	0.02148234370864831
GOTERM_BP_ALL	GO:0071773~cellular response to BMP stimulus	6	4.878048780487805	0.00423546692674544	SMURF2, USP9X, GATA3, CYR61, CER1, SMAD7	122	147	16792	5.617932418869187	0.9999998885968663	0.026140664125625292	0.02148234370864831
GOTERM_BP_ALL	GO:0090288~negative regulation of cellular response to growth factor stimulus	5	4.0650406504065035	0.013439713830729911	SMURF2, GATA3, SIRT1, CER1, SMAD7	122	127	16792	5.4188718213502	1.0	0.06895396034786734	0.056666221988342855
GOTERM_BP_ALL	GO:0030509~BMP signaling pathway	5	4.0650406504065035	0.017295790124600134	SMURF2, USP9X, CYR61, CER1, SMAD7	122	137	16792	5.023333732200551	1.0	0.08536966565427632	0.07015661465462802
GOTERM_BP_ALL	GO:0090092~regulation of transmembrane receptor protein serine/threonine kinase signaling pathway	6	4.878048780487805	0.01870936041405525	SMURF2, INHBA, SIRT1, CYR61, CER1, SMAD7	122	212	16792	3.895453139498917	1.0	0.09174642148426833	0.07539701940592616
GOTERM_BP_ALL	GO:0035295~tube development	10	8.130081300813007	0.02440141294190797	HSD11B1, AR, THRB, HLX, GATA3, DLL1, TNF, CER1, PML, SMAD7	122	580	16792	2.3730921424533635	1.0	0.11374255649435716	0.09347339766004054
GOTERM_BP_ALL	GO:0090101~negative regulation of transmembrane receptor protein serine/threonine kinase signaling pathway	4	3.2520325203252036	0.04122287351049426	SMURF2, SIRT1, CER1, SMAD7	122	106	16792	5.1939375193318895	1.0	0.17745600000921674	0.14583297375459098
GOTERM_BP_ALL	GO:0003281~ventricular septum development	3	2.4390243902439024	0.07570739089328468	GATA3, CYR61, SMAD7	122	63	16792	6.5542544886807175	1.0	0.28238632152183635	0.23206449493401504
GOTERM_BP_ALL	GO:0007507~heart development	8	6.504065040650407	0.07639489699405036	JUN, ID3, NEXN, GATA3, DLL1, CYR61, CER1, SMAD7	122	511	16792	2.1548233935388663	1.0	0.28362572916096557	0.2330830375682398
GOTERM_BP_ALL	GO:0001655~urogenital system development	6	4.878048780487805	0.08179649378660392	AR, ID3, GATA3, DLL1, CER1, SMAD7	122	320	16792	2.580737704918033	1.0	0.29854347920961527	0.24534241370209434
GOTERM_BP_ALL	GO:0072073~kidney epithelium development	4	3.2520325203252036	0.08452524863711051	GATA3, DLL1, CER1, SMAD7	122	143	16792	3.8500515877565062	1.0	0.30356639296242266	0.2494702338346719
GOTERM_BP_ALL	GO:0003007~heart morphogenesis	5	4.0650406504065035	0.08486211763576766	JUN, GATA3, DLL1, CYR61, SMAD7	122	230	16792	2.99215965787598	1.0	0.30419681141110255	0.2499883104118289
GOTERM_BP_ALL	GO:0030510~regulation of BMP signaling pathway	3	2.4390243902439024	0.11808406770029026	CYR61, CER1, SMAD7	122	82	16792	5.035585765693722	1.0	0.38351296804877966	0.31517016387779584
GOTERM_BP_ALL	GO:0001822~kidney development	5	4.0650406504065035	0.12723212269917195	ID3, GATA3, DLL1, CER1, SMAD7	122	267	16792	2.5775158101553384	1.0	0.4064693836920655	0.3340356987700108
GOTERM_BP_ALL	GO:0072001~renal system development	5	4.0650406504065035	0.14786161975081058	ID3, GATA3, DLL1, CER1, SMAD7	122	283	16792	2.4317905346695246	1.0	0.4496662645808925	0.3695348061352919
GOTERM_BP_ALL	GO:0003279~cardiac septum development	3	2.4390243902439024	0.15224067940221067	GATA3, CYR61, SMAD7	122	96	16792	4.301229508196721	1.0	0.46108758509733666	0.37892082371165375
GOTERM_BP_ALL	GO:0001657~ureteric bud development	3	2.4390243902439024	0.15475124804588986	GATA3, CER1, SMAD7	122	97	16792	4.2568869359472705	1.0	0.46278109149964364	0.38031254377019247
GOTERM_BP_ALL	GO:0072163~mesonephric epithelium development	3	2.4390243902439024	0.15726988700190817	GATA3, CER1, SMAD7	122	98	16792	4.21344931415189	1.0	0.4669801132946423	0.38376329119599484
GOTERM_BP_ALL	GO:0072164~mesonephric tubule development	3	2.4390243902439024	0.15726988700190817	GATA3, CER1, SMAD7	122	98	16792	4.21344931415189	1.0	0.4669801132946423	0.38376329119599484
GOTERM_BP_ALL	GO:0001823~mesonephros development	3	2.4390243902439024	0.16997571304447912	GATA3, CER1, SMAD7	122	103	16792	4.008912939678497	1.0	0.49268133273691833	0.4048845001728215
GOTERM_BP_ALL	GO:0003206~cardiac chamber morphogenesis	3	2.4390243902439024	0.2089835942429523	GATA3, CYR61, SMAD7	122	118	16792	3.4993053626007224	1.0	0.5629122384929808	0.4626001132563637
GOTERM_BP_ALL	GO:0003231~cardiac ventricle development	3	2.4390243902439024	0.2089835942429523	GATA3, CYR61, SMAD7	122	118	16792	3.4993053626007224	1.0	0.5629122384929808	0.4626001132563637
GOTERM_BP_ALL	GO:0003205~cardiac chamber development	3	2.4390243902439024	0.3074922547464132	GATA3, CYR61, SMAD7	122	155	16792	2.6639873083024854	1.0	0.751006018554873	0.6171751926548799
Annotation Cluster 68	Enrichment Score: 1.3417838462218414
Category	Term	Count	%	PValue	Genes	List Total	Pop Hits	Pop Total	Fold Enrichment	Bonferroni	Benjamini	FDR
GOTERM_BP_ALL	GO:0051235~maintenance of location	8	6.504065040650407	0.005049734613935545	NFKBIA, IL1B, BCL3, CCR7, TNF, CER1, NFKB1, PML	122	290	16792	3.796947427925382	0.9999999949093186	0.03034345950716908	0.024936192260068147
GOTERM_BP_ALL	GO:0045185~maintenance of protein location	4	3.2520325203252036	0.033856578313060534	NFKBIA, BCL3, CER1, PML	122	98	16792	5.617932418869187	1.0	0.15073572233595192	0.12387430483137496
GOTERM_BP_ALL	GO:0032507~maintenance of protein location in cell	3	2.4390243902439024	0.13736078134178942	NFKBIA, BCL3, PML	122	90	16792	4.587978142076503	1.0	0.42548314840330764	0.34966117128131813
GOTERM_BP_ALL	GO:0051651~maintenance of location in cell	3	2.4390243902439024	0.18284801230453515	NFKBIA, BCL3, PML	122	108	16792	3.823315118397086	1.0	0.5173956540755925	0.4251946783294248
Annotation Cluster 69	Enrichment Score: 1.2669175144209814
Category	Term	Count	%	PValue	Genes	List Total	Pop Hits	Pop Total	Fold Enrichment	Bonferroni	Benjamini	FDR
GOTERM_BP_ALL	GO:0048732~gland development	8	6.504065040650407	0.032743572449610764	NFKBIA, AR, JUN, HLX, TNFAIP3, GATA3, TNF, PML	122	421	16792	2.615474475293018	1.0	0.14655573303876712	0.12043919827290885
GOTERM_BP_ALL	GO:0001889~liver development	4	3.2520325203252036	0.0676671206585849	NFKBIA, JUN, HLX, TNFAIP3	122	130	16792	4.235056746532157	1.0	0.26011489500868873	0.2137618826921046
GOTERM_BP_ALL	GO:0061008~hepaticobiliary system development	4	3.2520325203252036	0.07140747868442462	NFKBIA, JUN, HLX, TNFAIP3	122	133	16792	4.139529150745717	1.0	0.26908608080160995	0.22113438462057522
Annotation Cluster 70	Enrichment Score: 1.2659321178339964
Category	Term	Count	%	PValue	Genes	List Total	Pop Hits	Pop Total	Fold Enrichment	Bonferroni	Benjamini	FDR
GOTERM_BP_ALL	GO:0045619~regulation of lymphocyte differentiation	6	4.878048780487805	0.0034409933558833504	HLX, AXL, RIPK2, TNFSF9, GATA3, INHBA	122	140	16792	5.898829039812647	0.9999977437566433	0.021885029300952735	0.017985071812159248
GOTERM_BP_ALL	GO:0048872~homeostasis of number of cells	6	4.878048780487805	0.023096161462281443	AXL, TNFAIP3, CCR7, GATA3, INHBA, TNFSF13B	122	224	16792	3.686768149882904	1.0	0.10886953109282915	0.08946875546451273
GOTERM_BP_ALL	GO:0032689~negative regulation of interferon-gamma production	3	2.4390243902439024	0.026244079678607188	AXL, GATA3, INHBA	122	35	16792	11.797658079625293	1.0	0.1211339344773901	0.09954761679804612
GOTERM_BP_ALL	GO:0048608~reproductive structure development	7	5.691056910569105	0.08185126541085344	FOSL1, AR, AXL, GATA3, INHBA, SIRT1, CYR61	122	418	16792	2.304965095301592	1.0	0.29854347920961527	0.24534241370209434
GOTERM_BP_ALL	GO:0061458~reproductive system development	7	5.691056910569105	0.085506104351746	FOSL1, AR, AXL, GATA3, INHBA, SIRT1, CYR61	122	423	16792	2.2777196450025188	1.0	0.30621416857591094	0.2516461703571328
GOTERM_BP_ALL	GO:0007548~sex differentiation	5	4.0650406504065035	0.1297402035814759	AR, AXL, GATA3, INHBA, SIRT1	122	269	16792	2.5583521238344806	1.0	0.40975737663797784	0.3367377645720216
GOTERM_BP_ALL	GO:0034101~erythrocyte homeostasis	3	2.4390243902439024	0.1751062375764134	AXL, GATA3, INHBA	122	105	16792	3.9325526932084305	1.0	0.5025309146884741	0.4129788662475686
GOTERM_BP_ALL	GO:0002262~myeloid cell homeostasis	3	2.4390243902439024	0.22484817064772375	AXL, GATA3, INHBA	122	124	16792	3.3299841353781066	1.0	0.5959910601726004	0.4897842204918824
Annotation Cluster 71	Enrichment Score: 1.2507096155005533
Category	Term	Count	%	PValue	Genes	List Total	Pop Hits	Pop Total	Fold Enrichment	Bonferroni	Benjamini	FDR
GOTERM_BP_ALL	GO:0018105~peptidyl-serine phosphorylation	6	4.878048780487805	0.03276226013038469	PPP1R15A, RIPK2, EIF2AK3, TNF, TTBK2, SMAD7	122	246	16792	3.357057177129148	1.0	0.14655573303876712	0.12043919827290885
GOTERM_BP_ALL	GO:0018209~peptidyl-serine modification	6	4.878048780487805	0.039506231395196933	PPP1R15A, RIPK2, EIF2AK3, TNF, TTBK2, SMAD7	122	259	16792	3.1885562377365657	1.0	0.17163363893005487	0.14104816946280563
GOTERM_BP_ALL	GO:0033135~regulation of peptidyl-serine phosphorylation	4	3.2520325203252036	0.05588037707763628	PPP1R15A, RIPK2, TNF, SMAD7	122	120	16792	4.587978142076503	1.0	0.2227140891346802	0.183025977785302
GOTERM_BP_ALL	GO:0033138~positive regulation of peptidyl-serine phosphorylation	3	2.4390243902439024	0.13736078134178942	PPP1R15A, RIPK2, TNF	122	90	16792	4.587978142076503	1.0	0.42548314840330764	0.34966117128131813
Annotation Cluster 72	Enrichment Score: 1.1933441510340748
Category	Term	Count	%	PValue	Genes	List Total	Pop Hits	Pop Total	Fold Enrichment	Bonferroni	Benjamini	FDR
GOTERM_BP_ALL	GO:0045637~regulation of myeloid cell differentiation	7	5.691056910569105	0.0026098159151851374	NFKBIA, CCR1, JUN, INHBA, TRIB1, DLL1, TNF	122	191	16792	5.044373873487254	0.9999476256627852	0.017605752801722992	0.01446837123641993
GOTERM_BP_ALL	GO:0045682~regulation of epidermis development	3	2.4390243902439024	0.08631275285947257	INHBA, DLL1, TNF	122	68	16792	6.072324011571841	1.0	0.30764214653409366	0.2528196796895137
GOTERM_BP_ALL	GO:0098773~skin epidermis development	3	2.4390243902439024	0.11572595927504593	INHBA, DLL1, TNF	122	81	16792	5.097753491196114	1.0	0.37820229394092647	0.31080586288065
GOTERM_BP_ALL	GO:0008544~epidermis development	5	4.0650406504065035	0.17109745827942824	UGCG, KRT14, INHBA, DLL1, TNF	122	300	16792	2.293989071038251	1.0	0.49413683660860136	0.40608063024398183
GOTERM_BP_ALL	GO:0043588~skin development	4	3.2520325203252036	0.2420583418740597	LTB, INHBA, DLL1, TNF	122	236	16792	2.332870241733815	1.0	0.6303881265242259	0.5180516584721762
Annotation Cluster 73	Enrichment Score: 1.1923125171698727
Category	Term	Count	%	PValue	Genes	List Total	Pop Hits	Pop Total	Fold Enrichment	Bonferroni	Benjamini	FDR
GOTERM_BP_ALL	GO:0006959~humoral immune response	8	6.504065040650407	0.002134311747325978	SH2D1A, BCL3, CCL2, CCR7, HLA-A, GATA3, POU2F2, TNF	122	248	16792	4.439978847170809	0.9996838290233675	0.014795017645526216	0.012158514898829421
GOTERM_BP_ALL	GO:0016064~immunoglobulin mediated immune response	3	2.4390243902439024	0.3496910296912976	BCL3, POU2F2, TNF	122	171	16792	2.414725337935001	1.0	0.8221227387567851	0.6756187662177876
GOTERM_BP_ALL	GO:0019724~B cell mediated immunity	3	2.4390243902439024	0.35491152457092423	BCL3, POU2F2, TNF	122	173	16792	2.386809438074481	1.0	0.8323204969881562	0.6839992628391133
Annotation Cluster 74	Enrichment Score: 1.1831081959584289
Category	Term	Count	%	PValue	Genes	List Total	Pop Hits	Pop Total	Fold Enrichment	Bonferroni	Benjamini	FDR
GOTERM_BP_ALL	GO:0032515~negative regulation of phosphoprotein phosphatase activity	3	2.4390243902439024	0.005784628693856616	PPP1R15A, PPP4R4, TNF	122	16	16792	25.807377049180328	0.9999999996864221	0.033872414292753575	0.027836280003511883
GOTERM_BP_ALL	GO:0035308~negative regulation of protein dephosphorylation	3	2.4390243902439024	0.012814688032198585	PPP1R15A, PPP4R4, TNF	122	24	16792	17.204918032786885	1.0	0.06637937990305064	0.054550437104098105
GOTERM_BP_ALL	GO:0043666~regulation of phosphoprotein phosphatase activity	3	2.4390243902439024	0.03676295358405519	PPP1R15A, PPP4R4, TNF	122	42	16792	9.831381733021077	1.0	0.1613889382601538	0.13262909564259256
GOTERM_BP_ALL	GO:0010923~negative regulation of phosphatase activity	3	2.4390243902439024	0.09067362752951214	PPP1R15A, PPP4R4, TNF	122	70	16792	5.898829039812647	1.0	0.31748398274260936	0.2609076803286519
GOTERM_BP_ALL	GO:0035304~regulation of protein dephosphorylation	3	2.4390243902439024	0.09287811301973585	PPP1R15A, PPP4R4, TNF	122	71	16792	5.815746940660356	1.0	0.32369996691074293	0.26601596326077764
[truncated: 472 more rows]
